# Supplementary material for: Cs5Sn9(OH)·4NH3
Source: Acta Crystallogr Sect E Struct Rep Online. 2014 May 31;70(Pt 6):i29. doi: 10.1107/S1600536814011817 (PMC4051103; doi:10.1107/S1600536814011817)
Supplement: Supplementary file 1 [file e-70-00i29-sup1.cif]

##############################################################################
#                                                                            #
# This CIF contains the data in a paper accepted for publication in          #
# Acta Crystallographica Section E. It conforms to the requirements of       #
# Notes for Authors for Acta Crystallographica Section E, and has been       #
# peer reviewed under the auspices of the IUCr Commission on Journals.       #
#                                                                            #
# Full details of the Crystallographic Information File format               #
# are given in the paper "The Crystallographic Information File (CIF):       #
# a New Standard Archive File for Crystallography" by S. R. Hall, F. H.      #
# Allen and I. D. Brown [Acta Cryst. (1991), A47, 655-685].                  #
#                                                                            #
# The current version of the core CIF dictionary is obtainable from          #
# ftp://ftp.iucr.org/pub/cif_core.dic.                                       #
#                                                                            #
# Software is freely available for graphical display of the structure(s)     #
# in this CIF. For information consult the CIF software page                 #
# http://www.iucr.org/resources/cif/software.                                #
#                                                                            #
# This file may be used for bona fide research purposes within the           #
# scientific community so long as proper attribution is given to the journal # 
# article from which it was obtained.                                        #
#                                                                            #
##############################################################################
data_I
_database_code_depnum_ccdc_archive 'CCDC 1004528'
_audit_creation_method     SHELXL-2013
_journal_date_recd_electronic     2014-04-25
_journal_date_accepted     2014-05-21
_journal_name_full     'Acta Crystallographica, Section E'
_journal_year     2014
_journal_volume     70
_journal_issue      6
_journal_page_first     i29
_journal_page_last     i29
_journal_paper_category     QI
_journal_paper_doi     10.1107/S1600536814011817
_journal_coeditor_code     RU2058
_publ_contact_author_name     'Nikolaus Korber'
_publ_contact_author_address
;
Institut f\"ur Anorganische Chemie
Universit\"at Regensburg
Universit\"atsstrasse 31
93053 Regensburg
Germany
;
_publ_contact_author_email     'nikolaus.korber@chemie.uni-regensburg.de'
_publ_contact_author_fax     '+49 (0)941 943 1812'
_publ_contact_author_phone     '+49 (0)941 943 4448'
_publ_section_title
;
Cs~5~Sn~9~(OH).4NH~3~
;
loop_
    _publ_author_name
    _publ_author_footnote
    _publ_author_address
    'Friedrich, Ute' .
;
Institut f\"ur Anorganische Chemie
Universit\"at Regensburg
Universit\"atsstrasse 31
93053 Regensburg
Germany
;
    'Korber, Nikolaus' .
;
Institut f\"ur Anorganische Chemie
Universit\"at Regensburg
Universit\"atsstrasse 31
93053 Regensburg
Germany
;
_chemical_name_systematic
;
Pentacaesium nonastannide hydroxide tetraammonia
;
_chemical_name_common     ?
_chemical_formula_moiety     'Sn9, (H O), 4(H3 N), 5(Cs)'
_chemical_formula_sum     'Cs5 H13 N4 O Sn9'
_chemical_formula_iupac     'Cs5 Sn9 (O H), 4N H3'
_chemical_formula_weight     1817.90
_chemical_melting_point     ?
_shelx_space_group_comment
;
The symmetry employed for this shelxl refinement is uniquely defined
by the following loop, which should always be used as a source of
symmetry information in preference to the above space-group names.
They are only intended as comments.
;
_space_group_crystal_system     orthorhombic
_space_group_name_H-M_alt     'P 21 21 21'
_space_group_name_Hall     'P 2ac 2ab'
loop_
    _space_group_symop_operation_xyz
    'x, y, z'
    '-x+1/2, -y, z+1/2'
    'x+1/2, -y+1/2, -z'
    '-x, y+1/2, -z+1/2'
_cell_length_a     10.09350(10)
_cell_length_b     14.8256(2)
_cell_length_c     20.0419(3)
_cell_angle_alpha     90
_cell_angle_beta     90
_cell_angle_gamma     90
_cell_volume     2999.11(7)
_cell_formula_units_Z     4
_cell_measurement_reflns_used     21366
_cell_measurement_theta_min     2.9239
_cell_measurement_theta_max     28.7829
_cell_measurement_temperature     123(2)
_exptl_crystal_description     plate
_exptl_crystal_colour     red
_exptl_crystal_size_max     0.32
_exptl_crystal_size_mid     0.15
_exptl_crystal_size_min     0.06
_exptl_crystal_density_diffrn     4.026
_exptl_crystal_density_meas     ?
_exptl_crystal_density_method     ?
_exptl_crystal_F_000     3096
_exptl_absorpt_coefficient_mu     13.338
_exptl_absorpt_correction_type     multi-scan
_exptl_absorpt_process_details
;
(CrysAlis PRO; Agilent, 2012)
;
_shelx_estimated_absorpt_T_min     ?
_shelx_estimated_absorpt_T_max     ?
_exptl_absorpt_correction_T_min     0.26276
_exptl_absorpt_correction_T_max     1.00000
_exptl_special_details
;
crystal mounting in perfluorether
Absorption correction: CrysAlisPro (Agilent Technologies, 2012),
Empirical absorption correction using spherical harmonics,
implemented in SCALE3 ABSPACK scaling algorithm.
;
_diffrn_ambient_temperature     123(2)
_diffrn_radiation_type     MoK\a
_diffrn_radiation_wavelength     0.71073
_diffrn_measurement_device_type
                              'Agilent SuperNova (single source at offset, Eos)'
_diffrn_measurement_method     '\w scans'
_diffrn_detector_area_resol_mean     7.9851
_diffrn_reflns_number     34752
_diffrn_reflns_av_R_equivalents     0.0453
_diffrn_reflns_theta_min     2.930
_diffrn_reflns_theta_max     26.021
_diffrn_reflns_theta_full     25.242
_diffrn_measured_fraction_theta_max     0.998
_diffrn_measured_fraction_theta_full     0.997
_diffrn_reflns_limit_h_min     -12
_diffrn_reflns_limit_h_max     12
_diffrn_reflns_limit_k_min     -18
_diffrn_reflns_limit_k_max     18
_diffrn_reflns_limit_l_min     -24
_diffrn_reflns_limit_l_max     24
_refine_special_details
;
Refinement of <i>F</i>^2^ against ALL reflections. The weighted <i>R</i>- factor
<i>wR</i> and goodness of fit <i>S</i> are based on <i>F</i>^2^, conventional
<i>R</i>-factors <i>R</i> are based on <i>F</i>, with <i>F</i> set to zero for
negative <i>F</i>^2^. The threshold expression of <i>F</i>^2^ >
\s(<i>F</i>^2^) is used only for calculating <i>R</i>-factors(gt) <i>etc</i>.
and is not relevant to the choice of reflections for refinement.
<i>R</i>-factors based on <i>F</i>^2^ are statistically about twice as large
as those based on <i>F</i>, and <i>R</i>-factors based on ALL data will be
even larger.
;
_reflns_number_total     5910
_reflns_number_gt     5754
_reflns_threshold_expression     I>2\s(I)
_refine_ls_structure_factor_coef     Fsqd
_refine_ls_matrix_type     full
_refine_ls_R_factor_all     0.0211
_refine_ls_R_factor_gt     0.0198
_refine_ls_wR_factor_gt     0.0370
_refine_ls_wR_factor_ref     0.0374
_refine_ls_goodness_of_fit_ref     1.048
_refine_ls_restrained_S_all     1.048
_refine_ls_number_reflns     5910
_refine_ls_number_parameters     191
_refine_ls_number_restraints     0
_refine_ls_hydrogen_treatment     constr
_refine_ls_weighting_scheme     calc
_refine_ls_weighting_details
              'w=1/[\s^2^(Fo^2^)+(0.0119P)^2^+0.8162P] where P=(Fo^2^+2Fc^2^)/3'
_atom_sites_solution_hydrogens     geom
_atom_sites_solution_primary     ?
_atom_sites_solution_secondary     ?
_refine_ls_shift/su_max     0.002
_refine_ls_shift/su_mean     0.000
_refine_diff_density_max     0.691
_refine_diff_density_min     -0.612
_refine_ls_extinction_method     none
_refine_ls_extinction_coef     .
_refine_ls_abs_structure_details
;
Flack <i>x</i> determined using 2458 quotients
[(<i>I</i>^+^)-(<i>I</i>^-^)]/[(<i>I</i>^+^)+(<i>I</i>^-^)]
(Parsons & Flack, 2004)
;
_refine_ls_abs_structure_Flack     0.037(17)
loop_
    _atom_type_symbol
    _atom_type_description
    _atom_type_scat_dispersion_real
    _atom_type_scat_dispersion_imag
    _atom_type_scat_source
    'Cs' 'Cs' -0.3680 2.1192
                         'International Tables Vol C Tables 4.2.6.8 and 6.1.1.4'
    'H' 'H' 0.0000 0.0000
                         'International Tables Vol C Tables 4.2.6.8 and 6.1.1.4'
    'N' 'N' 0.0061 0.0033
                         'International Tables Vol C Tables 4.2.6.8 and 6.1.1.4'
    'O' 'O' 0.0106 0.0060
                         'International Tables Vol C Tables 4.2.6.8 and 6.1.1.4'
    'Sn' 'Sn' -0.6537 1.4246
                         'International Tables Vol C Tables 4.2.6.8 and 6.1.1.4'
    'S' 'S' 0.1246 0.1234
                         'International Tables Vol C Tables 4.2.6.8 and 6.1.1.4'
_computing_data_collection
;
CrysAlis PRO (Agilent, 2012)
;
_computing_cell_refinement
;
CrysAlis PRO (Agilent, 2012)
;
_computing_data_reduction
;
CrysAlis PRO (Agilent, 2012)
;
_computing_structure_solution
;
OLEX2.SOLVE (Bourhis <i>et al.</i>, 2014)
;
_computing_structure_refinement
;
SHELXL2013 (Sheldrick, 2008)
;
_computing_molecular_graphics
;
DIAMOND (Brandenburg & Putz, 2011)
;
_computing_publication_material
;
OLEX2 (Dolomanov <i>et al.</i>, 2009)
;
loop_
    _atom_site_type_symbol
    _atom_site_label
    _atom_site_fract_x
    _atom_site_fract_y
    _atom_site_fract_z
    _atom_site_U_iso_or_equiv
    _atom_site_adp_type
    _atom_site_calc_flag
    _atom_site_occupancy
    _atom_site_disorder_assembly
    _atom_site_disorder_group
    Cs Cs1 0.69651(4) 0.62993(3) 0.52616(3) 0.01745(12) Uani d 1 . .
    Cs Cs5 0.96022(5) 0.55715(3) 0.36506(3) 0.01733(12) Uani d 1 . .
    Cs Cs2 0.77685(5) 0.33699(3) 0.47723(3) 0.01964(13) Uani d 1 . .
    Cs Cs3 0.53343(5) 0.64420(3) 0.32331(3) 0.01897(12) Uani d 1 . .
    Cs Cs4 0.70495(5) 0.39111(4) 0.27494(3) 0.02169(13) Uani d 1 . .
    Sn Sn8 0.32179(5) 0.57700(4) 0.48243(3) 0.01753(13) Uani d 1 . .
    Sn Sn9 0.33484(5) 0.68860(4) 0.60507(3) 0.01726(14) Uani d 1 . .
    Sn Sn6 0.44704(5) 0.53549(4) 0.67889(3) 0.01920(14) Uani d 1 . .
    Sn Sn4 0.15595(5) 0.42149(4) 0.51683(3) 0.01634(13) Uani d 1 . .
    Sn Sn5 0.24692(5) 0.38957(4) 0.66732(3) 0.01944(14) Uani d 1 . .
    Sn Sn3 0.07763(5) 0.62769(4) 0.55430(3) 0.01715(14) Uani d 1 . .
    Sn Sn2 0.17196(6) 0.59083(4) 0.70575(3) 0.02052(14) Uani d 1 . .
    Sn Sn7 0.43672(5) 0.42314(4) 0.55797(3) 0.01669(13) Uani d 1 . .
    Sn Sn1 -0.00956(5) 0.47064(4) 0.63144(3) 0.01970(14) Uani d 1 . .
    O O1 0.7008(5) 0.5080(3) 0.4020(3) 0.0160(13) Uani d 1 . .
    H H1 0.6133 0.4914 0.4145 0.019 Uiso calc 1 . .
    N N4 0.8001(7) 0.6444(5) 0.2302(4) 0.0272(19) Uani d 1 . .
    H H4A 0.8659 0.6084 0.2143 0.041 Uiso calc 1 . .
    H H4B 0.8275 0.7029 0.2296 0.041 Uiso calc 1 . .
    H H4C 0.7269 0.6384 0.2041 0.041 Uiso calc 1 . .
    N N3 0.9939(7) 0.3306(4) 0.3478(4) 0.0249(19) Uani d 1 . .
    H H3A 1.0352 0.3496 0.3100 0.037 Uiso calc 1 . .
    H H3B 0.9629 0.2735 0.3416 0.037 Uiso calc 1 . .
    H H3C 1.0524 0.3310 0.3823 0.037 Uiso calc 1 . .
    N N2 0.7994(6) 0.2374(4) 0.1655(4) 0.0237(18) Uani d 1 . .
    H H2A 0.7623 0.2044 0.1321 0.036 Uiso calc 1 . .
    H H2B 0.7658 0.2189 0.2054 0.036 Uiso calc 1 . .
    H H2C 0.8888 0.2293 0.1653 0.036 Uiso calc 1 . .
    N N1 0.4815(7) 0.3126(5) 0.3796(4) 0.031(2) Uani d 1 . .
    H H1A 0.4909 0.2518 0.3834 0.046 Uiso calc 1 . .
    H H1B 0.3990 0.3256 0.3640 0.046 Uiso calc 1 . .
    H H1C 0.4929 0.3388 0.4202 0.046 Uiso calc 1 . .
loop_
    _atom_site_aniso_label
    _atom_site_aniso_U_11
    _atom_site_aniso_U_22
    _atom_site_aniso_U_33
    _atom_site_aniso_U_12
    _atom_site_aniso_U_13
    _atom_site_aniso_U_23
    Cs1 0.0134(2) 0.0200(3) 0.0189(3) -0.0008(2) 0.0009(2) -0.0020(2)
    Cs5 0.0155(2) 0.0163(3) 0.0202(3) -0.0019(2) -0.0001(2) -0.0021(2)
    Cs2 0.0186(3) 0.0152(2) 0.0251(4) 0.0012(2) 0.0014(2) 0.0016(2)
    Cs3 0.0175(2) 0.0210(3) 0.0185(3) 0.0007(2) -0.0004(2) 0.0003(2)
    Cs4 0.0192(3) 0.0264(3) 0.0194(3) 0.0021(2) -0.0026(2) -0.0053(2)
    Sn8 0.0175(3) 0.0204(3) 0.0146(4) -0.0020(2) 0.0026(3) 0.0044(3)
    Sn9 0.0146(3) 0.0119(3) 0.0253(4) -0.0024(2) -0.0030(3) -0.0010(3)
    Sn6 0.0169(3) 0.0215(3) 0.0192(4) 0.0014(2) -0.0077(3) -0.0012(3)
    Sn4 0.0154(3) 0.0157(3) 0.0179(4) -0.0031(2) -0.0020(3) -0.0035(3)
    Sn5 0.0221(3) 0.0161(3) 0.0201(4) 0.0003(2) 0.0027(3) 0.0078(3)
    Sn3 0.0114(3) 0.0154(3) 0.0247(4) 0.0013(2) -0.0036(3) 0.0026(3)
    Sn2 0.0195(3) 0.0238(3) 0.0183(4) -0.0012(2) 0.0058(3) -0.0072(3)
    Sn7 0.0129(3) 0.0178(3) 0.0194(4) 0.0031(2) 0.0017(2) -0.0013(3)
    Sn1 0.0141(3) 0.0207(3) 0.0243(4) -0.0038(2) 0.0054(3) 0.0000(3)
    O1 0.015(3) 0.014(3) 0.019(4) -0.004(2) 0.001(2) 0.000(3)
    N4 0.023(4) 0.033(4) 0.026(5) 0.000(3) 0.006(4) -0.004(4)
    N3 0.026(4) 0.021(4) 0.027(5) -0.001(3) 0.000(4) 0.001(4)
    N2 0.020(4) 0.026(4) 0.025(5) 0.002(3) 0.000(3) 0.001(4)
    N1 0.029(4) 0.030(4) 0.034(6) -0.007(4) -0.007(4) 0.001(4)
_geom_special_details
;
All e.s.d.'s (except the e.s.d. in the dihedral angle between two l.s. planes)
are estimated using the full covariance matrix. The cell e.s.d.'s are taken
into account individually in the estimation of e.s.d.'s in distances, angles
and torsion angles; correlations between e.s.d.'s in cell parameters are only
used when they are defined by crystal symmetry. An approximate (isotropic)
treatment of cell e.s.d.'s is used for estimating e.s.d.'s involving l.s.
planes.
;
loop_
    _geom_bond_atom_site_label_1
    _geom_bond_atom_site_label_2
    _geom_bond_site_symmetry_2
    _geom_bond_distance
    _geom_bond_publ_flag
    Cs1 N2 2_665 3.417(8) ?
    Cs1 Sn3 1_655 3.8881(7) ?
    Cs1 Sn8 . 3.9609(7) ?
    Cs1 Sn9 3_566 4.0132(8) ?
    Cs1 Sn9 . 4.0723(7) ?
    Cs1 Sn7 . 4.0843(8) ?
    Cs1 Sn3 3_566 4.1175(8) ?
    Cs1 Sn6 . 4.2037(9) ?
    Cs1 Cs5 . 4.3213(8) ?
    Cs1 Sn1 1_655 4.3395(8) ?
    Cs5 O1 . 2.817(5) ?
    Cs5 N2 4_755 3.661(6) ?
    Cs5 Cs4 . 3.9951(7) ?
    Cs5 Sn9 3_566 4.0210(7) ?
    Cs5 Sn6 2_664 4.0847(9) ?
    Cs5 Sn3 1_655 4.1089(9) ?
    Cs5 Sn4 1_655 4.1474(8) ?
    Cs5 Sn8 1_655 4.3519(8) ?
    Cs5 Cs2 . 4.3741(7) ?
    Cs2 Sn7 . 4.0045(7) ?
    Cs2 Sn4 3_556 4.0235(7) ?
    Cs2 Sn4 1_655 4.1038(7) ?
    Cs2 Cs4 . 4.1961(9) ?
    Cs2 Sn7 3_556 4.2398(7) ?
    Cs2 Sn1 1_655 4.2575(9) ?
    Cs2 Sn5 3_556 4.4460(8) ?
    Cs2 Cs2 3_456 5.7408(5) ?
    Cs2 Cs2 3_556 5.7408(5) ?
    Cs3 N2 4_655 3.639(7) ?
    Cs3 Sn8 . 3.9656(8) ?
    Cs3 Sn9 3_566 4.1786(8) ?
    Cs3 Sn3 3_566 4.2016(8) ?
    Cs3 Sn2 3_566 4.2102(7) ?
    Cs3 Sn1 2_564 4.2123(9) ?
    Cs3 Cs4 . 4.2445(7) ?
    Cs3 Sn5 2_564 4.2463(8) ?
    Cs3 Cs4 4_655 4.8028(7) ?
    Cs4 N1 . 3.292(8) ?
    Cs4 Sn1 2_564 4.0449(9) ?
    Cs4 Sn2 2_564 4.0579(8) ?
    Cs4 Sn6 2_664 4.1507(8) ?
    Cs4 Sn5 3_556 4.3399(8) ?
    Cs4 Cs3 4_645 4.8027(7) ?
    Sn8 Sn4 . 2.9314(8) ?
    Sn8 Sn3 . 2.9518(8) ?
    Sn8 Sn9 . 2.9658(9) ?
    Sn8 Sn7 . 2.9735(8) ?
    Sn8 Cs5 1_455 4.3518(8) ?
    Sn8 Cs1 3_466 4.5284(7) ?
    Sn9 Sn3 . 2.9310(8) ?
    Sn9 Sn6 . 2.9367(8) ?
    Sn9 Sn2 . 2.9793(9) ?
    Sn9 Cs1 3_466 4.0131(8) ?
    Sn9 Cs5 3_466 4.0210(7) ?
    Sn9 Cs3 3_466 4.1787(8) ?
    Sn6 Sn7 . 2.9425(9) ?
    Sn6 Sn2 . 2.9449(8) ?
    Sn6 Sn5 . 2.9688(8) ?
    Sn6 Cs5 2_665 4.0847(9) ?
    Sn6 Cs4 2_665 4.1507(8) ?
    Sn4 Sn1 . 2.9323(9) ?
    Sn4 Sn7 . 2.9516(7) ?
    Sn4 Sn5 . 3.1880(9) ?
    Sn4 Sn3 . 3.2457(8) ?
    Sn4 Cs2 3_456 4.0234(7) ?
    Sn4 Cs2 1_455 4.1038(7) ?
    Sn4 Cs5 1_455 4.1473(8) ?
    Sn5 Sn1 . 2.9434(8) ?
    Sn5 Sn7 . 2.9530(9) ?
    Sn5 Sn2 . 3.1732(8) ?
    Sn5 Cs3 2_565 4.2463(8) ?
    Sn5 Cs4 3_456 4.3400(8) ?
    Sn5 Cs2 3_456 4.4459(8) ?
    Sn3 Sn1 . 2.9301(8) ?
    Sn3 Sn2 . 3.2277(9) ?
    Sn3 Cs1 1_455 3.8882(7) ?
    Sn3 Cs5 1_455 4.1088(9) ?
    Sn3 Cs1 3_466 4.1174(8) ?
    Sn3 Cs3 3_466 4.2017(8) ?
    Sn2 Sn1 . 2.9581(9) ?
    Sn2 Cs4 2_565 4.0580(8) ?
    Sn2 Cs3 3_466 4.2103(7) ?
    Sn7 Cs2 3_456 4.2398(7) ?
    Sn1 Cs4 2_565 4.0449(9) ?
    Sn1 Cs3 2_565 4.2122(9) ?
    Sn1 Cs2 1_455 4.2576(9) ?
    Sn1 Cs1 1_455 4.3396(8) ?
    O1 H1 . 0.9500 ?
    N4 H4A . 0.9100 ?
    N4 H4B . 0.9100 ?
    N4 H4C . 0.9100 ?
    N3 H3A . 0.9100 ?
    N3 H3B . 0.9100 ?
    N3 H3C . 0.9100 ?
    N2 H2A . 0.9100 ?
    N2 H2B . 0.9100 ?
    N2 H2C . 0.9100 ?
    N1 H1A . 0.9100 ?
    N1 H1B . 0.9100 ?
    N1 H1C . 0.9100 ?
loop_
    _geom_angle_atom_site_label_1
    _geom_angle_atom_site_label_2
    _geom_angle_atom_site_label_3
    _geom_angle_site_symmetry_1
    _geom_angle_site_symmetry_3
    _geom_angle
    _geom_angle_publ_flag
    N2 Cs1 Sn3 2_665 1_655 82.78(11) ?
    N2 Cs1 Sn8 2_665 . 107.85(11) ?
    Sn3 Cs1 Sn8 1_655 . 167.198(19) ?
    N2 Cs1 Sn9 2_665 3_566 98.37(12) ?
    Sn3 Cs1 Sn9 1_655 3_566 75.913(15) ?
    Sn8 Cs1 Sn9 . 3_566 108.664(18) ?
    N2 Cs1 Sn9 2_665 . 64.56(11) ?
    Sn3 Cs1 Sn9 1_655 . 146.35(2) ?
    Sn8 Cs1 Sn9 . . 43.304(13) ?
    Sn9 Cs1 Sn9 3_566 . 115.038(15) ?
    N2 Cs1 Sn7 2_665 . 108.20(12) ?
    Sn3 Cs1 Sn7 1_655 . 127.309(17) ?
    Sn8 Cs1 Sn7 . . 43.347(12) ?
    Sn9 Cs1 Sn7 3_566 . 145.99(2) ?
    Sn9 Cs1 Sn7 . . 61.588(12) ?
    N2 Cs1 Sn3 2_665 3_566 79.70(12) ?
    Sn3 Cs1 Sn3 1_655 3_566 110.648(15) ?
    Sn8 Cs1 Sn3 . 3_566 78.928(14) ?
    Sn9 Cs1 Sn3 3_566 3_566 42.236(12) ?
    Sn9 Cs1 Sn3 . 3_566 72.811(14) ?
    Sn7 Cs1 Sn3 . 3_566 121.949(15) ?
    N2 Cs1 Sn6 2_665 . 66.66(12) ?
    Sn3 Cs1 Sn6 1_655 . 118.956(19) ?
    Sn8 Cs1 Sn6 . . 61.522(14) ?
    Sn9 Cs1 Sn6 3_566 . 155.360(17) ?
    Sn9 Cs1 Sn6 . . 41.531(12) ?
    Sn7 Cs1 Sn6 . . 41.560(13) ?
    Sn3 Cs1 Sn6 3_566 . 113.663(16) ?
    N2 Cs1 Cs5 2_665 . 138.34(11) ?
    Sn3 Cs1 Cs5 1_655 . 59.790(14) ?
    Sn8 Cs1 Cs5 . . 111.923(17) ?
    Sn9 Cs1 Cs5 3_566 . 57.548(12) ?
    Sn9 Cs1 Cs5 . . 153.592(18) ?
    Sn7 Cs1 Cs5 . . 108.945(16) ?
    Sn3 Cs1 Cs5 3_566 . 96.014(16) ?
    Sn6 Cs1 Cs5 . . 146.084(16) ?
    N2 Cs1 Sn1 2_665 1_655 84.70(11) ?
    Sn3 Cs1 Sn1 1_655 1_655 41.268(12) ?
    Sn8 Cs1 Sn1 . 1_655 130.739(17) ?
    Sn9 Cs1 Sn1 3_566 1_655 116.464(15) ?
    Sn9 Cs1 Sn1 . 1_655 122.702(19) ?
    Sn7 Cs1 Sn1 . 1_655 87.394(15) ?
    Sn3 Cs1 Sn1 3_566 1_655 149.840(16) ?
    Sn6 Cs1 Sn1 . 1_655 82.772(15) ?
    Cs5 Cs1 Sn1 . 1_655 78.830(14) ?
    O1 Cs5 N2 . 4_755 148.09(15) ?
    O1 Cs5 Cs4 . . 50.21(11) ?
    N2 Cs5 Cs4 4_755 . 143.27(13) ?
    O1 Cs5 Sn9 . 3_566 84.88(10) ?
    N2 Cs5 Sn9 4_755 3_566 63.22(10) ?
    Cs4 Cs5 Sn9 . 3_566 116.228(16) ?
    O1 Cs5 Sn6 . 2_664 111.48(12) ?
    N2 Cs5 Sn6 4_755 2_664 86.59(13) ?
    Cs4 Cs5 Sn6 . 2_664 61.811(14) ?
    Sn9 Cs5 Sn6 3_566 2_664 121.556(19) ?
    O1 Cs5 Sn3 . 1_655 95.23(12) ?
    N2 Cs5 Sn3 4_755 1_655 77.16(13) ?
    Cs4 Cs5 Sn3 . 1_655 139.478(18) ?
    Sn9 Cs5 Sn3 3_566 1_655 73.429(15) ?
    Sn6 Cs5 Sn3 2_664 1_655 149.616(17) ?
    O1 Cs5 Sn4 . 1_655 97.15(11) ?
    N2 Cs5 Sn4 4_755 1_655 99.27(12) ?
    Cs4 Cs5 Sn4 . 1_655 109.876(16) ?
    Sn9 Cs5 Sn4 3_566 1_655 119.695(19) ?
    Sn6 Cs5 Sn4 2_664 1_655 113.434(16) ?
    Sn3 Cs5 Sn4 1_655 1_655 46.295(12) ?
    O1 Cs5 Cs1 . . 45.22(11) ?
    N2 Cs5 Cs1 4_755 . 110.56(12) ?
    Cs4 Cs5 Cs1 . . 95.417(14) ?
    Sn9 Cs5 Cs1 3_566 . 57.374(13) ?
    Sn6 Cs5 Cs1 2_664 . 155.179(17) ?
    Sn3 Cs5 Cs1 1_655 . 54.861(13) ?
    Sn4 Cs5 Cs1 1_655 . 82.331(15) ?
    O1 Cs5 Sn8 . 1_655 130.91(12) ?
    N2 Cs5 Sn8 4_755 1_655 59.02(12) ?
    Cs4 Cs5 Sn8 . 1_655 145.780(16) ?
    Sn9 Cs5 Sn8 3_566 1_655 96.897(15) ?
    Sn6 Cs5 Sn8 2_664 1_655 108.922(16) ?
    Sn3 Cs5 Sn8 1_655 1_655 40.711(12) ?
    Sn4 Cs5 Sn8 1_655 1_655 40.262(11) ?
    Cs1 Cs5 Sn8 . 1_655 95.499(16) ?
    O1 Cs5 Cs2 . . 43.82(10) ?
    N2 Cs5 Cs2 4_755 . 155.66(13) ?
    Cs4 Cs5 Cs2 . . 59.978(14) ?
    Sn9 Cs5 Cs2 3_566 . 119.331(17) ?
    Sn6 Cs5 Cs2 2_664 . 108.391(15) ?
    Sn3 Cs5 Cs2 1_655 . 80.651(15) ?
    Sn4 Cs5 Cs2 1_655 . 57.504(12) ?
    Cs1 Cs5 Cs2 . . 62.723(12) ?
    Sn8 Cs5 Cs2 1_655 . 97.327(15) ?
    Sn7 Cs2 Sn4 . 3_556 91.823(15) ?
    Sn7 Cs2 Sn4 . 1_655 128.598(19) ?
    Sn4 Cs2 Sn4 3_556 1_655 124.596(16) ?
    Sn7 Cs2 Cs4 . . 100.440(16) ?
    Sn4 Cs2 Cs4 3_556 . 99.106(17) ?
    Sn4 Cs2 Cs4 1_655 . 106.844(17) ?
    Sn7 Cs2 Sn7 . 3_556 133.131(16) ?
    Sn4 Cs2 Sn7 3_556 3_556 41.753(11) ?
    Sn4 Cs2 Sn7 1_655 3_556 87.418(14) ?
    Cs4 Cs2 Sn7 . 3_556 94.530(17) ?
    Sn7 Cs2 Sn1 . 1_655 89.560(17) ?
    Sn4 Cs2 Sn1 3_556 1_655 125.124(19) ?
    Sn4 Cs2 Sn1 1_655 1_655 41.007(13) ?
    Cs4 Cs2 Sn1 . 1_655 134.426(17) ?
    Sn7 Cs2 Sn1 3_556 1_655 110.573(16) ?
    Sn7 Cs2 Cs5 . . 109.417(15) ?
    Sn4 Cs2 Cs5 3_556 . 148.679(19) ?
    Sn4 Cs2 Cs5 1_655 . 58.471(13) ?
    Cs4 Cs2 Cs5 . . 55.525(13) ?
    Sn7 Cs2 Cs5 3_556 . 115.608(16) ?
    Sn1 Cs2 Cs5 1_655 . 79.136(14) ?
    Sn7 Cs2 Sn5 . 3_556 116.490(16) ?
    Sn4 Cs2 Sn5 3_556 3_556 43.871(13) ?
    Sn4 Cs2 Sn5 1_655 3_556 114.834(16) ?
    Cs4 Cs2 Sn5 . 3_556 60.207(13) ?
    Sn7 Cs2 Sn5 3_556 3_556 39.663(12) ?
    Sn1 Cs2 Sn5 1_655 3_556 149.209(16) ?
    Cs5 Cs2 Sn5 . 3_556 104.930(17) ?
    Sn7 Cs2 Cs1 . . 56.821(12) ?
    Sn4 Cs2 Cs1 3_556 . 148.568(16) ?
    Sn4 Cs2 Cs1 1_655 . 80.342(13) ?
    Cs4 Cs2 Cs1 . . 89.708(14) ?
    Sn7 Cs2 Cs1 3_556 . 167.741(16) ?
    Sn1 Cs2 Cs1 1_655 . 59.123(12) ?
    Cs5 Cs2 Cs1 . . 58.068(11) ?
    Sn5 Cs2 Cs1 3_556 . 148.656(18) ?
    Sn7 Cs2 Cs2 . 3_456 47.576(10) ?
    Sn4 Cs2 Cs2 3_556 3_456 45.631(12) ?
    Sn4 Cs2 Cs2 1_655 3_456 157.83(2) ?
    Cs4 Cs2 Cs2 . 3_456 95.020(15) ?
    Sn7 Cs2 Cs2 3_556 3_456 87.268(15) ?
    Sn1 Cs2 Cs2 1_655 3_456 122.60(2) ?
    Cs5 Cs2 Cs2 . 3_456 142.091(16) ?
    Sn5 Cs2 Cs2 3_556 3_456 72.807(14) ?
    Cs1 Cs2 Cs2 . 3_456 103.840(12) ?
    Sn7 Cs2 Cs2 . 3_556 146.38(2) ?
    Sn4 Cs2 Cs2 3_556 3_556 80.443(14) ?
    Sn4 Cs2 Cs2 1_655 3_556 44.495(8) ?
    Cs4 Cs2 Cs2 . 3_556 113.053(17) ?
    Sn7 Cs2 Cs2 3_556 3_556 44.205(11) ?
    Sn1 Cs2 Cs2 1_655 3_556 69.422(13) ?
    Cs5 Cs2 Cs2 . 3_556 92.580(11) ?
    Sn5 Cs2 Cs2 3_556 3_556 79.856(14) ?
    Cs1 Cs2 Cs2 . 3_556 123.659(15) ?
    Cs2 Cs2 Cs2 3_456 3_556 123.070(17) ?
    N2 Cs3 Sn8 4_655 . 63.17(13) ?
    N2 Cs3 Sn9 4_655 3_566 115.20(10) ?
    Sn8 Cs3 Sn9 . 3_566 105.364(18) ?
    N2 Cs3 Sn3 4_655 3_566 75.92(11) ?
    Sn8 Cs3 Sn3 . 3_566 77.873(16) ?
    Sn9 Cs3 Sn3 3_566 3_566 40.943(12) ?
    N2 Cs3 Sn2 4_655 3_566 87.77(10) ?
    Sn8 Cs3 Sn2 . 3_566 121.638(18) ?
    Sn9 Cs3 Sn2 3_566 3_566 41.602(12) ?
    Sn3 Cs3 Sn2 3_566 3_566 45.128(14) ?
    N2 Cs3 Sn1 4_655 2_564 99.02(13) ?
    Sn8 Cs3 Sn1 . 2_564 126.998(17) ?
    Sn9 Cs3 Sn1 3_566 2_564 126.514(18) ?
    Sn3 Cs3 Sn1 3_566 2_564 149.810(19) ?
    Sn2 Cs3 Sn1 3_566 2_564 105.654(18) ?
    N2 Cs3 Cs4 4_655 . 136.56(10) ?
    Sn8 Cs3 Cs4 . . 100.445(16) ?
    Sn9 Cs3 Cs4 3_566 . 107.813(15) ?
    Sn3 Cs3 Cs4 3_566 . 143.281(17) ?
    Sn2 Cs3 Cs4 3_566 . 131.129(17) ?
    Sn1 Cs3 Cs4 2_564 . 57.148(13) ?
    N2 Cs3 Sn5 4_655 2_564 58.32(13) ?
    Sn8 Cs3 Sn5 . 2_564 101.741(16) ?
    Sn9 Cs3 Sn5 3_566 2_564 143.904(18) ?
    Sn3 Cs3 Sn5 3_566 2_564 126.547(16) ?
    Sn2 Cs3 Sn5 3_566 2_564 103.266(17) ?
    Sn1 Cs3 Sn5 2_564 2_564 40.724(12) ?
    Cs4 Cs3 Sn5 . 2_564 89.967(15) ?
    N2 Cs3 Cs1 4_655 . 107.90(13) ?
    Sn8 Cs3 Cs1 . . 56.307(13) ?
    Sn9 Cs3 Cs1 3_566 . 55.779(13) ?
    Sn3 Cs3 Cs1 3_566 . 57.211(13) ?
    Sn2 Cs3 Cs1 3_566 . 92.782(15) ?
    Sn1 Cs3 Cs1 2_564 . 147.903(16) ?
    Cs4 Cs3 Cs1 . . 90.915(15) ?
    Sn5 Cs3 Cs1 2_564 . 157.780(18) ?
    N2 Cs3 Cs5 4_655 . 164.84(13) ?
    Sn8 Cs3 Cs5 . . 106.815(17) ?
    Sn9 Cs3 Cs5 3_566 . 54.469(11) ?
    Sn3 Cs3 Cs5 3_566 . 91.162(14) ?
    Sn2 Cs3 Cs5 3_566 . 88.612(13) ?
    Sn1 Cs3 Cs5 2_564 . 96.134(15) ?
    Cs4 Cs3 Cs5 . . 53.719(11) ?
    Sn5 Cs3 Cs5 2_564 . 136.804(17) ?
    Cs1 Cs3 Cs5 . . 57.588(12) ?
    N2 Cs3 Cs4 4_655 4_655 43.41(12) ?
    Sn8 Cs3 Cs4 . 4_655 104.556(15) ?
    Sn9 Cs3 Cs4 3_566 4_655 93.062(13) ?
    Sn3 Cs3 Cs4 3_566 4_655 71.279(13) ?
    Sn2 Cs3 Cs4 3_566 4_655 53.023(12) ?
    Sn1 Cs3 Cs4 2_564 4_655 84.558(15) ?
    Cs4 Cs3 Cs4 . 4_655 141.674(15) ?
    Sn5 Cs3 Cs4 2_564 4_655 56.920(12) ?
    Cs1 Cs3 Cs4 . 4_655 127.162(15) ?
    Cs5 Cs3 Cs4 . 4_655 139.627(15) ?
    N1 Cs4 Cs5 . . 111.82(14) ?
    N1 Cs4 Sn1 . 2_564 107.34(13) ?
    Cs5 Cs4 Sn1 . 2_564 108.886(17) ?
    N1 Cs4 Sn2 . 2_564 66.34(14) ?
    Cs5 Cs4 Sn2 . 2_564 135.927(17) ?
    Sn1 Cs4 Sn2 2_564 2_564 42.824(13) ?
    N1 Cs4 Sn6 . 2_664 165.43(14) ?
    Cs5 Cs4 Sn6 . 2_664 60.155(14) ?
    Sn1 Cs4 Sn6 2_564 2_664 87.136(17) ?
    Sn2 Cs4 Sn6 2_564 2_664 128.14(2) ?
    N1 Cs4 Cs2 . . 55.63(14) ?
    Cs5 Cs4 Cs2 . . 64.497(14) ?
    Sn1 Cs4 Cs2 2_564 . 150.248(18) ?
    Sn2 Cs4 Cs2 2_564 . 120.324(18) ?
    Sn6 Cs4 Cs2 2_664 . 110.600(16) ?
    N1 Cs4 Cs3 . . 83.55(13) ?
    Cs5 Cs4 Cs3 . . 67.362(13) ?
    Sn1 Cs4 Cs3 2_564 . 61.026(14) ?
    Sn2 Cs4 Cs3 2_564 . 68.737(13) ?
    Sn6 Cs4 Cs3 2_664 . 102.670(15) ?
    Cs2 Cs4 Cs3 . . 91.084(16) ?
    N1 Cs4 Sn5 . 3_556 63.77(13) ?
    Cs5 Cs4 Sn5 . 3_556 114.035(17) ?
    Sn1 Cs4 Sn5 2_564 3_556 136.305(18) ?
    Sn2 Cs4 Sn5 2_564 3_556 104.233(16) ?
    Sn6 Cs4 Sn5 2_664 3_556 107.003(15) ?
    Cs2 Cs4 Sn5 . 3_556 62.751(14) ?
    Cs3 Cs4 Sn5 . 3_556 145.75(2) ?
    N1 Cs4 Cs3 . 4_645 69.42(14) ?
    Cs5 Cs4 Cs3 . 4_645 167.984(17) ?
    Sn1 Cs4 Cs3 2_564 4_645 81.400(14) ?
    Sn2 Cs4 Cs3 2_564 4_645 55.981(12) ?
    Sn6 Cs4 Cs3 2_664 4_645 115.700(17) ?
    Cs2 Cs4 Cs3 . 4_645 109.695(15) ?
    Cs3 Cs4 Cs3 . 4_645 124.270(12) ?
    Sn5 Cs4 Cs3 3_556 4_645 55.068(12) ?
    Sn4 Sn8 Sn3 . . 66.964(19) ?
    Sn4 Sn8 Sn9 . . 105.62(2) ?
    Sn3 Sn8 Sn9 . . 59.38(2) ?
    Sn4 Sn8 Sn7 . . 59.975(18) ?
    Sn3 Sn8 Sn7 . . 105.81(2) ?
    Sn9 Sn8 Sn7 . . 89.35(2) ?
    Sn4 Sn8 Cs1 . . 130.47(2) ?
    Sn3 Sn8 Cs1 . . 129.70(2) ?
    Sn9 Sn8 Cs1 . . 70.347(17) ?
    Sn7 Sn8 Cs1 . . 70.536(17) ?
    Sn4 Sn8 Cs3 . . 133.97(2) ?
    Sn3 Sn8 Cs3 . . 141.10(2) ?
    Sn9 Sn8 Cs3 . . 120.16(2) ?
    Sn7 Sn8 Cs3 . . 113.08(2) ?
    Cs1 Sn8 Cs3 . . 67.283(14) ?
    Sn4 Sn8 Cs5 . 1_455 66.113(17) ?
    Sn3 Sn8 Cs5 . 1_455 65.218(18) ?
    Sn9 Sn8 Cs5 . 1_455 121.53(2) ?
    Sn7 Sn8 Cs5 . 1_455 123.40(2) ?
    Cs1 Sn8 Cs5 . 1_455 159.03(2) ?
    Cs3 Sn8 Cs5 . 1_455 91.952(17) ?
    Sn4 Sn8 Cs1 . 3_466 127.17(2) ?
    Sn3 Sn8 Cs1 . 3_466 62.688(16) ?
    Sn9 Sn8 Cs1 . 3_466 60.572(16) ?
    Sn7 Sn8 Cs1 . 3_466 149.81(2) ?
    Cs1 Sn8 Cs1 . 3_466 94.875(13) ?
    Cs3 Sn8 Cs1 . 3_466 83.040(14) ?
    Cs5 Sn8 Cs1 1_455 3_466 79.056(13) ?
    Sn3 Sn9 Sn6 . . 106.16(2) ?
    Sn3 Sn9 Sn8 . . 60.07(2) ?
    Sn6 Sn9 Sn8 . . 90.20(2) ?
    Sn3 Sn9 Sn2 . . 66.20(2) ?
    Sn6 Sn9 Sn2 . . 59.70(2) ?
    Sn8 Sn9 Sn2 . . 105.39(2) ?
    Sn3 Sn9 Cs1 . 3_466 70.784(18) ?
    Sn6 Sn9 Cs1 . 3_466 169.28(3) ?
    Sn8 Sn9 Cs1 . 3_466 79.36(2) ?
    Sn2 Sn9 Cs1 . 3_466 125.31(2) ?
    Sn3 Sn9 Cs5 . 3_466 128.26(2) ?
    Sn6 Sn9 Cs5 . 3_466 121.89(2) ?
    Sn8 Sn9 Cs5 . 3_466 131.32(2) ?
    Sn2 Sn9 Cs5 . 3_466 121.93(2) ?
    Cs1 Sn9 Cs5 3_466 3_466 65.078(14) ?
    Sn3 Sn9 Cs1 . . 126.40(2) ?
    Sn6 Sn9 Cs1 . . 71.633(18) ?
    Sn8 Sn9 Cs1 . . 66.348(17) ?
    Sn2 Sn9 Cs1 . . 130.83(2) ?
    Cs1 Sn9 Cs1 3_466 . 101.571(16) ?
    Cs5 Sn9 Cs1 3_466 . 88.619(15) ?
    Sn3 Sn9 Cs3 . 3_466 69.949(18) ?
    Sn6 Sn9 Cs3 . 3_466 124.49(3) ?
    Sn8 Sn9 Cs3 . 3_466 125.68(2) ?
    Sn2 Sn9 Cs3 . 3_466 69.766(18) ?
    Cs1 Sn9 Cs3 3_466 3_466 64.795(14) ?
    Cs5 Sn9 Cs3 3_466 3_466 67.783(13) ?
    Cs1 Sn9 Cs3 . 3_466 155.890(17) ?
    Sn9 Sn6 Sn7 . . 90.51(2) ?
    Sn9 Sn6 Sn2 . . 60.87(2) ?
    Sn7 Sn6 Sn2 . . 105.96(2) ?
    Sn9 Sn6 Sn5 . . 105.16(2) ?
    Sn7 Sn6 Sn5 . . 59.94(2) ?
    Sn2 Sn6 Sn5 . . 64.902(19) ?
    Sn9 Sn6 Cs5 . 2_665 143.95(3) ?
    Sn7 Sn6 Cs5 . 2_665 124.76(2) ?
    Sn2 Sn6 Cs5 . 2_665 98.21(2) ?
    Sn5 Sn6 Cs5 . 2_665 88.99(2) ?
    Sn9 Sn6 Cs4 . 2_665 110.94(2) ?
    Sn7 Sn6 Cs4 . 2_665 124.08(2) ?
    Sn2 Sn6 Cs4 . 2_665 129.80(2) ?
    Sn5 Sn6 Cs4 . 2_665 143.42(2) ?
    Cs5 Sn6 Cs4 2_665 2_665 58.034(13) ?
    Sn9 Sn6 Cs1 . . 66.836(19) ?
    Sn7 Sn6 Cs1 . . 67.046(18) ?
    Sn2 Sn6 Cs1 . . 127.23(2) ?
    Sn5 Sn6 Cs1 . . 126.39(2) ?
    Cs5 Sn6 Cs1 2_665 . 129.785(16) ?
    Cs4 Sn6 Cs1 2_665 . 75.135(14) ?
    Sn8 Sn4 Sn1 . . 108.31(2) ?
    Sn8 Sn4 Sn7 . . 60.719(19) ?
    Sn1 Sn4 Sn7 . . 109.03(3) ?
    Sn8 Sn4 Sn5 . . 100.07(2) ?
    Sn1 Sn4 Sn5 . . 57.31(2) ?
    Sn7 Sn4 Sn5 . . 57.344(19) ?
    Sn8 Sn4 Sn3 . . 56.818(17) ?
    Sn1 Sn4 Sn3 . . 56.350(19) ?
    Sn7 Sn4 Sn3 . . 99.29(2) ?
    Sn5 Sn4 Sn3 . . 89.49(2) ?
    Sn8 Sn4 Cs2 . 3_456 125.66(2) ?
    Sn1 Sn4 Cs2 . 3_456 112.72(2) ?
    Sn7 Sn4 Cs2 . 3_456 73.050(17) ?
    Sn5 Sn4 Cs2 . 3_456 75.125(17) ?
    Sn3 Sn4 Cs2 . 3_456 164.60(3) ?
    Sn8 Sn4 Cs2 . 1_455 136.64(2) ?
    Sn1 Sn4 Cs2 . 1_455 72.311(18) ?
    Sn7 Sn4 Cs2 . 1_455 162.15(2) ?
    Sn5 Sn4 Cs2 . 1_455 113.97(2) ?
    Sn3 Sn4 Cs2 . 1_455 96.036(17) ?
    Cs2 Sn4 Cs2 3_456 1_455 89.873(12) ?
    Sn8 Sn4 Cs5 . 1_455 73.625(18) ?
    Sn1 Sn4 Cs5 . 1_455 100.52(2) ?
    Sn7 Sn4 Cs5 . 1_455 131.17(2) ?
    Sn5 Sn4 Cs5 . 1_455 154.56(2) ?
    Sn3 Sn4 Cs5 . 1_455 66.228(17) ?
    Cs2 Sn4 Cs5 3_456 1_455 128.909(19) ?
    Cs2 Sn4 Cs5 1_455 1_455 64.025(13) ?
    Sn1 Sn5 Sn7 . . 108.69(3) ?
    Sn1 Sn5 Sn6 . . 108.66(2) ?
    Sn7 Sn5 Sn6 . . 59.59(2) ?
    Sn1 Sn5 Sn2 . . 57.697(19) ?
    Sn7 Sn5 Sn2 . . 100.16(2) ?
    Sn6 Sn5 Sn2 . . 57.184(18) ?
    Sn1 Sn5 Sn4 . . 56.97(2) ?
    Sn7 Sn5 Sn4 . . 57.300(19) ?
    Sn6 Sn5 Sn4 . . 99.31(2) ?
    Sn2 Sn5 Sn4 . . 91.23(2) ?
    Sn1 Sn5 Cs3 . 2_565 69.015(19) ?
    Sn7 Sn5 Cs3 . 2_565 176.91(2) ?
    Sn6 Sn5 Cs3 . 2_565 118.80(2) ?
    Sn2 Sn5 Cs3 . 2_565 76.893(18) ?
    Sn4 Sn5 Cs3 . 2_565 121.47(2) ?
    Sn1 Sn5 Cs4 . 3_456 111.766(19) ?
    Sn7 Sn5 Cs4 . 3_456 115.01(2) ?
    Sn6 Sn5 Cs4 . 3_456 138.10(2) ?
    Sn2 Sn5 Cs4 . 3_456 144.45(2) ?
    Sn4 Sn5 Cs4 . 3_456 111.50(2) ?
    Cs3 Sn5 Cs4 2_565 3_456 68.012(13) ?
    Sn1 Sn5 Cs2 . 3_456 102.07(2) ?
    Sn7 Sn5 Cs2 . 3_456 66.404(18) ?
    Sn6 Sn5 Cs2 . 3_456 123.73(2) ?
    Sn2 Sn5 Cs2 . 3_456 152.23(2) ?
    Sn4 Sn5 Cs2 . 3_456 61.004(16) ?
    Cs3 Sn5 Cs2 2_565 3_456 115.845(16) ?
    Cs4 Sn5 Cs2 3_456 3_456 57.042(13) ?
    Sn1 Sn3 Sn9 . . 109.13(3) ?
    Sn1 Sn3 Sn8 . . 107.82(2) ?
    Sn9 Sn3 Sn8 . . 60.55(2) ?
    Sn1 Sn3 Sn2 . . 57.17(2) ?
    Sn9 Sn3 Sn2 . . 57.62(2) ?
    Sn8 Sn3 Sn2 . . 99.76(2) ?
    Sn1 Sn3 Sn4 . . 56.415(19) ?
    Sn9 Sn3 Sn4 . . 98.90(2) ?
    Sn8 Sn3 Sn4 . . 56.218(17) ?
    Sn2 Sn3 Sn4 . . 89.22(2) ?
    Sn1 Sn3 Cs1 . 1_455 77.654(18) ?
    Sn9 Sn3 Cs1 . 1_455 157.53(2) ?
    Sn8 Sn3 Cs1 . 1_455 139.24(3) ?
    Sn2 Sn3 Cs1 . 1_455 115.45(2) ?
    Sn4 Sn3 Cs1 . 1_455 102.444(18) ?
    Sn1 Sn3 Cs5 . 1_455 101.43(2) ?
    Sn9 Sn3 Cs5 . 1_455 130.87(2) ?
    Sn8 Sn3 Cs5 . 1_455 74.07(2) ?
    Sn2 Sn3 Cs5 . 1_455 155.51(2) ?
    Sn4 Sn3 Cs5 . 1_455 67.477(17) ?
    Cs1 Sn3 Cs5 1_455 1_455 65.349(14) ?
    Sn1 Sn3 Cs1 . 3_466 170.99(3) ?
    Sn9 Sn3 Cs1 . 3_466 66.980(17) ?
    Sn8 Sn3 Cs1 . 3_466 77.744(18) ?
    Sn2 Sn3 Cs1 . 3_466 115.47(2) ?
    Sn4 Sn3 Cs1 . 3_466 131.33(2) ?
    Cs1 Sn3 Cs1 1_455 3_466 102.944(15) ?
    Cs5 Sn3 Cs1 1_455 3_466 86.825(17) ?
    Sn1 Sn3 Cs3 . 3_466 107.44(2) ?
    Sn9 Sn3 Cs3 . 3_466 69.109(18) ?
    Sn8 Sn3 Cs3 . 3_466 125.34(2) ?
    Sn2 Sn3 Cs3 . 3_466 67.578(17) ?
    Sn4 Sn3 Cs3 . 3_466 156.79(2) ?
    Cs1 Sn3 Cs3 1_455 3_466 88.437(15) ?
    Cs5 Sn3 Cs3 1_455 3_466 135.489(17) ?
    Cs1 Sn3 Cs3 3_466 3_466 63.713(14) ?
    Sn6 Sn2 Sn1 . . 108.91(2) ?
    Sn6 Sn2 Sn9 . . 59.43(2) ?
    Sn1 Sn2 Sn9 . . 107.09(3) ?
    Sn6 Sn2 Sn5 . . 57.914(18) ?
    Sn1 Sn2 Sn5 . . 57.249(18) ?
    Sn9 Sn2 Sn5 . . 99.29(2) ?
    Sn6 Sn2 Sn3 . . 98.82(2) ?
    Sn1 Sn2 Sn3 . . 56.34(2) ?
    Sn9 Sn2 Sn3 . . 56.183(19) ?
    Sn5 Sn2 Sn3 . . 90.07(2) ?
    Sn6 Sn2 Cs4 . 2_565 164.74(3) ?
    Sn1 Sn2 Cs4 . 2_565 68.353(18) ?
    Sn9 Sn2 Cs4 . 2_565 135.78(2) ?
    Sn5 Sn2 Cs4 . 2_565 111.62(2) ?
    Sn3 Sn2 Cs4 . 2_565 91.928(19) ?
    Sn6 Sn2 Cs3 . 3_466 123.22(2) ?
    Sn1 Sn2 Cs3 . 3_466 106.66(2) ?
    Sn9 Sn2 Cs3 . 3_466 68.632(17) ?
    Sn5 Sn2 Cs3 . 3_466 157.36(3) ?
    Sn3 Sn2 Cs3 . 3_466 67.296(17) ?
    Cs4 Sn2 Cs3 2_565 3_466 70.996(14) ?
    Sn6 Sn7 Sn4 . . 105.59(2) ?
    Sn6 Sn7 Sn5 . . 60.47(2) ?
    Sn4 Sn7 Sn5 . . 65.36(2) ?
    Sn6 Sn7 Sn8 . . 89.94(2) ?
    Sn4 Sn7 Sn8 . . 59.306(18) ?
    Sn5 Sn7 Sn8 . . 104.72(2) ?
    Sn6 Sn7 Cs2 . . 118.88(2) ?
    Sn4 Sn7 Cs2 . . 135.04(2) ?
    Sn5 Sn7 Cs2 . . 143.35(2) ?
    Sn8 Sn7 Cs2 . . 111.92(2) ?
    Sn6 Sn7 Cs1 . . 71.394(18) ?
    Sn4 Sn7 Cs1 . . 125.38(2) ?
    Sn5 Sn7 Cs1 . . 131.21(2) ?
    Sn8 Sn7 Cs1 . . 66.117(17) ?
    Cs2 Sn7 Cs1 . . 68.033(13) ?
    Sn6 Sn7 Cs2 . 3_456 131.71(2) ?
    Sn4 Sn7 Cs2 . 3_456 65.197(16) ?
    Sn5 Sn7 Cs2 . 3_456 73.933(18) ?
    Sn8 Sn7 Cs2 . 3_456 117.69(2) ?
    Cs2 Sn7 Cs2 . 3_456 88.220(12) ?
    Cs1 Sn7 Cs2 . 3_456 154.315(19) ?
    Sn3 Sn1 Sn4 . . 67.23(2) ?
    Sn3 Sn1 Sn5 . . 100.91(2) ?
    Sn4 Sn1 Sn5 . . 65.72(2) ?
    Sn3 Sn1 Sn2 . . 66.48(2) ?
    Sn4 Sn1 Sn2 . . 101.03(2) ?
    Sn5 Sn1 Sn2 . . 65.05(2) ?
    Sn3 Sn1 Cs4 . 2_565 96.83(2) ?
    Sn4 Sn1 Cs4 . 2_565 163.88(2) ?
    Sn5 Sn1 Cs4 . 2_565 117.52(3) ?
    Sn2 Sn1 Cs4 . 2_565 68.824(19) ?
    Sn3 Sn1 Cs3 . 2_565 145.08(2) ?
    Sn4 Sn1 Cs3 . 2_565 130.33(2) ?
    Sn5 Sn1 Cs3 . 2_565 70.26(2) ?
    Sn2 Sn1 Cs3 . 2_565 79.59(2) ?
    Cs4 Sn1 Cs3 2_565 2_565 61.826(14) ?
    Sn3 Sn1 Cs2 . 1_455 97.98(2) ?
    Sn4 Sn1 Cs2 . 1_455 66.681(18) ?
    Sn5 Sn1 Cs2 . 1_455 115.64(2) ?
    Sn2 Sn1 Cs2 . 1_455 163.63(3) ?
    Cs4 Sn1 Cs2 2_565 1_455 120.338(17) ?
    Cs3 Sn1 Cs2 2_565 1_455 116.465(16) ?
    Sn3 Sn1 Cs1 . 1_455 61.077(16) ?
    Sn4 Sn1 Cs1 . 1_455 98.27(2) ?
    Sn5 Sn1 Cs1 . 1_455 160.44(2) ?
    Sn2 Sn1 Cs1 . 1_455 109.90(2) ?
    Cs4 Sn1 Cs1 2_565 1_455 74.730(14) ?
    Cs3 Sn1 Cs1 2_565 1_455 128.664(17) ?
    Cs2 Sn1 Cs1 1_455 1_455 63.520(13) ?
    Cs5 O1 H1 . . 180.0 ?
    H4A N4 H4B . . 109.5 ?
    H4A N4 H4C . . 109.5 ?
    H4B N4 H4C . . 109.5 ?
    H3A N3 H3B . . 109.5 ?
    H3A N3 H3C . . 109.5 ?
    H3B N3 H3C . . 109.5 ?
    H2A N2 H2B . . 109.5 ?
    H2A N2 H2C . . 109.5 ?
    H2B N2 H2C . . 109.5 ?
    Cs4 N1 H1A . . 109.5 ?
    Cs4 N1 H1B . . 109.5 ?
    H1A N1 H1B . . 109.5 ?
    Cs4 N1 H1C . . 109.5 ?
    H1A N1 H1C . . 109.5 ?
    H1B N1 H1C . . 109.5 ?
_shelx_hkl_checksum     60859
_shelx_hkl_file
;
   0   0  -4   42.72    2.02
   0   0   4   39.92    1.81
   0   0   4   41.76    1.70
   0   0  -4   45.54    1.71
   0   0   5    0.10    0.33
   0   0   5    0.37    0.21
   0   0  -5    0.19    0.19
   0   0  -5    1.19    0.52
   0   0   6  658.26   16.05
   0   0  -6  620.84   16.74
   0   0  -7    0.62    0.52
   0   0   7    0.50    0.31
   0   0  -8    0.50    0.72
   0   0   8    1.25    0.41
   0   0   9    0.42    0.35
   0   0  -9    0.31    1.04
   0   0 -10    1.20    1.05
   0   0 -11    0.01    0.88
   0   0 -12   38.85    3.28
   0   0 -13    0.84    0.89
   0   0  13    0.49    0.43
   0   0 -14   30.74    3.15
   0   0  14   32.73    2.69
   0   0 -15    1.93    1.41
   0   0  15    0.23    0.59
   0   0  16    0.18    0.61
   0   0 -16    1.72    1.26
   0   0  17    0.98    0.78
   0   0 -17    0.60    1.19
   0   0  18    6.06    1.43
   0   0 -18    6.70    2.00
   0   0  19    0.62    0.65
   0   0 -19    3.89    1.73
   0   0  20  171.32    8.51
   0   0 -20  172.18    8.97
   0   0 -21    2.66    1.47
   0   0  21    1.43    1.02
   0   0 -22    2.82    1.48
   0   0  22   -0.03    0.65
   0   0  23    0.16    0.76
   0   0 -23    2.65    1.33
   0   0 -24   63.81    5.32
   0   0  24   57.70    5.10
   0  -1  -3   41.60    1.77
   0   1   3   46.36    1.79
   0   1  -3   43.62    1.52
   0   1  -3   41.97    1.79
   0   1   3   42.86    1.77
   0   1  -4   19.09    1.28
   0  -1  -4   15.60    1.19
   0   1   4   22.77    1.26
   0   1   4   18.32    1.12
   0  -1   4   17.84    1.00
   0  -1   4   18.56    1.13
   0  -1  -4   18.06    1.11
   0   1   4   17.78    1.19
   0  -1  -4   17.41    1.01
   0  -1  -5   10.63    0.83
   0   1  -5   11.34    1.11
   0   1   5   12.51    1.04
   0  -1  -5    9.49    0.85
   0   1  -5   11.94    0.84
   0  -1   5   13.12    1.03
   0  -1  -5   10.90    1.11
   0   1   5   13.27    1.04
   0  -1   5   11.13    0.86
   0   1  -6  129.47    4.80
   0  -1  -6  134.77    4.15
   0  -1  -6  119.22    4.69
   0   1   6  135.45    4.41
   0   1   6  131.86    4.54
   0  -1   6  125.25    4.18
   0  -1   7    3.53    0.60
   0   1   7    4.24    0.73
   0  -1  -7    2.90    0.84
   0   1  -7    4.18    0.91
   0   1   8   31.51    2.08
   0  -1   8   31.89    1.91
   0   1  -8   34.79    2.51
   0  -1  -8   27.21    2.25
   0   1  -9    5.33    1.37
   0   1   9    6.09    0.96
   0  -1   9    4.99    0.80
   0  -1  -9    4.05    1.19
   0   1  10   76.22    3.68
   0  -1 -10   61.07    3.79
   0  -1  10   67.01    3.26
   0   1 -10   62.41    4.02
   0  -1 -11   34.99    2.98
   0   1 -11   36.54    3.15
   0   1  11   40.59    2.72
   0  -1  11   39.75    2.52
   0  -1 -12    3.61    1.30
   0   1 -12    5.57    1.52
   0  -1  12    5.48    1.00
   0   1  12    4.88    1.02
   0  -1 -13   88.03    5.22
   0   1 -13   81.89    5.31
   0  -1  13  101.84    4.68
   0   1  13  106.99    5.01
   0   1 -14   68.63    4.90
   0  -1 -14   69.85    4.73
   0  -1  14   78.61    4.16
   0  -1 -15    1.09    1.12
   0   1 -15    1.04    1.14
   0  -1  15    0.88    0.68
   0  -1  16   11.72    1.69
   0   1 -16    8.21    2.08
   0  -1 -16   13.19    2.26
   0   1  17   -0.49    0.76
   0   1 -17    2.27    1.45
   0  -1 -17    2.04    1.27
   0  -1  17    0.58    0.62
   0   1 -18    2.76    1.68
   0  -1 -18    3.55    1.42
   0   1  18    3.21    1.33
   0  -1  18    2.58    0.95
   0   1 -19    1.83    1.60
   0   1  19    1.75    0.99
   0  -1  19    3.56    1.10
   0  -1 -19    4.71    1.70
   0   1  20   29.13    3.46
   0  -1 -20   32.69    3.61
   0   1 -20   32.86    3.86
   0  -1  20   28.72    3.03
   0   1 -21    5.67    1.84
   0  -1 -21    5.21    1.61
   0   1  21    5.55    1.59
   0  -1  21    5.73    1.50
   0  -1 -22    1.62    1.20
   0   1 -22    0.62    1.11
   0  -1  22    1.84    0.84
   0   1  22    1.88    1.05
   0  -1  23    0.00    0.72
   0   1 -23    1.23    1.37
   0  -1 -23   -0.19    0.90
   0   1  23    2.21    1.28
   0  -1 -24    0.16    0.84
   0  -1  24   -0.20    0.75
   0   1  24    1.38    1.17
   0   1 -24    0.25    0.99
   0   2  -1    4.77    0.30
   0   2  -1    4.83    0.26
   0   2  -2    3.48    0.23
   0   2  -2    3.74    0.43
   0   2   2    3.63    0.43
   0  -2  -2    2.96    0.42
   0   2  -2    3.13    0.32
   0  -2  -3   22.05    1.39
   0   2   3   22.09    1.45
   0  -2  -3   22.72    1.41
   0  -2   3   22.63    1.17
   0  -2  -3   21.49    1.20
   0   2  -3   19.12    0.93
   0   2  -3   21.37    1.19
   0   2   3   21.71    1.46
   0  -2   3   18.69    0.94
   0   2   3   21.21    1.14
   0   2  -4    2.38    0.55
   0  -2  -4    2.11    0.52
   0   2   4    3.78    0.66
   0  -2  -4    2.73    0.56
   0   2   4    2.47    0.47
   0   2   4    4.03    0.72
   0  -2   4    2.47    0.37
   0  -2  -4    2.31    0.52
   0   2  -4    2.49    0.35
   0  -2   4    2.64    0.52
   0  -2   5  487.73   12.42
   0   2   5  496.43   13.23
   0   2   5  486.34   13.45
   0   2   5  593.44   13.11
   0   2  -5  513.98   13.16
   0   2  -5  517.23   12.39
   0  -2  -5  519.69   13.09
   0   2   6  103.56    3.50
   0  -2  -6   68.73    3.35
   0   2   6   88.44    3.62
   0   2  -6   81.73    3.54
   0   2   6   78.26    3.67
   0  -2   6   87.33    3.09
   0   2   7   36.18    2.18
   0  -2   7   35.28    1.85
   0  -2  -7   28.77    2.10
   0   2   7   30.75    2.20
   0   2  -7   33.36    2.28
   0  -2   8    2.97    0.59
   0   2   8    3.03    0.76
   0  -2  -8    2.13    0.95
   0   2  -8    2.67    0.94
   0  -2   9   10.76    1.13
   0   2  -9    9.69    1.53
   0  -2  -9    7.27    1.36
   0   2   9   10.22    1.39
   0   2 -10   13.30    1.88
   0   2  10   11.22    1.50
   0  -2  10   15.23    1.41
   0  -2 -10   13.24    1.74
   0   2 -11  194.66    7.97
   0  -2  11  207.98    6.83
   0  -2 -11  173.62    7.38
   0   2  11  202.52    7.63
   0  -2  12   19.83    1.77
   0  -2 -12   16.41    2.03
   0   2 -12   22.93    2.56
   0   2  12   21.11    2.16
   0   2 -13   27.66    2.93
   0  -2  13   25.37    2.10
   0  -2 -13   22.05    2.49
   0   2  13   24.53    2.39
   0   2  14   51.28    3.66
   0  -2 -14   44.02    3.57
   0  -2  14   49.91    3.13
   0   2 -14   48.70    4.09
   0  -2 -15    9.98    1.86
   0  -2  15   12.47    1.59
   0   2 -15   10.96    2.25
   0   2  15   11.35    1.76
   0   2  16   47.64    3.78
   0   2 -16   46.52    4.24
   0  -2 -16   49.80    4.06
   0  -2  16   50.73    3.39
   0   2 -17   55.99    4.92
   0  -2  17   73.10    4.29
   0  -2 -17   66.96    4.77
   0  -2 -18    9.73    2.01
   0  -2  18   10.89    1.70
   0   2 -18    9.51    2.29
   0  -2 -19   39.62    3.74
   0   2 -19   30.82    3.85
   0  -2  19   36.99    3.20
   0  -2 -20   21.40    2.93
   0  -2  20   19.95    2.39
   0   2  20   17.84    2.86
   0   2 -20   20.18    3.16
   0   2 -21    1.91    1.41
   0   2  21    0.65    1.15
   0  -2  21    0.13    0.53
   0   2 -22   18.79    3.09
   0   2  22   14.66    2.78
   0  -2  22   14.23    2.16
   0  -2 -22   22.29    2.94
   0   2  23   11.83    2.54
   0  -2  23    8.60    1.73
   0   2 -23   10.06    2.33
   0  -2 -23    8.77    1.97
   0   2  24    1.94    1.42
   0  -2 -24    3.99    1.64
   0   2 -24    1.92    1.28
   0  -2  24    0.53    0.71
   0  -3   0    0.27    0.15
   0   3   0    0.17    0.13
   0  -3   0    0.11    0.12
   0  -3   0    0.56    0.21
   0  -3   0    0.33    0.13
   0  -3   0    0.24    0.14
   0   3   0    0.68    0.18
   0   3   0    0.21    0.15
   0   3   0    0.37    0.17
   0   3   0    0.57    0.15
   0  -3  -1    8.11    0.62
   0  -3  -1    8.22    0.56
   0   3  -1    8.10    0.53
   0   3   1    7.67    0.55
   0  -3   1    7.97    0.44
   0  -3   1    8.14    0.57
   0   3  -1    8.31    0.43
   0   3   1    7.47    0.60
   0   3   1    7.48    0.63
   0  -3   1    8.02    0.51
   0   3  -1    8.20    0.55
   0  -3  -1    8.05    0.55
   0  -3  -1    8.65    0.62
   0  -3   1    8.21    0.58
   0   3   1    8.38    0.60
   0  -3  -1    8.28    0.74
   0   3  -1    8.11    0.49
   0   3   2    3.46    0.41
   0   3  -2    5.26    0.52
   0  -3   2    3.77    0.32
   0  -3  -2    3.86    0.42
   0  -3   2    3.31    0.27
   0   3  -2    3.90    0.28
   0  -3  -2    4.46    0.51
   0   3  -2    3.76    0.39
   0  -3   2    3.85    0.41
   0   3   2    4.36    0.50
   0   3   2    3.68    0.61
   0   3  -2    3.40    0.31
   0   3   2    3.64    0.50
   0  -3   2    3.62    0.47
   0  -3   3    1.65    0.23
   0   3  -3    1.04    0.39
   0  -3   3    1.32    0.40
   0   3   3    1.54    0.43
   0   3  -3    1.25    0.18
   0   3   3    0.94    0.32
   0  -3  -3    1.25    0.31
   0   3   3    1.78    0.72
   0  -3   3    1.01    0.26
   0  -3  -3    0.91    0.26
   0  -3  -3    1.17    0.40
   0   3  -3    0.80    0.21
   0   3   3    0.89    0.19
   0   3   4  292.46    8.41
   0   3   4  288.92    7.39
   0   3  -4  284.16    7.72
   0  -3  -4  294.95    8.21
   0  -3   4  272.04    7.29
   0   3  -4  269.49    7.21
   0   3   4  284.32    8.38
   0  -3  -4  270.87    7.55
   0  -3  -4  273.46    8.00
   0  -3   4  279.35    7.69
   0   3   5   60.53    3.16
   0  -3  -5   69.10    3.12
   0  -3  -5   57.84    2.58
   0   3  -5   60.89    2.26
   0   3   5   59.93    3.09
   0   3  -5   60.03    2.68
   0   3   5   69.02    2.63
   0  -3   5   57.36    2.31
   0   3   6   13.91    1.54
   0   3  -6   16.95    1.44
   0  -3  -6   14.22    1.29
   0   3   6   14.78    1.47
   0  -3   6   15.04    1.08
   0   3   6   16.97    1.27
   0  -3   7   12.92    1.07
   0   3  -7   14.43    1.51
   0   3   7   10.51    1.27
   0   3   7   12.13    1.52
   0  -3  -7    9.48    1.23
   0   3   7   14.98    1.23
   0   3   8   29.90    2.21
   0  -3   8   30.06    1.82
   0   3   8   29.11    2.41
   0   3  -8   32.26    2.44
   0  -3  -8   29.60    2.27
   0   3   9    2.27    0.82
   0  -3  -9    3.00    1.05
   0  -3   9    2.54    0.58
   0   3   9    1.99    0.66
   0   3  -9    2.75    1.15
   0  -3  10    6.09    0.90
   0   3 -10    8.89    1.62
   0   3  10    7.04    1.30
   0  -3 -10    4.58    1.13
   0  -3 -11    9.84    1.57
   0  -3  11    7.31    1.04
   0   3  11    8.86    1.47
   0   3 -11    6.55    1.42
   0  -3  12    4.64    0.89
   0   3 -12    7.07    1.59
   0   3  12    3.60    1.03
   0  -3 -12    4.58    1.26
   0  -3 -13   90.57    5.01
   0   3 -13   97.87    5.68
   0  -3  13   94.26    4.35
   0   3  13   90.57    5.23
   0  -3 -14    2.19    1.03
   0  -3  14    3.68    0.87
   0   3  14    2.85    1.02
   0   3 -14    5.07    1.60
   0  -3 -14    1.85    0.25
   0   3  15   37.90    3.42
   0   3 -15   43.07    4.02
   0  -3 -15   36.79    3.26
   0  -3  15   40.21    2.86
   0  -3 -16    2.93    1.26
   0   3 -16    1.30    1.46
   0  -3  16    0.68    0.60
   0   3  16    0.92    0.77
   0   3 -17   54.25    4.85
   0   3  17   52.97    4.28
   0  -3 -17   64.56    4.50
   0  -3  17   56.56    3.68
   0   3 -18   89.51    6.39
   0  -3 -18   94.28    5.62
   0  -3  18   91.46    4.95
   0   3  18   87.52    5.76
   0   3  19   23.16    2.95
   0  -3  19   22.91    2.42
   0   3 -19   25.54    3.50
   0  -3 -19   32.24    3.26
   0   3 -20    9.59    2.30
   0  -3  20    9.79    1.67
   0  -3 -20   15.67    2.36
   0  -3 -21    2.81    1.27
   0  -3  21    1.20    0.74
   0   3 -21    0.84    1.29
   0  -3  22   20.95    2.51
   0  -3 -22   21.05    2.77
   0   3 -22   16.78    3.00
   0   3  22   19.64    3.24
   0   3 -23    0.83    1.25
   0  -3 -23    2.96    1.39
   0   3  23    0.75    1.17
   0  -3  23    1.16    0.88
   0   3 -24   20.85    3.37
   0  -3  24   13.45    2.19
   0  -3 -24   21.56    2.78
   0   3  24   17.18    3.20
   0  -4   0 1259.70   29.62
   0   4   0 1128.07   29.35
   0   4   0 1294.77   29.65
   0  -4   0 1290.61   29.22
   0  -4   0 1291.22   29.29
   0   4   0 1290.55   29.55
   0  -4   0 1300.95   29.48
   0   4   0 1274.55   29.50
   0  -4   0 1305.99   29.65
   0  -4   1   27.69    1.21
   0  -4  -1   24.42    1.26
   0   4  -1   24.45    0.94
   0   4   1   25.07    1.29
   0  -4   1   21.95    1.15
   0  -4  -1   22.88    1.12
   0  -4  -1   23.41    1.38
   0  -4   1   24.46    1.12
   0  -4  -1   24.49    1.15
   0   4   1   23.73    1.25
   0   4   1   23.97    1.20
   0   4  -1   23.05    1.13
   0   4  -1   24.25    1.05
   0   4  -1   23.12    1.17
   0  -4   1   24.58    1.00
   0  -4  -1   24.53    1.23
   0   4  -1   24.04    1.06
   0   4   1   24.05    1.18
   0  -4  -1   24.48    0.89
   0  -4  -2   58.71    2.22
   0   4  -2   55.19    1.82
   0  -4   2   57.72    1.90
   0   4  -2   57.09    1.70
   0   4   2   57.18    2.19
   0  -4   2   56.14    1.76
   0  -4  -2   55.20    2.04
   0   4   2   56.62    2.31
   0   4   2   55.79    2.10
   0  -4   2   56.44    2.09
   0   4   2   61.00    2.53
   0  -4   2   62.07    2.22
   0   4  -2   54.87    2.01
   0   4  -2   60.09    2.10
   0   4  -3 1068.47   23.06
   0  -4   3 1007.87   23.72
   0   4   3  999.41   24.29
   0   4  -3  962.24   23.77
   0  -4  -3 1020.44   23.18
   0  -4   3 1027.17   23.27
   0  -4  -3 1011.40   23.76
   0  -4   3 1009.25   23.15
   0   4   3 1030.35   23.99
   0   4  -3 1087.73   23.67
   0  -4   3  998.87   23.94
   0   4  -4  598.59   13.29
   0   4   4  564.59   13.48
   0   4   4  543.62   14.88
   0  -4   4  561.73   13.50
   0  -4   4  577.42   14.00
   0   4   4  561.09   14.63
   0  -4  -4  585.03   13.89
   0  -4  -4  555.17   14.27
   0   4  -4  556.66   14.24
   0   4  -5   21.18    0.90
   0   4   5   20.65    1.78
   0  -4   5   22.04    1.30
   0   4   5   20.26    1.67
   0  -4  -5   20.62    1.34
   0   4  -5   20.37    1.48
   0   4   5   22.45    1.19
   0   4   6   70.84    3.76
   0  -4  -6   74.15    3.10
   0  -4   6   68.31    2.80
   0   4  -6   75.96    3.35
   0   4   6   73.01    3.67
   0   4   6   82.90    2.94
   0  -4  -7    2.61    0.79
   0   4   7    2.38    0.72
   0   4   7    0.44    0.30
   0   4   7    0.24    0.60
   0   4  -7    1.07    0.76
   0  -4   7    0.19    0.31
   0   4  -8   95.68    4.34
   0  -4   8   89.76    3.53
   0  -4  -8   84.83    3.86
   0   4   8   86.73    4.62
   0   4   8   89.48    4.29
   0   4  -9  619.50   16.90
   0  -4  -9  564.38   16.12
   0  -4   9  620.44   15.67
   0   4   9  609.32   17.57
   0   4   9  569.75   16.60
   0  -4 -10    5.27    1.13
   0  -4  10    6.24    0.88
   0   4  10    4.74    0.97
   0   4 -10    8.57    1.57
   0   4  10    5.43    1.22
   0  -4 -11  106.54    5.05
   0   4 -11  116.03    5.73
   0   4  11  112.17    5.84
   0   4  11  109.44    5.19
   0  -4  11  118.69    4.67
   0  -4  12    0.58    0.42
   0   4 -12    1.63    1.14
   0  -4 -12    0.69    0.84
   0   4  12    1.30    0.82
   0  -4  13   11.96    1.43
   0  -4 -13    8.35    1.51
   0   4 -13   11.84    1.97
   0   4  13    9.29    1.70
   0   4  14    8.20    1.65
   0  -4  14   11.15    1.42
   0  -4 -14    9.15    1.60
   0   4 -14   12.42    2.18
   0  -4  15   44.36    3.00
   0   4  15   43.29    3.80
   0  -4 -15   43.68    3.44
   0   4 -15   45.30    4.10
   0   4 -16   56.08    4.75
   0  -4 -16   56.33    4.00
   0   4  16   59.79    4.57
   0  -4  16   57.15    3.51
   0  -4 -17   95.00    5.33
   0   4 -17   87.40    6.20
   0   4  17   83.26    5.67
   0  -4  17   87.37    4.66
   0   4  18   24.08    3.03
   0  -4  18   27.64    2.55
   0  -4 -18   27.04    2.85
   0   4 -18   23.17    3.33
   0   4 -19   12.81    2.62
   0  -4 -19   21.29    2.56
   0   4  19   21.35    2.84
   0  -4  19   19.28    2.20
   0  -4  20   28.35    2.72
   0  -4 -20   29.51    3.03
   0   4 -20   25.00    3.59
   0   4  20   28.30    3.43
   0  -4 -21   47.50    3.86
   0  -4  21   40.58    3.38
   0   4 -21   41.70    4.60
   0  -4 -22   28.73    3.09
   0   4 -22   26.49    3.83
   0  -4  22   26.06    2.76
   0  -4 -23   24.03    2.84
   0   4 -23   18.15    3.28
   0  -4  23   23.66    2.66
   0  -4 -24   14.53    2.23
   0   4 -24   12.74    2.74
   0  -4  24   16.66    2.33
   0   4  24    9.53    2.53
   0  -5   0    1.07    0.34
   0   5   0   -0.23    0.24
   0   5   0    0.31    0.21
   0   5   0    0.38    0.21
   0  -5   0    0.80    0.25
   0  -5   0    0.22    0.17
   0  -5   0    0.26    0.22
   0  -5   1   26.23    1.17
   0  -5   1   28.02    1.36
   0  -5  -1   26.42    1.31
   0   5   1   26.31    1.47
   0   5  -1   27.03    1.21
   0  -5  -1   28.99    1.08
   0   5   1   27.41    1.43
   0  -5   1   27.06    1.40
   0  -5   1   25.42    1.30
   0  -5  -1   28.76    1.37
   0   5  -1   25.53    1.37
   0   5  -1   27.61    1.10
   0   5  -1   28.08    1.25
   0   5   1   27.10    1.39
   0  -5  -1   25.72    1.44
   0  -5  -1   26.17    1.60
   0   5  -2    5.87    0.51
   0  -5   2    6.82    0.58
   0   5   2    6.14    0.74
   0  -5   2    5.84    0.48
   0  -5  -2    5.97    0.60
   0  -5   2    6.24    0.69
   0   5  -2    5.88    0.44
   0  -5   2    5.59    0.61
   0  -5  -2    5.83    0.64
   0   5   2    6.54    0.66
   0   5  -2    6.12    0.59
   0   5  -3   75.25    2.14
   0  -5   3   77.36    2.92
   0   5  -3   73.10    2.68
   0  -5  -3   71.38    2.05
   0   5  -3   62.35    2.22
   0   5   3   75.15    2.80
   0  -5   3   71.04    2.21
   0  -5   3   71.38    2.67
   0  -5   3   75.99    2.40
   0   5   3   70.75    2.98
   0  -5  -3   72.77    2.66
   0  -5  -4   57.23    1.97
   0   5  -4   55.48    2.39
   0  -5   4   51.84    2.24
   0  -5   4   52.49    1.90
   0   5  -4   52.27    1.69
   0   5   4   53.16    2.48
   0   5   4   53.18    2.74
   0   5  -5   53.91    2.58
   0   5  -5   57.39    1.82
   0  -5  -5   63.23    2.36
   0  -5   5   52.09    2.35
   0   5   5   54.95    3.04
   0   5   5   58.21    2.91
   0  -5   5   52.52    1.98
   0  -5  -6  314.02    8.34
   0   5   6  282.18    7.74
   0  -5   6  299.92    8.28
   0  -5   6  295.04    7.70
   0   5   6  286.98    9.55
   0   5   6  296.01    9.33
   0   5  -6  298.36    8.74
   0   5  -6  301.90    7.38
   0  -5  -7   37.56    2.13
   0  -5   7   38.42    2.05
   0   5   7   35.15    2.55
   0   5  -7   41.18    2.49
   0   5   7   41.62    2.94
   0   5   7   40.52    1.85
   0  -5  -8  160.15    5.69
   0   5   8  174.77    7.10
   0   5  -8  169.46    6.28
   0  -5   8  163.00    5.54
   0   5   8  177.61    5.30
   0   5   8  170.68    6.56
   0   5   9   53.66    3.28
   0   5  -9   59.97    3.44
   0  -5   9   54.69    2.74
   0  -5  -9   54.21    2.93
   0   5   9   55.22    3.75
   0  -5  10   36.73    2.29
   0   5 -10   39.10    2.91
   0   5  10   34.76    2.64
   0  -5 -10   32.78    2.38
   0   5  10   38.76    3.17
   0   5 -11    2.88    1.08
   0   5  11    1.51    0.60
   0  -5  11    1.14    0.55
   0   5  11    0.64    0.66
   0  -5 -11    1.50    0.73
   0  -5 -12    1.13    0.78
   0  -5  12    0.21    0.39
   0   5  12    0.08    0.61
   0   5  12    0.82    0.55
   0   5 -12    1.79    1.06
   0  -5 -13   15.46    1.87
   0  -5  13   20.37    1.87
   0   5  13   22.02    2.60
   0   5 -13   25.98    2.80
   0   5  14    5.82    1.43
   0   5 -14    6.60    1.66
   0  -5 -14    5.50    1.26
   0  -5  14    4.96    0.98
   0   5  15    0.94    0.79
   0   5 -15    2.55    1.36
   0  -5 -15    1.07    0.89
   0  -5  15    1.04    0.63
   0   5  16   17.67    2.56
   0  -5  16   14.62    1.75
   0  -5 -16   14.68    2.03
   0   5 -16   15.87    2.61
   0   5 -17   31.47    3.72
   0   5  17   31.04    3.44
   0  -5  17   34.59    2.78
   0  -5 -17   37.78    3.20
   0  -5 -18   19.37    2.31
   0   5 -18   12.19    2.50
   0  -5  18   13.91    1.80
   0   5  18   15.66    2.50
   0  -5 -19   16.31    2.18
   0   5  19   16.84    2.63
   0   5 -19   11.05    2.62
   0  -5  19   11.35    1.68
   0   5  20   47.61    4.48
   0  -5  20   45.42    3.46
   0  -5 -20   45.11    3.63
   0   5 -20   45.46    4.78
   0  -5  21    1.85    0.78
   0  -5 -21    3.86    1.34
   0   5  21    1.51    0.90
   0   5 -21    2.72    1.84
   0   5  22    1.37    0.95
   0   5 -22    0.41    1.30
   0  -5 -22    0.24    0.73
   0  -5  22    0.09    0.49
   0  -5  23    1.01    0.71
   0   5 -23    2.87    1.70
   0  -5 -23    3.42    1.24
   0  -6   0   98.94    3.52
   0   6   0   97.04    3.27
   0   6   0  102.46    3.44
   0  -6   0   99.54    3.19
   0  -6   0  105.97    3.22
   0  -6   0   96.95    3.57
   0   6   0   98.53    3.55
   0   6  -1    2.17    0.42
   0   6   1    2.13    0.50
   0   6   1    2.22    0.41
   0  -6   1    2.21    0.49
   0  -6   1    2.58    0.37
   0   6  -1    2.53    0.39
   0  -6   1    2.75    0.48
   0  -6  -1    2.46    0.42
   0  -6  -1    1.83    0.44
   0  -6   1    3.08    0.51
   0  -6  -1    2.71    0.65
   0  -6  -1    2.40    0.36
   0   6  -1    2.24    0.33
   0   6  -2    0.55    0.12
   0  -6   2    0.65    0.29
   0  -6  -2    0.65    0.15
   0   6  -2    0.20    0.23
   0   6   2    0.02    0.20
   0   6   2    0.22    0.26
   0  -6   2    0.65    0.31
   0  -6   2    0.03    0.13
   0   6  -2    0.31    0.26
   0  -6  -2    0.94    0.35
   0  -6  -2    0.30    0.12
   0  -6   2    0.36    0.35
   0   6  -2    2.12    0.30
   0   6  -2   -0.09    0.16
   0  -6   3   76.53    2.45
   0  -6   3   80.84    2.68
   0   6  -3   78.47    2.55
   0   6  -3   76.98    2.86
   0   6  -3   79.79    2.36
   0   6   3   76.38    3.01
   0   6   3   81.00    3.34
   0  -6   3   77.38    2.95
   0  -6  -3   73.91    2.15
   0  -6  -3   79.53    3.17
   0  -6  -4  148.51    4.14
   0  -6   4  152.10    4.89
   0  -6   4  154.30    4.26
   0   6   4  157.05    5.53
   0   6   4  158.73    5.16
   0   6  -4  158.51    4.11
   0  -6   4  156.86    4.44
   0   6  -4  153.70    4.96
   0  -6  -5  313.14    7.92
   0   6  -5  303.30    7.46
   0  -6   5  297.77    7.80
   0   6  -5  303.03    8.63
   0  -6   5  294.45    8.42
   0   6   5  286.50    9.29
   0   6   5  304.63    8.97
   0   6  -6    3.87    0.81
   0   6   6    2.61    0.67
   0   6  -6    4.12    0.40
   0  -6  -6    5.01    0.68
   0  -6   6    3.25    0.45
   0   6   6    3.69    0.95
   0  -6   6    2.79    0.57
   0   6  -7    5.59    1.01
   0   6   7    5.66    1.03
   0   6  -7    5.35    0.47
   0   6   7    5.25    0.56
   0  -6  -7    5.45    0.79
   0   6   7    5.50    1.14
   0  -6   7    4.97    0.75
   0  -6   7    5.41    0.60
   0  -6   8    2.09    0.53
   0   6  -8    3.07    0.37
   0   6   8    2.70    0.93
   0   6   8    1.99    0.68
   0   6   8    2.38    0.43
   0  -6  -8    2.64    0.66
   0   6  -8    2.01    0.80
   0  -6  -9  403.87   11.15
   0   6   9  387.97   12.90
   0   6  -9  389.80   11.95
   0  -6   9  395.96   11.15
   0   6   9  391.39   12.14
   0   6 -10    3.00    0.95
   0  -6  10    2.66    0.63
   0  -6 -10    3.78    0.88
   0   6  10    4.20    1.12
   0   6  10    1.58    0.60
   0   6  11   86.36    4.51
   0  -6  11   85.51    3.97
   0   6 -11   89.85    4.79
   0   6  11   87.59    5.17
   0  -6 -11   91.35    4.12
   0  -6  12    7.44    1.09
   0   6  12    7.76    1.61
   0   6 -12   10.02    1.69
   0   6  12    8.31    1.30
   0  -6 -12    6.28    1.23
   0  -6  13  328.35   10.38
   0   6 -13  330.51   11.88
   0   6  13  327.14   12.25
   0   6  13  328.00   10.99
   0  -6 -13  325.76   10.48
   0  -6  14  153.91    6.24
   0  -6 -14  156.65    6.44
   0   6 -14  150.91    7.47
   0   6  14  151.99    7.72
   0   6 -15   79.51    5.46
   0   6  15   87.97    5.71
   0  -6  15   84.94    4.43
   0  -6 -15   82.84    4.48
   0   6 -16    2.71    1.47
   0   6  16    1.65    0.95
   0  -6  16    0.80    0.56
   0  -6 -16    1.70    0.96
   0   6 -17   59.31    4.95
   0   6  17   51.20    4.50
   0  -6 -17   56.83    3.80
   0  -6  17   53.82    3.58
   0   6  18    7.04    1.73
   0  -6 -18    8.78    1.58
   0  -6  18    4.90    1.13
   0   6 -18    6.53    1.95
   0   6 -19    5.28    1.85
   0  -6  19    4.41    1.07
   0  -6 -19    7.05    1.47
   0   6  19    5.62    1.59
   0   6 -20    3.86    1.84
   0  -6  20    1.62    0.73
   0  -6 -20    3.66    1.24
   0   6  20    3.10    1.30
   0   6 -21    0.87    1.50
   0  -6  21    0.41    0.55
   0   6  21   -0.44    0.78
   0   6  22    5.69    1.77
   0   6 -22    3.62    1.68
   0  -6  22    6.47    1.35
   0   6  23    7.19    1.85
   0  -6  23    5.25    1.29
   0   6 -23    6.58    2.14
   0  -7   0    0.43    0.37
   0   7   0    0.41    0.35
   0  -7   0    0.23    0.23
   0  -7   0    1.01    0.48
   0   7   0    1.23    0.39
   0  -7   0    0.97    0.45
   0  -7   1    5.51    0.60
   0   7  -1    4.44    0.66
   0   7  -1    5.57    0.77
   0  -7  -1    5.98    0.62
   0  -7   1    5.64    0.75
   0  -7  -1    4.54    0.61
   0  -7   1    5.47    0.77
   0  -7   1    5.90    0.75
   0  -7  -1    5.43    0.78
   0  -7  -1    6.48    1.01
   0   7   1    5.87    0.74
   0   7   1    6.42    0.85
   0  -7   2    5.22    0.67
   0   7   2    5.52    0.73
   0   7   2    5.70    0.85
   0   7  -2    5.51    0.50
   0  -7   2    4.96    0.53
   0   7  -2    5.52    0.75
   0  -7  -2    4.71    0.68
   0  -7  -2    5.84    0.52
   0  -7   2    5.04    0.71
   0   7  -2    4.46    0.55
   0  -7  -3  281.87    8.13
   0   7  -3  283.16    6.80
   0  -7  -3  265.41    6.74
   0   7  -3  284.42    7.03
   0  -7   3  285.29    7.95
   0  -7   3  277.20    7.22
   0  -7   3  291.21    7.57
   0   7   3  283.94    7.99
   0   7  -3  273.06    7.27
   0   7   3  296.03    8.52
   0   7  -3  276.22    7.99
   0   7  -3  276.83    7.72
   0  -7  -3  274.41    6.88
   0   7  -4   23.59    1.51
   0  -7   4   19.81    1.19
   0  -7   4   20.73    1.07
   0  -7  -4   18.30    0.87
   0   7   4   20.73    1.74
   0   7   4   18.53    1.44
   0  -7  -4   19.50    1.60
   0   7  -4   22.46    0.99
   0  -7   4   20.79    1.46
   0   7   5    3.09    0.82
   0  -7   5    3.11    0.60
   0   7  -5    2.79    0.32
   0   7  -5    2.59    0.61
   0  -7  -5    3.70    0.45
   0  -7   5    2.58    0.43
   0   7   5    3.13    0.68
   0  -7  -6   66.49    2.39
   0   7   6   57.79    3.46
   0   7  -6   61.74    2.01
   0   7   6   56.20    3.12
   0  -7   6   59.23    2.79
   0  -7   6   61.09    2.33
   0   7  -6   57.30    2.89
   0   7  -7    9.12    1.17
   0   7  -7   11.19    0.70
   0  -7   7    9.68    1.05
   0   7   7   10.24    1.34
   0  -7   7    9.89    0.82
   0   7   7   10.26    1.49
   0  -7  -7   12.97    1.03
   0   7   8   42.87    3.21
   0  -7  -8   50.07    2.32
   0  -7   8   46.12    2.51
   0   7   8   42.26    2.90
   0   7  -8   46.10    1.71
   0  -7   8   45.25    2.00
   0   7  -8   44.75    2.75
   0  -7   9    2.11    0.59
   0   7   9    2.08    0.72
   0  -7   9    1.79    0.40
   0  -7  -9    3.18    0.69
   0   7   9    1.82    0.37
   0   7   9    2.55    0.91
   0   7  -9    2.34    0.74
   0   7  10   67.32    3.88
   0  -7 -10   76.58    3.38
   0  -7  10   71.23    2.85
   0  -7  10   77.21    3.55
   0   7  10   71.46    4.54
   0   7 -10   68.41    3.93
   0   7  11   46.35    3.16
   0   7 -11   49.26    3.39
   0  -7 -11   48.32    2.75
   0  -7  11   50.26    2.87
   0   7  11   42.82    3.57
   0  -7  12   33.87    2.43
   0   7  12   38.66    2.84
   0   7 -12   35.21    3.05
   0   7  12   38.08    3.40
   0  -7 -12   37.19    2.46
   0  -7  13   33.33    2.49
   0   7 -13   36.78    3.21
   0  -7 -13   33.92    2.48
   0   7  13   33.74    2.71
   0   7  13   30.35    3.15
   0  -7  14    1.34    0.71
   0   7 -14    3.23    1.29
   0   7  14    0.35    0.78
   0   7  14    1.45    0.70
   0  -7 -14    1.18    0.79
   0   7 -15   84.31    5.57
   0  -7 -15   94.25    4.61
   0   7  15   87.04    5.75
   0  -7  15   94.90    4.73
   0  -7 -16   17.05    1.95
   0   7  16   19.19    2.69
   0  -7  16   18.17    1.99
   0   7 -16   18.73    2.64
   0   7  17  103.22    6.55
   0  -7 -17   96.10    4.95
   0  -7  17  109.58    5.35
   0   7 -17   93.34    6.25
   0  -7 -18    0.99    0.94
   0   7  18    0.47    0.78
   0  -7  18    0.08    0.42
   0   7 -18    1.40    1.35
   0  -7  19    2.16    0.87
   0   7  19    3.67    1.36
   0   7 -19    1.55    1.28
   0  -7  20   26.72    2.66
   0   7  20   24.26    3.24
   0   7 -20   22.35    3.35
   0   7 -21    1.97    1.29
   0   7  21    1.32    1.10
   0  -7  21    1.90    0.91
   0  -7  22    0.64    0.62
   0   7  22    3.15    1.44
   0   7 -22    0.37    1.21
   0   8   0   10.49    1.02
   0  -8   0    9.99    1.06
   0   8   0   10.53    1.11
   0  -8   0   11.91    1.05
   0  -8   0   10.97    1.18
   0  -8   0   10.15    0.90
   0  -8  -1   33.44    2.33
   0   8  -1   39.23    2.21
   0  -8   1   40.76    2.19
   0  -8  -1   43.10    1.88
   0  -8  -1   40.65    2.30
   0   8  -1   41.56    2.18
   0  -8  -1   41.33    2.03
   0   8   1   40.45    2.29
   0  -8   1   43.65    2.19
   0  -8   1   39.58    2.15
   0   8   1   38.56    2.08
   0  -8   1   41.17    1.87
   0   8   2   79.17    3.54
   0  -8   2   80.99    3.33
   0  -8  -2   83.15    2.72
   0  -8   2   82.64    2.87
   0   8   2   82.88    3.32
   0   8  -2   81.23    3.35
   0  -8   2   79.89    3.15
   0  -8  -2   77.06    3.23
   0  -8  -3  109.08    4.10
   0   8  -3  107.72    3.68
   0   8   3  112.16    4.44
   0  -8   3  102.48    3.91
   0  -8  -3  104.85    3.05
   0   8  -3  100.75    2.70
   0   8  -3  104.25    4.01
   0   8   3  107.53    3.99
   0  -8   3  104.39    3.33
   0  -8   3  106.20    3.63
   0  -8  -3   99.23    2.85
   0   8   4   31.38    2.25
   0  -8   4   33.41    1.48
   0   8  -4   31.26    1.81
   0  -8  -4   33.45    2.16
   0  -8   4   31.21    1.62
   0  -8   4   33.40    1.95
   0   8   4   33.11    2.01
   0  -8  -4   25.91    1.09
   0   8  -4   31.88    1.23
   0  -8   5   79.63    2.93
   0   8  -5   83.23    2.54
   0   8   5   78.15    3.60
   0  -8  -5   82.27    2.56
   0  -8   5   79.78    3.42
   0   8  -5   80.61    3.40
   0   8   5   79.52    4.03
   0  -8  -5   80.69    3.85
   0  -8  -6    1.00    0.67
   0  -8   6    0.40    0.31
   0   8   6    0.70    0.40
   0  -8   6    0.67    0.26
   0  -8  -6    1.47    0.35
   0   8  -6    0.95    0.49
   0   8   6    0.55    0.49
   0   8  -6    0.67    0.19
   0   8   7  283.02    9.48
   0   8  -7  287.21    9.04
   0  -8   7  294.53    7.99
   0   8   7  274.75   10.01
   0  -8  -7  315.89    7.97
   0  -8   7  290.55    8.86
   0   8  -7  299.05    7.48
   0  -8  -8  163.17    4.79
   0   8  -8  140.63    5.61
   0   8   8  134.61    6.45
   0  -8   8  150.52    4.62
   0  -8   8  140.87    5.34
   0   8   8  146.77    6.04
   0   8   9   37.73    2.81
   0   8   9   35.83    3.14
   0   8  -9   42.73    2.81
   0  -8   9   43.26    1.99
   0  -8  -9   44.71    2.20
   0  -8   9   40.95    2.49
   0  -8 -10   48.77    2.46
   0   8  10   46.34    3.63
   0  -8  10   46.61    2.15
   0  -8  10   45.14    2.72
   0   8 -10   44.06    3.03
   0   8  10   43.89    3.06
   0  -8  11    0.12    0.25
   0  -8 -11    0.57    0.55
   0   8 -11   -0.25    0.64
   0   8  11    0.94    0.85
   0   8  11    1.43    0.67
   0  -8  11    0.25    0.36
   0   8  12    9.94    1.77
   0   8  12    8.60    1.35
   0  -8 -12   10.10    1.28
   0  -8  12    9.73    0.97
   0  -8  12   10.31    1.33
   0   8 -12    8.22    1.51
   0   8  13  249.95    8.74
   0  -8 -13  196.98    7.45
   0  -8  13  267.59    8.49
   0   8  13  243.10   10.03
   0   8 -13  246.26    9.41
   0   8 -14   12.18    2.01
   0  -8  14   15.33    1.71
   0   8  14   12.60    2.08
   0  -8 -14   14.00    1.56
   0   8  14   17.85    1.94
   0  -8  15    7.01    1.20
   0  -8 -15    7.85    1.29
   0   8 -15   10.34    1.86
   0   8  15    6.76    1.58
   0   8  15    6.80    1.21
   0   8 -16   15.77    2.41
   0  -8  16   16.58    1.92
   0   8  16   14.49    2.33
   0  -8  17   12.56    1.74
   0   8  17   14.66    2.42
   0   8 -17   12.85    2.34
   0  -8  18   22.58    2.37
   0   8  18   20.96    2.88
   0   8 -18   17.20    2.73
   0   8  19   39.63    4.02
   0   8 -19   38.66    4.18
   0  -8  19   35.29    3.04
   0   8 -20    9.19    2.27
   0  -8  20   13.19    1.89
   0   8  20   12.70    2.34
   0   8 -21   36.81    4.29
   0   8  21   36.40    3.95
   0  -8  21   34.25    3.11
   0   8  22    3.40    1.30
   0  -8  22    4.12    1.17
   0   8 -22    3.96    1.73
   0   9   0    0.12    0.30
   0  -9   0    0.60    0.32
   0  -9   0    0.26    0.35
   0  -9   0    0.76    0.45
   0  -9   0   -0.06    0.28
   0   9   0    0.60    0.36
   0  -9   1   56.42    2.38
   0  -9  -1   51.43    2.46
   0  -9  -1   48.10    2.97
   0  -9  -1   56.67    2.89
   0   9  -1   54.70    2.80
   0  -9   1   50.92    2.69
   0  -9  -1   53.39    2.34
   0   9  -1   52.86    2.66
   0   9   1   53.74    2.82
   0  -9   1   57.92    2.83
   0   9   1   52.04    2.60
   0   9  -2   77.21    3.53
   0   9   2   83.97    3.47
   0  -9  -2   82.96    3.44
   0   9   2   79.92    3.71
   0  -9   2   79.57    3.49
   0  -9   2   82.41    3.00
   0  -9   2   82.32    3.39
   0  -9  -2   81.00    2.87
   0   9  -2   80.19    3.47
   0  -9  -3   37.94    1.56
   0  -9   3   35.26    1.70
   0  -9  -3   37.92    2.24
   0   9   3   34.97    2.10
   0  -9   3   34.52    2.13
   0   9  -3   37.93    2.24
   0   9   3   35.64    2.41
   0  -9   3   35.87    1.97
   0  -9   4    1.31    0.32
   0  -9  -4    0.43    0.19
   0  -9   4    0.92    0.35
   0   9   4    1.18    0.58
   0  -9   4    1.27    0.48
   0   9   4    1.14    0.44
   0   9  -4    1.10    0.20
   0  -9  -4    1.52    0.56
   0  -9  -4    0.94    0.18
   0   9  -4    0.81    0.33
   0  -9  -4    1.12    0.23
   0   9  -4    0.34    0.37
   0  -9   5   97.68    3.98
   0   9   5   91.70    4.50
   0  -9  -5   97.03    4.41
   0   9   5   95.53    4.10
   0  -9  -5   89.30    3.23
   0  -9   5   97.31    3.43
   0  -9   5   92.33    3.10
   0   9  -5   94.83    3.77
   0   9  -5   93.25    2.85
   0  -9  -5   92.94    2.72
   0  -9   6    2.89    0.52
   0  -9   6    2.88    0.68
   0   9   6    1.91    0.62
   0  -9  -6    4.71    0.47
   0   9   6    2.46    0.86
   0  -9  -6    1.77    0.70
   0   9  -6    1.80    0.56
   0   9   7   16.91    1.75
   0  -9  -7   15.83    1.81
   0  -9  -7   17.53    1.03
   0  -9   7   17.33    1.56
   0   9   7   14.56    1.87
   0   9  -7   16.16    1.52
   0  -9   7   17.93    1.21
   0   9   8  262.46    9.89
   0  -9  -8  285.32    7.37
   0  -9   8  266.00    8.53
   0  -9   8  269.59    7.49
   0   9   8  259.75    9.16
   0  -9  -8  267.49    9.49
   0   9  -8  259.60    8.65
   0   9   9  329.06   11.18
   0  -9   9  352.31   10.59
   0   9   9  338.50   12.14
   0  -9  -9  387.60    9.56
   0   9  -9  332.83   10.78
   0  -9   9  345.91    9.40
   0   9  10    7.03    1.22
   0   9  10    9.54    1.71
   0  -9  10    5.31    0.93
   0  -9 -10    7.72    0.93
   0   9 -10    6.42    1.18
   0  -9  10    7.76    0.80
   0   9  11   16.07    2.17
   0   9 -11   14.63    1.78
   0   9  11   15.04    1.77
   0  -9  11   12.34    1.06
   0  -9 -11   14.96    1.34
   0  -9  11   12.75    1.47
   0   9  12   21.98    2.68
   0   9  12   24.85    2.29
   0   9 -12   24.76    2.41
   0  -9  12   23.04    2.02
   0  -9  12   22.11    1.48
   0   9 -13    0.69    0.78
   0  -9  13    0.10    0.35
   0   9  13    0.97    0.58
   0   9  13    1.08    0.85
   0  -9  14    0.45    0.42
   0   9  14   -0.03    0.34
   0   9 -14   -0.47    0.73
   0   9  14    0.84    0.74
   0   9 -15   24.81    2.78
   0  -9  15   25.62    2.33
   0   9  15   24.31    2.30
   0   9  15   25.82    3.05
   0   9 -16   37.75    3.59
   0   9  16   40.87    3.07
   0  -9  16   39.70    3.01
   0   9  16   39.15    3.86
   0   9  17   90.75    6.16
   0   9 -17   88.73    5.89
   0  -9  17   98.95    5.08
   0   9  18    1.29    0.83
   0  -9  18    0.05    0.48
   0   9 -18   -0.15    0.97
   0   9 -19   11.05    2.27
   0  -9  19   12.98    1.83
   0   9  19   15.05    2.49
   0   9  20    0.15    0.70
   0  -9  20    0.13    0.59
   0   9 -20    0.99    1.37
   0   9  21    1.23    0.95
   0   9 -21    1.35    1.37
   0  -9  21    0.49    0.49
   0 -10   0    3.04    0.71
   0 -10   0    2.95    0.68
   0 -10   0    3.57    0.61
   0  10   0    4.97    0.87
   0 -10   0    3.83    0.86
   0  10   0    5.14    0.81
   0 -10  -1    1.06    0.39
   0 -10  -1    1.13    0.52
   0  10   1    0.49    0.45
   0 -10   1    0.59    0.39
   0 -10   1    1.21    0.57
   0  10   1    0.39    0.30
   0 -10   1    0.61    0.29
   0  10  -1    0.66    0.44
   0  10  -1    0.91    0.38
   0 -10  -1    1.29    0.58
   0 -10   2   22.47    1.71
   0  10  -2   26.39    1.99
   0 -10   2   21.88    1.41
   0 -10   2   25.82    1.89
   0  10   2   24.51    1.76
   0 -10  -2   22.66    1.69
   0  10  -2   25.57    1.85
   0  10   2   24.17    1.97
   0 -10  -2   21.63    1.35
   0 -10  -3   23.58    1.83
   0 -10  -3   21.83    1.25
   0 -10   3   24.99    1.44
   0 -10  -3   24.14    0.95
   0  10   3   26.77    1.88
   0 -10   3   21.89    1.60
   0  10   3   25.14    2.07
   0 -10   3   25.45    1.87
   0  10  -3   23.84    1.82
   0  10   4   14.02    1.38
   0 -10  -4   14.60    1.50
   0 -10   4   13.00    0.96
   0 -10   4   11.82    1.09
   0  10   4   12.53    1.54
   0  10  -4   11.57    1.28
   0  10  -4    9.86    0.48
   0 -10  -4    9.96    0.68
   0 -10   4   12.70    1.31
   0 -10  -4   11.80    0.61
   0 -10  -4    8.54    0.53
   0  10  -5  282.63    8.37
   0 -10   5  276.19    8.66
   0  10  -5  281.44    8.84
   0  10   5  287.86    8.93
   0 -10  -5  280.71    9.23
   0  10  -5  285.05    6.99
   0 -10   5  276.03    7.56
   0 -10  -5  265.74    7.29
   0  10   5  289.34    9.62
   0 -10   5  280.83    7.95
   0 -10  -6  100.64    4.81
   0  10  -6   97.11    3.04
   0  10   6   98.77    5.02
   0 -10  -6   89.55    3.42
   0 -10   6  101.28    4.27
   0 -10   6   98.05    3.54
   0  10  -6   98.53    4.10
   0  10   6   99.04    4.50
   0 -10  -7  152.03    6.48
   0 -10   7  159.53    4.89
   0 -10  -7  145.27    4.09
   0  10  -7  153.40    5.68
   0  10   7  139.47    6.60
   0  10  -7  154.09    4.59
   0 -10   7  161.03    5.83
   0  10   7  154.58    6.18
   0 -10  -8    1.43    0.81
   0 -10   8    0.25    0.24
   0  10  -8    1.37    0.53
   0 -10   8    0.17    0.37
   0  10   8   -0.20    0.69
   0  10   8    0.57    0.53
   0 -10  -9   30.80    2.80
   0  10  -9   35.48    2.54
   0  10   9   32.49    2.67
   0  10   9   27.95    2.87
   0 -10   9   36.11    1.85
   0 -10   9   33.33    2.36
   0  10  10   38.31    2.93
   0 -10  10   36.64    2.56
   0  10  10   41.87    3.55
   0 -10  10   39.68    1.98
   0 -10 -10   37.65    3.18
   0  10 -10   43.68    2.93
   0 -10 -11    0.31    0.74
   0  10  11    0.47    0.41
   0 -10  11    0.29    0.40
   0  10 -11    0.54    0.60
   0  10  12    0.09    0.34
   0  10  12    0.03    0.57
   0 -10  12    0.18    0.38
   0  10 -12    0.09    0.56
   0  10  13    0.72    0.53
   0  10 -13    0.29    0.72
   0 -10  13    0.29    0.36
   0  10  13    0.60    0.71
   0  10  14    7.50    1.73
   0  10  14    6.93    1.23
   0 -10  14    9.23    1.36
   0  10 -14    8.24    1.60
   0 -10  15    1.51    0.63
   0  10  15    3.28    1.34
   0  10 -15    2.93    1.09
   0  10  15    2.60    0.77
   0  10  16   38.44    2.92
   0  10  16   32.07    3.54
   0  10 -16   35.08    3.38
   0 -10  16   33.47    2.77
   0  10  17   20.69    2.86
   0  10 -17   24.45    2.90
   0  10  17   24.65    2.34
   0 -10  17   22.08    2.27
   0 -10  18   50.96    3.58
   0  10  18   53.52    4.60
   0  10 -18   41.22    3.98
   0 -10  19   29.17    2.74
   0  10 -19   23.70    3.14
   0  10  19   29.08    3.46
   0  10  20   36.15    3.89
   0  10 -20   25.77    3.36
   0 -10  20   32.71    2.93
   0 -11   0    0.46    0.45
   0 -11   0    0.18    0.23
   0  11   0    0.37    0.40
   0  11   0   -0.16    0.36
   0  11   1   33.80    2.18
   0 -11  -1   30.77    2.00
   0  11  -1   35.94    2.30
   0 -11   1   32.98    1.90
   0 -11   1   34.93    2.35
   0  11  -1   32.16    2.31
   0  11   1   30.42    2.31
   0 -11  -1   33.02    2.39
   0 -11   1   31.50    2.32
   0 -11  -2   27.32    1.93
   0  11  -2   26.35    1.98
   0 -11   2   25.01    1.94
   0 -11   2   25.31    1.59
   0  11   2   24.11    1.84
   0 -11   2   21.96    1.84
   0  11   2   23.85    2.06
   0  11  -2   25.41    2.04
   0  11  -3  300.95    9.01
   0  11  -3  294.56    8.74
   0  11   3  291.16    8.55
   0 -11   3  296.67    8.74
   0 -11   3  279.73    8.27
   0 -11   3  290.95    7.67
   0  11   3  281.15    9.11
   0 -11  -3  274.64    8.60
   0 -11   4   37.76    2.48
   0 -11   4   38.19    2.21
   0 -11   4   41.50    1.97
   0  11   4   42.75    2.96
   0 -11  -4   41.28    2.69
   0  11   4   42.44    2.58
   0  11  -4   43.43    2.67
   0 -11   5    0.27    0.42
   0  11  -5    0.85    0.55
   0 -11  -5    1.28    0.58
   0  11   5    0.34    0.40
   0  11   5    0.86    0.68
   0 -11   5    0.43    0.36
   0 -11   5    0.03    0.18
   0  11  -6   24.34    2.06
   0 -11   6   24.68    1.60
   0  11  -6   24.49    1.84
   0  11   6   23.47    2.38
   0 -11   6   25.20    2.00
   0  11   6   23.86    2.08
   0 -11  -6   23.26    2.22
   0  11   7   30.11    2.79
   0 -11   7   26.76    1.64
   0  11  -7   26.25    2.02
   0 -11   7   26.36    2.07
   0  11  -7   26.76    2.21
   0  11   7   27.71    2.33
   0 -11  -7   28.23    2.54
   0 -11  -8   35.70    2.98
   0 -11   8   41.97    2.66
   0  11  -8   37.24    2.52
   0 -11  -8   32.00    2.09
   0  11   8   33.83    2.72
   0  11  -8   37.44    1.78
   0  11   8   37.56    3.28
   0 -11   8   35.95    1.92
   0  11   9   13.27    2.03
   0 -11   9   11.89    1.42
   0  11  -9   11.69    1.47
   0 -11  -9    9.31    1.60
   0  11   9   10.33    1.53
   0  11  -9   11.88    1.04
   0 -11  -9   10.47    1.28
   0 -11 -10   14.54    2.00
   0  11 -10   15.16    1.70
   0  11  10   12.50    1.68
   0  11  10   14.59    2.15
   0 -11  10   19.87    1.90
   0  11 -11   17.67    1.94
   0  11  11   15.62    2.30
   0  11  11   13.95    1.78
   0 -11 -11   22.38    2.50
   0 -11  11   19.86    1.91
   0 -11  12    0.83    0.53
   0  11  12    1.89    0.74
   0  11 -12    1.22    0.69
   0 -11 -12    1.97    0.94
   0  11  12    3.05    1.23
   0 -11  13   36.16    2.73
   0  11  13   41.23    3.04
   0  11 -13   34.82    2.96
   0  11  13   42.57    3.84
   0 -11 -13   42.18    3.53
   0 -11  14   15.83    1.82
   0  11  14   14.78    1.80
   0  11 -14   10.96    1.76
   0 -11 -14   17.40    2.28
   0  11  14   15.38    2.34
   0 -11 -15    1.54    0.96
   0  11 -15   -0.31    0.80
   0 -11  15    0.68    0.53
   0  11  15    0.38    0.68
   0  11  15    1.42    0.69
   0 -11  16    0.41    0.48
   0 -11 -16    1.59    1.03
   0  11  16    0.75    0.51
   0  11 -16   -0.72    0.92
   0  11  16    0.31    0.67
   0  11 -17    1.74    0.98
   0  11  17    1.59    0.65
   0  11  17    3.28    1.32
   0 -11 -17    3.30    1.09
   0 -11  17    1.53    0.71
   0  11  18    7.69    1.84
   0 -11 -18    9.29    1.77
   0  11 -18    5.02    1.48
   0 -11  18    9.22    1.56
   0 -11 -19    5.53    1.39
   0 -11  19    7.95    1.45
   0  11  19    8.47    1.89
   0  11 -19    6.18    1.63
   0 -12   0    0.33    0.36
   0 -12   0    0.71    0.53
   0  12   0    0.13    0.44
   0  12   0    1.02    0.54
   0  12   1  113.49    4.68
   0  12  -1  109.38    4.94
   0  12  -1  114.44    4.79
   0 -12  -1  113.95    4.51
   0 -12  -1  116.54    5.15
   0  12   1  111.83    5.05
   0 -12   1  112.95    4.90
   0 -12   1  111.96    4.24
   0 -12   2   61.18    2.78
   0 -12   2   66.23    3.49
   0  12  -2   66.04    3.42
   0 -12  -2   57.89    3.13
   0  12   2   59.43    3.57
   0  12  -2   63.07    3.54
   0 -12   2   61.46    3.36
   0  12   2   66.10    3.32
   0  12   3    0.92    0.47
   0 -12   3    0.48    0.28
   0  12  -3    1.02    0.51
   0  12  -3   -0.07    0.53
   0 -12   3    1.22    0.53
   0 -12   3    0.47    0.46
   0 -12  -3    0.39    0.41
   0  12   3    1.01    0.67
   0 -12   4  115.69    3.99
   0  12  -4  113.97    4.93
   0  12   4  109.97    5.33
   0 -12  -4  109.23    4.96
   0  12   4  114.78    4.84
   0  12  -4  115.85    5.11
   0 -12   4  107.96    4.42
   0 -12   4  114.32    4.90
   0  12  -5    0.42    0.43
   0 -12  -5    0.31    0.40
   0 -12   5    0.51    0.47
   0 -12   5    0.26    0.23
   0  12   5    1.30    0.61
   0 -12   5    0.13    0.31
   0  12   5    0.63    0.61
   0 -12  -6    0.08    0.52
   0 -12   6    1.07    0.59
   0  12   6    2.47    1.00
   0 -12   6    0.84    0.39
   0  12   6    0.96    0.52
   0  12  -6    0.16    0.38
   0  12  -7    1.65    0.69
   0 -12  -7    1.95    0.84
   0  12   7    2.54    1.03
   0  12   7    2.32    0.77
   0 -12   7    1.84    0.68
   0  12   8   10.06    1.81
   0 -12  -8    8.57    1.50
   0  12   8    9.26    1.41
   0  12  -8    8.91    1.22
   0 -12   8   10.26    1.35
   0  12  -8   10.45    1.51
   0  12  -9    9.06    1.27
   0 -12  -9    6.26    1.42
   0 -12   9    7.37    1.18
   0  12   9    6.35    1.49
   0  12   9    9.31    1.50
   0 -12  10   50.21    3.16
   0  12  10   45.56    3.88
   0  12 -10   40.76    2.92
   0  12  10   44.94    3.32
   0 -12 -10   50.13    3.77
   0  12 -11   14.76    1.74
   0 -12 -11   16.58    2.18
   0  12  11   13.31    2.18
   0  12  11   14.24    1.83
   0 -12  11   16.99    1.82
   0  12  12    1.61    0.94
   0 -12 -12    2.69    1.05
   0 -12  12    1.89    0.72
   0  12  12    0.76    0.53
   0  12 -12    1.57    0.77
   0 -12 -13    1.38    0.99
   0  12  13    0.52    0.55
   0 -12  13    0.57    0.52
   0  12  13    0.04    0.71
   0  12 -13   -0.07    0.71
   0  12  14   14.81    1.81
   0  12  14   16.83    2.51
   0 -12 -14   19.62    2.45
   0  12 -14   13.20    1.88
   0 -12  14   14.44    1.75
   0  12  15    1.71    0.66
   0 -12 -15    2.75    1.08
   0  12 -15   -0.39    0.81
   0  12  15    2.66    1.20
   0 -12  15    1.18    0.62
   0 -12  16    4.49    1.08
   0  12 -16    2.73    1.05
   0 -12 -16    5.36    1.37
   0  12  16    4.18    1.36
   0 -12  17    0.01    0.44
   0 -12 -17    1.09    0.92
   0  12 -17    0.23    0.75
   0  12  17    0.69    0.64
   0 -12  18    6.08    1.29
   0 -12 -18    6.32    1.48
   0  12  18    3.97    1.38
   0  12 -18    3.38    1.22
   0 -13   0    0.20    0.45
   0 -13   0    0.42    0.36
   0  13   0   -0.36    0.54
   0  13   0    0.41    0.42
   0  13  -1  165.96    6.16
   0 -13   1  152.04    6.21
   0 -13   1  152.49    5.42
   0  13  -1  154.09    6.31
   0 -13  -1  161.85    5.80
   0  13   1  151.29    6.34
   0  13   1  157.46    6.00
   0 -13   2  129.89    5.38
   0  13  -2  130.87    5.52
   0 -13   2  115.11    4.33
   0  13   2  114.59    4.91
   0  13  -2  114.23    5.02
   0  13   2  114.55    5.39
   0 -13  -2  116.07    4.89
   0 -13   3    2.99    0.82
   0  13   3    1.32    0.69
   0  13  -3    1.30    0.59
   0 -13   3    1.37    0.42
   0  13  -3    2.13    0.74
   0 -13  -3    1.05    0.60
   0  13   3    0.73    0.51
   0 -13   3    1.38    0.60
   0 -13   4    7.47    1.10
   0  13  -4    7.89    1.22
   0 -13   4    7.11    0.84
   0  13   4    6.56    1.28
   0  13   4   10.60    1.33
   0  13  -4   10.21    1.45
   0 -13   4    9.78    1.32
   0 -13  -4    9.94    1.38
   0 -13   5    5.14    1.01
   0  13  -5    5.87    1.11
   0  13   5    5.42    1.03
   0 -13  -5    4.99    1.05
   0  13   5    7.04    1.36
   0  13  -5    5.25    1.04
   0 -13   6   12.40    1.51
   0  13   6   12.72    1.89
   0  13   6   11.08    1.49
   0 -13  -6   11.62    1.63
   0  13  -6   14.06    1.67
   0  13   7   56.85    3.58
   0 -13   7   52.51    3.27
   0  13   7   49.66    3.89
   0  13  -7   55.73    3.49
   0 -13  -7   52.63    3.71
   0 -13   8   97.06    4.61
   0  13   8   84.95    5.35
   0  13  -8   91.46    4.73
   0  13   8   88.58    4.84
   0 -13  -8   88.52    5.09
   0 -13  -9    9.88    1.70
   0 -13   9   11.80    1.51
   0  13  -9   11.18    1.60
   0  13   9    9.59    1.80
   0  13   9   14.47    1.84
   0  13 -10    9.64    1.41
   0  13  10   10.53    1.63
   0 -13 -10    9.10    1.66
   0  13 -10   13.87    1.83
   0  13  10    7.55    1.71
   0 -13  10   12.38    1.57
   0  13 -11   40.07    2.96
   0  13  11   40.37    3.86
   0  13  11   47.12    3.43
   0 -13  11   45.41    3.08
   0 -13 -11   48.87    3.83
   0  13 -12  113.22    5.62
   0  13  12  127.11    6.03
   0  13  12  125.21    7.12
   0 -13  12  130.58    5.72
   0 -13 -12  128.01    6.67
   0  13 -13   -0.41    0.77
   0  13  13   -0.65    0.77
   0 -13 -13    1.53    0.98
   0 -13  13    0.07    0.47
   0 -13  14   15.67    1.86
   0  13 -14   12.24    1.81
   0  13  14   17.16    2.56
   0 -13 -14   14.35    2.15
   0  13 -15    2.64    0.97
   0 -13 -15    5.36    1.38
   0 -13  15    3.19    0.95
   0  13  15    5.18    1.50
   0 -13  16   14.07    1.85
   0 -13 -16   16.55    2.29
   0  13 -16   10.04    1.74
   0  13  16   13.92    2.36
   0  13  17    1.79    0.96
   0 -13  17    1.37    0.65
   0  13 -17    0.42    0.78
   0 -13 -17    2.16    0.98
   0 -14   0    0.02    0.47
   0 -14   0    1.04    0.46
   0  14   0    0.62    0.62
   0  14   0   -0.13    0.29
   0  14   1    0.81    0.52
   0  14   1    1.56    0.80
   0 -14   1    0.84    0.46
   0 -14   1    0.72    0.56
   0  14  -1    0.61    0.69
   0 -14  -1    0.62    0.42
   0  14  -1    0.53    0.50
   0  14   2  133.17    6.10
   0  14   2  140.58    5.64
   0 -14  -2  136.04    5.52
   0  14  -2  127.16    5.84
   0  14  -2  136.36    5.71
   0 -14   2  137.61    5.86
   0 -14   2  136.00    4.93
   0  14  -3   57.44    3.59
   0  14  -3   51.37    3.23
   0  14   3   50.67    3.13
   0 -14   3   54.91    3.39
   0 -14  -3   52.89    3.24
   0  14   3   51.28    3.58
   0 -14  -4   54.54    3.43
   0  14   4   51.81    3.22
   0  14  -4   55.54    3.56
   0  14   4   48.96    3.60
   0  14  -4   52.76    3.32
   0 -14   4   55.25    3.37
   0  14  -5   50.09    3.38
   0  14   5   51.70    3.26
   0  14  -5   48.35    3.22
   0 -14   5   45.87    3.08
   0 -14  -5   46.00    3.27
   0  14   5   45.34    3.56
   0  14  -6    4.85    1.09
   0  14   6    5.15    1.36
   0 -14   6    4.58    1.00
   0 -14  -6    5.77    1.19
   0  14  -6    4.66    1.02
   0  14   6    5.15    1.05
   0  14  -7    3.06    0.87
   0  14   7    0.99    0.76
   0  14   7    2.06    0.76
   0 -14  -7    1.69    0.81
   0 -14   7    1.19    0.62
   0 -14   8    1.13    0.60
   0  14   8    2.34    0.80
   0  14   8    2.22    1.04
   0 -14  -8    1.45    0.83
   0  14  -8    0.96    0.51
   0  14  -9    0.99    0.59
   0 -14  -9    0.89    0.77
   0 -14   9    0.49    0.47
   0  14   9    0.48    0.43
   0  14   9    0.12    0.62
   0  14 -10    1.18    0.73
   0 -14 -10    2.39    0.95
   0  14  10    0.20    0.45
   0 -14  10    1.17    0.60
   0  14  10    1.58    0.84
   0 -14  11    0.19    0.46
   0  14  11    2.53    1.15
   0  14 -11    0.37    0.54
   0 -14 -11    0.58    0.73
   0 -14  12    0.07    0.43
   0 -14 -12    0.67    0.84
   0  14 -12    1.18    0.81
   0  14  12    0.18    0.76
   0 -14 -13    7.07    1.57
   0  14 -13    7.98    1.49
   0  14  13    9.95    1.93
   0 -14  13    7.88    1.35
   0  14  14    4.33    1.43
   0 -14 -14    4.12    1.30
   0  14 -14    3.21    1.00
   0 -14  14    2.22    0.80
   0 -14 -15   10.58    1.92
   0  14  15    8.68    1.94
   0 -14  15    9.54    1.50
   0  14 -15   11.56    1.77
   0  15   0   -0.07    0.39
   0  15   0    0.29    0.53
   0 -15   0    0.05    0.29
   0  15  -1   54.01    3.31
   0 -15   1   53.77    3.50
   0  15  -1   46.61    3.35
   0 -15  -1   45.91    2.87
   0  15   1   52.11    3.61
   0  15   1   47.36    3.08
   0  15   2   11.93    1.74
   0  15   2   10.16    1.38
   0 -15   2   10.43    1.52
   0  15  -2   10.19    1.54
   0  15  -2   10.84    1.47
   0 -15  -2    8.05    1.22
   0  15   3   37.17    2.73
   0 -15  -3   43.44    2.95
   0  15  -3   39.95    2.91
   0  15   3   36.09    3.11
   0 -15   3   44.18    3.08
   0  15  -3   43.53    3.23
   0  15   4  184.46    7.08
   0  15  -4  188.05    7.56
   0  15   4  164.01    7.58
   0 -15  -4  176.00    7.17
   0 -15   4  188.23    7.26
   0  15  -4  182.66    7.22
   0  15  -5   71.80    4.10
   0  15   5   67.38    3.89
   0 -15  -5   61.69    3.94
   0  15   5   58.70    4.25
   0 -15   5   63.02    3.78
   0  15  -5   65.14    4.05
   0  15   6   69.09    4.04
   0  15   6   61.75    4.46
   0 -15   6   68.16    3.91
   0 -15  -6   63.48    4.13
   0  15  -6   63.33    3.92
   0  15  -6   66.51    4.11
   0 -15  -7    8.91    1.57
   0  15   7    8.33    1.43
   0  15  -7    9.86    1.58
   0 -15   7    8.59    1.34
   0  15   7    9.87    1.85
   0  15  -7    9.70    1.51
   0  15   8    0.57    0.77
   0  15  -8    0.48    0.44
   0 -15  -8    0.49    0.65
   0 -15   8    1.38    0.67
   0  15   9    1.12    0.80
   0 -15  -9    2.89    1.02
   0 -15   9    0.49    0.57
   0  15  -9    0.83    0.73
   0  15 -10   39.78    3.29
   0 -15 -10   39.26    3.51
   0  15  10   35.71    3.66
   0 -15  10   38.44    2.94
   0 -15  11   22.11    2.24
   0 -15 -11   17.57    2.43
   0  15  11   19.29    2.71
   0  15 -11   20.27    2.37
   0 -15 -12    0.84    0.77
   0  15  12    1.80    1.12
   0  15 -12    0.86    0.81
   0 -15  12    0.03    0.39
   0  15 -13   14.87    2.15
   0 -15  13   12.10    1.68
   0  15  13   17.61    2.65
   0 -15 -13   12.81    2.05
   0  15  14   17.89    2.73
   0 -15 -14   19.82    2.62
   0 -15  14   17.34    2.00
   0  15 -14   17.93    2.41
   0  16   0    2.29    0.74
   0  16   0    1.42    0.74
   0  16  -1    8.87    1.36
   0  16   1   10.45    1.45
   0  16   1    8.81    1.53
   0 -16   1   11.13    1.65
   0  16  -1    7.24    1.37
   0 -16   2   43.23    3.18
   0 -16  -2   40.39    2.82
   0  16   2   36.49    3.14
   0  16  -2   41.52    3.02
   0  16  -2   42.10    3.23
   0  16   2   39.23    2.87
   0  16   3    0.61    0.43
   0  16  -3    0.15    0.50
   0 -16   3    0.41    0.51
   0 -16  -3    0.18    0.44
   0  16   3   -0.37    0.63
   0  16  -3   -0.12    0.35
   0 -16   4    7.53    1.30
   0  16  -4    7.35    1.31
   0  16   4    7.08    1.23
   0  16   4    7.69    1.52
   0 -16  -4    9.01    1.43
   0  16  -4    9.73    1.58
   0  16   5   43.62    3.66
   0 -16  -5   41.63    3.23
   0  16  -5   42.00    3.30
   0 -16   5   49.09    3.33
   0  16  -5   44.61    3.24
   0 -16  -6   23.63    2.48
   0  16  -6   21.73    2.25
   0 -16   6   26.37    2.43
   0  16   6   26.46    2.95
   0  16  -6   24.82    2.49
   0  16   7   24.68    2.87
   0 -16   7   21.71    2.20
   0  16  -7   24.26    2.45
   0  16  -7   22.64    2.38
   0 -16  -7   19.86    2.36
   0  16  -8    7.58    1.44
   0 -16   8    8.11    1.40
   0  16  -8    7.35    1.40
   0 -16  -8    6.04    1.37
   0  16   8    2.42    0.97
   0 -16  -9    3.83    1.13
   0  16  -9    3.77    1.03
   0 -16   9    3.81    0.98
   0  16   9    4.18    1.41
   0 -16  10    9.02    1.47
   0  16  10   12.31    2.21
   0  16 -10   11.63    1.80
   0 -16 -10    9.75    1.83
   0  16  11   13.65    2.32
   0 -16  11   14.86    1.86
   0 -16 -11   12.44    2.07
   0  16 -11   14.76    2.06
   0 -16  12    2.75    0.91
   0  16 -12    4.25    1.18
   0 -16 -12    1.99    0.97
   0  16  12    1.54    0.97
   0  17   0    0.46    0.48
   0  17   0    0.52    0.43
   0  17   1   49.75    3.75
   0  17  -1   53.14    3.80
   0  17  -1   54.02    3.51
   0  17  -2   12.75    1.66
   0  17   2   16.00    2.13
   0  17  -2   11.52    1.74
   0 -17   2   13.89    1.84
   0 -17   3    5.10    1.19
   0  17  -3    3.27    0.95
   0  17  -3    5.15    1.09
   0  17   3    7.87    1.56
   0  17  -4    5.96    1.22
   0 -17   4    3.32    0.94
   0  17  -4    2.71    0.94
   0  17   4    5.71    1.37
   0  17  -5    5.79    1.33
   0  17  -5    4.94    1.09
   0 -17  -5    5.21    1.16
   0 -17   5    4.68    1.08
   0  17   5    6.24    1.46
   0 -17   6    2.30    0.83
   0  17  -6    2.71    1.03
   0  17   6    2.52    1.08
   0  17  -6    1.81    0.72
   0 -17  -6    0.75    0.59
   0 -17  -7    0.63    0.62
   0  17  -7    1.81    0.83
   0  17   7    1.92    1.04
   0 -17   7    1.33    0.57
   0  17  -7    1.72    0.79
   0  17  -8    6.65    1.33
   0 -17  -8    3.34    1.16
   0  17  -8    5.74    1.26
   0  17   8    4.20    1.37
   0 -17   8    5.87    1.25
   0 -17  -9    8.91    1.68
   0  17  -9    7.06    1.41
   0  17  -9    8.71    1.57
   0  17   9    9.08    1.94
   0 -17   9    8.87    1.44
   0  18   0   29.25    2.90
   0  18  -1    1.68    0.86
   0  18   1    0.73    0.72
   0  18   2   17.26    2.28
   0  18  -2   17.88    2.24
   0 -18   3    5.69    1.27
   0  18   3    7.86    1.62
   0  18  -3    6.06    1.39
   0  18  -3    7.21    1.28
   0  18   4    1.75    1.05
   0  18  -4    1.88    0.80
   0 -18   4    0.63    0.55
   0  18  -4    2.06    0.86
  -1   0   3   31.69    1.36
  -1   0  -3   31.17    1.76
   1   0   3   35.71    1.85
   1   0  -3   31.08    1.13
   1   0  -3   32.37    1.39
  -1   0   3   33.35    1.38
  -1   0  -3   32.73    1.49
   1   0   3   34.11    1.64
  -1   0  -3   34.70    1.30
  -1   0   3   33.80    1.30
  -1   0  -3   33.51    1.60
   1   0  -3   31.36    1.34
   1   0  -3   30.75    1.35
   1   0   4   83.84    3.32
  -1   0   4   87.13    2.95
   1   0   4   91.50    3.19
  -1   0  -4   85.94    3.67
  -1   0   4   90.31    2.81
   1   0  -4   89.51    2.99
   1   0  -4   88.36    2.91
  -1   0   4   89.43    2.95
  -1   0  -4   92.38    2.84
  -1   0  -4   89.84    3.10
   1   0   4   91.75    3.81
  -1   0  -5   12.51    1.36
  -1   0  -5   12.93    0.88
  -1   0   5    9.54    0.83
   1   0   5   12.37    1.37
  -1   0   5   13.38    0.89
   1   0   5   11.42    1.01
   1   0  -5   12.96    1.06
  -1   0  -5   11.23    0.92
  -1   0   5   10.77    0.89
   1   0  -5   10.85    0.87
   1   0  -6  102.94    3.77
  -1   0   6   93.59    3.41
  -1   0  -6   91.15    4.20
  -1   0   6   92.75    3.43
   1   0  -7   13.20    1.33
  -1   0  -7   12.21    1.52
  -1   0   7   14.21    1.20
  -1   0   7   13.50    1.16
  -1   0   8   42.83    2.30
  -1   0   8   40.45    2.29
   1   0  -8   47.01    2.80
  -1   0  -8   37.64    2.82
  -1   0   9    1.47    0.52
  -1   0   9    0.51    0.45
  -1   0  -9    1.20    1.03
   1   0  -9    0.91    0.83
  -1   0  10    0.46    0.48
   1   0 -10    1.85    1.08
  -1   0  10    0.56    0.47
  -1   0 -10    0.50    0.83
   1   0 -11   18.83    2.19
  -1   0  11   18.33    1.75
  -1   0  11   17.39    1.66
  -1   0 -11   19.25    2.26
  -1   0  12    0.97    0.54
  -1   0 -12    0.91    0.91
   1   0 -12    3.01    1.26
  -1   0 -13    2.75    1.19
  -1   0  13    0.89    0.60
   1   0 -13    1.08    0.99
  -1   0 -14    1.83    1.13
  -1   0  14    1.37    0.61
   1   0 -14    3.14    1.46
   1   0 -15    7.80    1.91
  -1   0  15    6.59    1.31
  -1   0 -15    7.98    1.74
   1   0 -16   30.88    3.52
  -1   0 -16   41.65    3.74
   1   0  16   37.89    3.21
  -1   0  16   38.11    3.18
  -1   0 -17    2.25    1.37
   1   0 -17    2.95    1.43
  -1   0  17    1.57    0.84
   1   0  17    3.38    1.12
   1   0 -18    0.31    1.18
   1   0  18    1.00    0.69
  -1   0 -18    1.11    1.21
  -1   0  18    0.63    0.59
  -1   0 -19   12.40    2.28
   1   0 -19   12.38    2.47
   1   0  19   13.26    2.14
  -1   0  19   14.00    2.14
   1   0  20   35.75    3.60
   1   0 -20   26.71    3.51
  -1   0 -20   36.95    3.81
  -1   0  20   35.20    3.54
  -1   0 -21    2.53    1.68
  -1   0  21    0.75    0.92
   1   0 -21    0.27    1.32
   1   0  21   -0.14    0.70
  -1   0  22    1.00    0.85
   1   0  22    2.12    1.11
  -1   0 -22    1.00    1.17
   1   0 -22    0.47    0.97
  -1   0 -23    0.88    1.20
   1   0 -23   -0.63    1.09
   1   0  23    0.39    0.86
  -1   0  23    0.01    0.66
   1   0  24   22.99    3.19
  -1   0 -24   19.24    2.85
   1   0 -24   19.72    3.06
  -1   0  24   18.96    2.87
  -1   1  24    4.71    1.56
   1   1 -24    6.72    1.95
  -1  -1 -24    9.43    2.02
   1  -1  24    7.83    1.79
  -1   1  23    2.00    1.04
  -1  -1 -23    6.75    1.77
   1   1 -23   -0.80    1.27
   1  -1  23    4.00    1.26
   1  -1  22   23.42    2.85
  -1   1  22   19.18    2.97
  -1  -1 -22   23.26    2.92
   1   1 -22   23.70    3.47
   1  -1  21   10.34    1.90
  -1  -1 -21   15.23    2.43
   1   1 -21   11.50    2.48
  -1   1  21    9.00    2.02
  -1   1  20   33.95    3.69
  -1  -1 -20   30.29    3.41
   1  -1  20   27.59    3.00
   1   1 -20   24.54    3.48
   1   1 -19   42.54    4.44
  -1  -1 -19   54.61    4.41
   1  -1  19   44.11    3.69
  -1   1  19   48.89    4.26
  -1   1  18   15.88    2.38
   1  -1  18   17.38    2.17
   1   1 -18   19.74    3.09
  -1  -1 -18   21.34    2.71
  -1  -1 -17   72.97    4.95
   1   1 -17   63.46    5.24
   1  -1  17   72.29    4.45
  -1   1  17   72.13    4.94
   1   1 -16   23.36    3.15
  -1  -1 -16   28.79    3.06
  -1   1  16   29.50    2.96
   1  -1  16   27.73    2.59
  -1   1  15  244.29    9.46
   1   1 -15  213.60   10.05
  -1  -1 -15  258.84    9.87
   1  -1  15  223.85    8.60
  -1   1  15  254.54    9.33
   1   1 -14   14.28    2.28
  -1   1  14   11.72    1.64
   1  -1  14   11.47    1.55
  -1   1  14   13.63    1.88
  -1  -1 -14   13.51    2.02
  -1   1  13  100.48    5.07
  -1  -1 -13   98.70    5.36
   1  -1  13  107.08    4.81
   1   1 -13  100.26    5.79
   1   1 -12   27.62    2.80
  -1  -1 -12   25.43    2.52
   1  -1  12   24.63    2.04
  -1   1  12   27.35    2.33
   1   1 -11  223.83    8.63
   1  -1  11  206.50    7.19
  -1  -1 -11  220.36    8.39
  -1   1  11  232.72    7.97
  -1  -1 -10  109.00    5.17
   1   1 -10  112.65    5.28
  -1   1  10  114.07    4.83
   1  -1  10   93.78    4.13
  -1   1   9  337.90   10.30
   1   1  -9  349.64   10.73
  -1  -1  -9  327.58   10.75
  -1   1   8   83.31    3.76
   1   1  -8   82.26    3.92
  -1  -1  -8   80.39    4.14
  -1   1   7  374.82   10.49
   1   1  -7  392.58   10.60
   1   1  -6  245.32    7.21
  -1   1   6  234.01    6.38
  -1  -1  -6  232.72    7.72
  -1   1   6  231.90    7.24
  -1  -1  -5  188.35    6.05
   1   1  -5  185.08    5.23
  -1   1   5  191.41    5.15
   1   1  -5  189.14    5.33
  -1  -1  -5  188.30    6.28
   1  -1   5  214.16    6.96
  -1  -1  -5  173.21    5.34
   1   1  -5  192.67    5.69
  -1   1   5  190.80    5.99
  -1  -1  -5  190.41    5.34
  -1   1   4    2.85    0.58
   1   1  -4    2.23    0.34
   1   1  -4    2.58    0.38
  -1  -1  -4    2.57    0.42
  -1  -1  -4    3.36    0.64
   1   1  -4    2.17    0.43
  -1  -1  -4    2.03    0.36
  -1   1   4    3.30    0.41
  -1  -1  -4    3.05    0.59
   1  -1   4    2.72    0.79
   1   1  -3    4.03    0.44
  -1   1   3    4.42    0.39
   1   1  -3    4.22    0.41
  -1  -1  -3    3.83    0.51
   1   1  -3    3.71    0.36
  -1  -1  -3    4.08    0.44
   1  -1   3    4.04    0.76
  -1   1   3    4.66    0.64
   1  -1   3    4.25    0.43
  -1  -1  -3    4.73    0.55
  -1  -1  -3    3.94    0.48
   1   1  -3    4.02    0.46
  -1  -1  -3    4.91    0.73
  -1  -1  -2   18.17    0.86
  -1   1   2   18.53    1.04
  -1  -1  -2   18.59    0.92
  -1   1   2   19.31    0.84
  -1   1   2   19.61    0.76
   1   1  -2   19.03    0.86
   1  -1  -2   18.07    1.01
  -1   1  -2   16.89    1.18
   1  -1  -2   16.10    0.74
   1   1   2   18.54    0.89
  -1   1  -2   18.17    0.85
   1   1   3    4.40    0.58
   1  -1  -3    4.39    0.41
  -1  -1   3    3.51    0.43
  -1   1  -3    4.26    0.44
   1  -1  -3    5.01    0.50
   1   1   3    4.25    0.51
   1  -1  -3    3.76    0.58
  -1   1  -3    3.94    0.74
   1   1   3    3.56    0.69
   1   1   3    3.71    0.49
   1   1   3    4.40    0.47
   1  -1  -3    3.83    0.38
  -1  -1   3    3.55    0.39
   1   1   4    3.00    0.58
  -1  -1   4    3.14    0.47
   1  -1  -4    2.60    0.56
  -1   1  -4    2.71    0.40
  -1  -1   4    2.10    0.38
   1  -1  -4    2.46    0.41
   1   1   4    2.12    0.39
  -1   1  -4    3.67    0.86
   1   1   4    2.13    0.61
   1   1   4    3.12    0.65
   1   1   5  183.49    6.27
   1  -1  -5  184.30    5.78
   1  -1  -5  201.37    5.62
  -1   1  -5  173.91    6.37
   1   1   5  204.71    6.48
   1   1   5  176.45    5.51
  -1  -1   5  191.22    5.47
  -1   1  -5  205.25    5.48
  -1  -1   5  187.04    5.36
   1   1   5  180.50    6.43
  -1   1  -6  222.53    7.73
   1   1   6  237.78    7.51
  -1  -1   6  228.64    6.69
   1   1   6  232.36    6.86
   1  -1  -6  246.46    7.04
   1   1   7  389.16   10.97
  -1  -1   7  371.81   10.15
   1  -1  -7  402.61   10.73
   1   1   7  363.39   10.25
  -1   1  -7  330.12   11.12
  -1   1  -8   75.67    4.17
   1   1   8   80.07    3.51
   1   1   8   91.99    4.04
  -1  -1   8   83.95    3.46
   1  -1  -8   86.21    3.97
   1   1   9  324.45    9.62
   1  -1  -9  328.32   10.28
  -1   1  -9  300.66   10.49
  -1  -1   9  323.88    9.40
   1  -1 -10  101.07    5.00
   1   1  10  101.68    4.43
  -1  -1  10  106.80    4.36
  -1   1 -10   99.27    5.17
   1  -1 -11  215.80    8.53
   1   1  11  237.82    7.88
  -1  -1  11  227.78    7.60
  -1   1 -11  208.15    8.56
  -1   1 -12   20.77    2.43
   1  -1 -12   21.12    2.46
  -1  -1  12   26.56    2.10
   1  -1 -13   81.63    5.22
  -1  -1  13   97.20    4.56
  -1   1 -13   96.02    5.46
  -1   1 -14   14.18    2.21
  -1  -1  14   12.13    1.58
   1  -1 -14    8.85    1.95
  -1  -1  15  227.23    8.35
  -1   1 -15  219.23    9.43
   1  -1 -15  195.47    9.28
  -1   1 -16   27.50    3.16
   1  -1 -16   23.40    3.05
  -1  -1  16   32.23    2.77
  -1   1 -17   72.50    5.24
   1  -1 -17   64.36    5.15
  -1  -1  17   79.91    4.68
  -1  -1  18   18.54    2.25
   1  -1 -18   16.69    2.63
  -1   1 -18   15.36    2.53
   1   1  19   50.91    4.43
  -1  -1  19   45.76    3.70
  -1   1 -19   47.82    4.37
   1  -1 -19   46.11    4.41
  -1  -1  20   29.63    3.06
  -1   1 -20   35.08    3.87
   1  -1 -20   28.30    3.48
   1   1  20   24.22    3.19
   1  -1 -21   12.35    2.41
  -1   1 -21   10.55    2.31
  -1  -1  21    8.07    1.68
   1   1  21    9.38    2.08
  -1   1 -22   20.92    3.04
  -1  -1  22   19.72    2.66
   1   1  22   24.22    3.29
   1  -1 -22   20.02    3.02
   1   1  23    3.33    1.42
  -1  -1  23    3.00    1.08
   1  -1 -23    1.52    1.36
  -1   1 -23    1.72    1.25
   1   1  24    9.94    2.23
   1  -1 -24    7.36    1.90
  -1   1 -24    5.74    1.87
  -1  -1  24    6.43    1.63
   1   2 -24    4.32    1.73
   1  -2  24    4.77    1.35
  -1  -2 -24    5.77    1.64
  -1   2  24    3.93    1.64
  -1  -2 -23    9.48    1.98
   1   2 -23    7.72    2.29
  -1   2  23    7.14    2.00
   1  -2  23    9.03    1.77
   1   2 -22    2.42    1.62
   1  -2  22    2.64    1.04
  -1  -2 -22    4.34    1.54
  -1   2  22    5.29    1.82
   1  -2  21   14.33    2.08
  -1  -2 -21   19.56    2.64
  -1   2  21   10.88    2.35
   1   2 -21   10.85    2.53
  -1   2  20   63.01    5.41
  -1  -2 -20   69.99    4.90
   1  -2  20   65.64    4.43
   1   2 -20   57.26    5.35
  -1  -2 -19    9.96    1.93
   1   2 -19    8.69    2.26
   1  -2  19    9.48    1.60
  -1   2  19    8.48    1.93
   1  -2  18   14.54    1.87
  -1   2  18   13.85    2.15
  -1   2  18   16.62    2.56
   1   2 -18   14.42    2.68
  -1  -2 -18   16.19    2.33
  -1   2  17    0.85    0.63
   1  -2  17    1.47    0.70
  -1  -2 -17    3.03    1.29
   1   2 -17    1.16    1.19
  -1  -2 -16   11.37    1.93
   1   2 -16   13.85    2.48
   1  -2  16   11.13    1.58
  -1   2  16   12.90    2.00
   1   2 -15   45.58    4.14
  -1   2  15   44.94    3.65
   1  -2  15   46.33    3.13
  -1  -2 -15   58.54    4.03
  -1   2  14  162.02    7.11
  -1  -2 -14  157.73    6.89
   1  -2  14  143.90    5.97
  -1  -2 -14  143.42    4.54
   1   2 -14  132.05    7.15
  -1  -2 -13    2.68    1.05
  -1   2  13    0.99    0.69
  -1  -2 -13    2.04    0.42
   1   2 -13    5.58    1.47
   1  -2  13    1.88    0.68
  -1   2  12  148.04    6.60
   1   2 -12  165.36    7.23
  -1  -2 -12  150.16    4.60
  -1  -2 -12  159.57    6.71
   1  -2  12  148.52    5.74
  -1  -2 -11  106.78    3.48
  -1  -2 -11  112.90    5.25
  -1   2  11  104.92    5.13
   1  -2  11  100.90    4.30
   1   2 -11  108.44    5.47
   1  -2  10  125.78    4.69
  -1  -2 -10  116.67    3.78
  -1   2  10  121.25    5.49
   1   2 -10  129.45    5.70
  -1  -2 -10  140.46    5.75
  -1  -2  -9  321.16    9.92
  -1  -2  -9  288.90    7.77
  -1   2   9  289.37    9.77
   1   2  -9  322.47    9.92
   1  -2   9  300.57    8.69
  -1  -2  -8   34.47    2.47
  -1   2   8   26.09    2.19
   1   2  -8   28.58    2.19
   1  -2   8   31.91    1.82
  -1  -2  -8   28.72    1.37
  -1  -2  -7  244.51    8.05
  -1  -2  -7  257.17    6.60
  -1   2   7  246.34    6.78
  -1   2   7  243.58    8.23
   1   2  -7  246.93    7.78
   1  -2   7  245.86    7.07
  -1   2   6  350.28    8.81
   1  -2   6  356.84    9.07
  -1   2   6  333.14   10.27
  -1  -2  -6  345.49   10.07
  -1  -2  -6  334.99    8.68
   1   2  -6  346.38    9.73
  -1   2   5   19.68    1.04
   1  -2   5   23.23    1.17
   1   2  -5   23.01    1.44
  -1  -2  -5   21.01    1.54
  -1  -2  -5   22.87    1.41
  -1   2   5   20.54    1.71
  -1  -2  -4   74.47    2.74
   1  -2   4   76.52    3.62
   1   2  -4   70.43    2.65
   1   2  -4   68.00    2.41
  -1   2   4   71.82    2.18
  -1   2   4   67.10    3.10
  -1  -2  -4   72.25    3.35
  -1  -2  -4   68.55    2.70
   1  -2   4   69.80    2.23
  -1   2   3    3.16    0.34
   1   2  -3    3.63    0.46
  -1  -2  -3    2.36    0.45
  -1   2   3    1.96    0.45
  -1  -2  -3    3.25    0.55
  -1  -2  -3    2.12    0.54
  -1   2   3    3.43    0.32
   1   2  -3    3.07    0.39
   1   2  -3    3.21    0.41
  -1  -2  -3    3.21    0.40
   1  -2   3    2.80    0.29
   1  -2   3    2.78    0.73
  -1   2   3    2.22    0.44
  -1  -2  -2    8.67    0.75
   1   2  -2    9.91    0.65
  -1   2   2   10.53    0.76
  -1   2   2    9.75    0.89
   1   2  -2   10.38    0.60
  -1   2   2   10.91    0.61
   1  -2   2    9.96    0.49
  -1  -2  -2   10.56    0.76
  -1  -2  -2   10.66    0.82
  -1   2   2   11.54    0.62
   1  -2   2    9.54    1.00
  -1   2   1   17.84    0.79
  -1   2   1   17.84    0.73
   1   2  -1   18.47    0.92
   1   2  -1   17.02    0.84
  -1   2   1   17.35    0.88
  -1  -2  -1   17.35    0.91
  -1  -2  -1   18.76    0.83
  -1  -2  -1   17.46    0.87
   1  -2   1   17.75    0.81
   1   2  -1   17.85    0.75
   1   2  -1   16.98    0.83
  -1   2   0    9.21    0.52
  -1  -2   0    9.10    0.58
  -1   2   0    8.91    0.46
   1   2   0    9.48    0.60
   1   2   0    8.94    0.62
  -1  -2   0    9.25    0.60
  -1   2   0    8.67    0.43
   1   2   0    9.08    0.48
  -1   2   0   10.18    0.58
  -1   2  -1   15.75    0.59
  -1   2  -1   17.54    0.74
  -1   2  -1   16.72    1.07
   1   2   1   16.95    0.83
  -1   2  -1   16.70    0.75
  -1  -2   1   15.27    0.81
  -1  -2   1   15.88    0.83
   1   2   1   17.33    0.93
   1   2   1   18.07    0.90
   1  -2  -1   16.50    0.82
  -1  -2   1   16.98    0.85
   1   2   2    9.09    0.66
  -1  -2   2   10.59    0.61
  -1  -2   2   10.84    0.70
  -1  -2   2   10.16    0.67
  -1   2  -2   10.54    0.60
   1  -2  -2   10.19    0.64
  -1   2  -2    9.69    0.48
   1   2   2   10.54    0.73
   1  -2  -2   10.25    0.72
   1   2   2   10.99    0.90
   1  -2  -2   11.06    0.63
   1   2   2   10.79    0.84
  -1   2  -2   12.23    1.06
   1  -2  -3    3.03    0.40
   1  -2  -3    2.48    0.28
   1   2   3    2.72    0.38
  -1  -2   3    2.50    0.38
   1  -2  -3    3.08    0.40
   1  -2  -3    2.98    0.53
   1   2   3    3.71    0.62
  -1   2  -3    7.43    0.96
   1   2   3    3.73    0.52
   1  -2  -3    5.29    0.48
  -1  -2   3    2.80    0.42
  -1   2  -3    2.51    0.28
   1   2   3    3.20    0.60
   1  -2  -4   73.86    2.32
  -1  -2   4   67.62    2.49
   1  -2  -4   71.58    2.37
   1   2   4   73.12    2.71
   1   2   4   70.38    2.94
  -1   2  -4   71.17    3.18
   1   2   4   71.66    3.54
  -1  -2   4   69.04    2.54
   1   2   4   81.69    2.79
   1   2   4   69.35    2.98
  -1   2  -4   70.02    2.26
   1  -2  -4   73.09    3.07
   1  -2  -4   73.26    2.40
   1  -2  -5   22.25    1.05
   1  -2  -5   22.40    1.17
  -1  -2   5   21.08    1.28
   1   2   5   25.41    1.60
  -1   2  -5   24.57    1.86
   1   2   5   25.56    2.07
   1   2   5   24.35    1.63
   1  -2  -5   22.50    1.31
   1   2   6  333.17    9.67
   1  -2  -6  334.08    8.76
  -1   2  -6  342.35   10.25
   1   2   6  383.13   10.05
   1  -2  -6  342.31    9.35
  -1  -2   6  333.74    9.08
   1   2   6  307.38   10.30
   1  -2  -7  243.98    7.45
   1   2   7  245.26    8.27
  -1  -2   7  245.63    7.06
   1   2   7  236.94    7.62
  -1   2  -7  225.69    8.07
   1   2   8   29.93    2.17
   1   2   8   31.32    2.42
  -1   2  -8   28.24    2.48
   1  -2  -8   31.03    2.23
  -1  -2   8   27.33    1.78
  -1   2  -9  270.20    9.72
   1   2   9  290.81    9.68
  -1  -2   9  298.53    8.64
   1  -2  -9  282.40    9.35
   1   2   9  289.98    9.20
   1   2  10  123.46    5.26
   1  -2 -10  108.16    5.32
  -1   2 -10  115.85    5.73
  -1  -2  10  121.45    4.72
   1   2  10  132.26    5.67
   1   2  11  105.42    4.94
   1  -2 -11   93.67    5.10
  -1  -2  11  108.29    4.50
  -1   2 -11   97.31    5.34
   1  -2 -12  127.21    6.39
  -1  -2  12  152.10    5.76
  -1   2 -12  138.77    6.82
   1   2  12  159.76    6.45
  -1   2 -13    1.99    1.07
   1   2  13    2.48    0.91
  -1  -2  13    1.25    0.58
   1  -2 -13    1.18    1.05
   1  -2 -14  110.86    6.44
  -1   2 -14  139.20    7.15
   1   2  14  147.51    6.57
  -1  -2  14  145.34    5.91
  -1   2 -15   47.36    4.09
  -1  -2  15   46.56    3.15
   1  -2 -15   40.22    3.76
  -1   2 -16   13.08    2.32
  -1  -2  16    9.71    1.49
   1  -2 -16   10.87    2.17
  -1  -2  17    1.80    0.82
   1  -2 -17    1.44    1.06
  -1   2 -17    3.21    1.53
  -1  -2  18   15.65    2.03
  -1   2 -18   16.02    2.76
   1  -2 -18   15.10    2.50
  -1   2 -19   10.71    2.30
   1  -2 -19    8.68    2.00
  -1  -2  19   10.07    1.72
   1  -2 -20   61.98    5.01
  -1  -2  20   61.82    4.34
  -1   2 -20   60.14    5.17
  -1   2 -21   16.69    2.80
  -1  -2  21   17.31    2.29
   1   2  21   11.16    2.34
   1  -2 -21   18.83    2.84
   1   2  22    3.06    1.42
  -1   2 -22    4.98    1.73
   1  -2 -22    6.16    1.93
  -1  -2  22    2.30    0.97
  -1  -2  23   11.17    1.96
   1  -2 -23    5.60    1.64
  -1   2 -23   12.27    2.47
   1   2  23    7.10    2.00
  -1   2 -24    5.83    1.75
  -1  -2  24    4.05    1.32
   1   2  24    5.42    1.80
   1  -2 -24    5.37    1.69
   1   3 -24   17.74    3.19
   1  -3  24   22.04    2.68
  -1   3  24   15.49    3.06
  -1  -3 -24   21.35    2.80
  -1   3  23   19.81    3.38
  -1  -3 -23   21.34    2.68
   1   3 -23   19.31    3.26
   1  -3  23   19.17    2.44
  -1   3  22   16.31    3.05
   1  -3  22   22.86    2.56
   1   3 -22   18.70    3.24
  -1  -3 -22   23.58    2.76
  -1  -3 -21    2.46    1.28
  -1   3  21    0.65    0.85
   1   3 -21    1.40    1.55
   1  -3  21    2.04    0.91
   1  -3  20  128.92    6.30
  -1  -3 -20  137.43    6.87
  -1   3  20  135.00    7.57
   1   3 -20  106.84    7.65
  -1   3  20  113.38    7.81
   1   3 -19  105.59    7.52
  -1   3  19  139.39    7.60
   1  -3  19  134.78    6.31
  -1  -3 -19  149.27    7.08
   1   3 -18   56.51    5.12
  -1  -3 -18   65.63    4.46
  -1   3  18   53.84    4.50
   1  -3  18   66.96    4.05
  -1  -3 -17    1.37    0.99
  -1   3  17    2.01    0.99
   1   3 -17    0.14    1.07
   1  -3  17    1.32    0.71
   1  -3  16   44.16    3.08
   1   3 -16   42.06    4.08
  -1   3  16   45.98    3.88
  -1  -3 -16   49.42    3.66
   1  -3  15   75.01    4.02
  -1   3  15   75.44    5.01
  -1  -3 -15   79.20    4.63
   1   3 -15   81.83    5.57
  -1   3  14   16.84    2.26
  -1  -3 -14   17.90    2.11
   1  -3  14   17.88    1.77
   1   3 -14   16.37    2.44
  -1   3  13  195.53    8.27
  -1  -3 -13  217.55    7.92
   1  -3  13  211.34    7.05
  -1  -3 -13  179.64    5.25
   1   3 -13  216.47    8.86
  -1   3  12    3.33    1.03
   1  -3  12    5.45    0.94
  -1  -3 -12    3.82    1.00
   1   3 -12    3.46    1.12
  -1  -3 -11   35.05    2.63
  -1   3  11   30.39    2.75
   1   3 -11   27.80    2.62
   1  -3  11   28.82    2.01
  -1  -3 -10   96.11    4.54
  -1   3  10   88.50    4.84
   1   3 -10   98.55    4.85
   1  -3  10   93.55    3.82
   1  -3   9  247.92    7.64
  -1  -3  -9  270.78    8.70
  -1   3   9  246.92    9.17
   1   3  -9  281.43    8.91
  -1  -3  -8   30.99    2.22
   1   3  -8   24.57    2.06
   1  -3   8   25.95    1.61
  -1   3   8   26.33    2.36
  -1  -3  -7  138.75    5.28
  -1   3   7  143.62    4.32
   1   3  -7  146.81    5.30
  -1   3   7  143.05    5.90
   1  -3   7  141.77    4.54
  -1   3   6  263.68    8.73
  -1   3   6  263.91    7.60
  -1   3   6  277.60    7.01
  -1  -3  -6  266.65    8.01
   1   3  -6  263.35    7.90
   1  -3   6  260.95    7.18
  -1  -3  -5  127.11    4.28
  -1   3   5  130.62    4.20
  -1   3   5  128.37    3.56
   1   3  -5  122.65    4.30
   1  -3   5  124.01    3.75
  -1   3   5  119.53    4.85
  -1  -3  -4  494.91   12.25
  -1   3   4  483.15   13.10
   1   3  -4  492.06   12.54
  -1  -3  -4  456.88   12.96
   1  -3   4  565.88   14.15
  -1   3   4  452.03   12.28
   1  -3   4  503.34   11.95
  -1  -3  -4  521.37   13.15
  -1   3   4  465.59   12.48
  -1   3   4  507.94   11.67
  -1  -3  -3  172.00    4.62
   1  -3   3  176.50    4.50
   1   3  -3  166.04    4.57
  -1  -3  -3  179.38    5.30
   1   3  -3  165.88    4.77
   1   3  -3  169.56    4.94
  -1   3   3  161.89    4.94
  -1  -3  -3  162.76    5.17
  -1   3   3  166.86    5.19
   1  -3   3  177.14    5.97
  -1  -3  -3  163.69    5.17
  -1  -3  -2   39.90    1.72
   1   3  -2   42.70    1.68
   1  -3   2   41.59    1.56
   1  -3   2   42.81    1.45
   1   3  -2   43.94    1.49
  -1   3   2   44.67    1.86
  -1   3   2   44.96    1.47
  -1   3   2   44.01    1.48
  -1  -3  -2   42.74    1.90
  -1   3   2   43.75    1.58
   1  -3   2   41.45    2.29
  -1  -3  -2   45.43    1.84
  -1  -3  -2   44.07    1.84
   1   3  -1   48.76    1.48
  -1   3   1   48.96    1.46
   1   3  -1   45.95    1.72
  -1  -3  -1   46.61    1.48
  -1  -3  -1   45.69    1.81
   1   3  -1   48.87    1.86
  -1   3   1   46.67    1.42
   1  -3   1   47.22    1.54
  -1   3   1   44.84    1.65
  -1  -3  -1   47.98    1.66
  -1   3   1   46.64    1.61
  -1   3   1   48.26    1.84
  -1  -3  -1   49.74    1.84
   1  -3   1   41.65    2.03
   1   3  -1   45.20    1.70
  -1  -3  -1   51.84    1.94
   1  -3   1   47.29    1.65
   1  -3   0   46.63    1.66
  -1   3   0   46.13    1.56
  -1   3   0   46.53    1.38
  -1  -3   0   47.24    1.41
   1  -3   0   44.59    1.55
   1  -3   0   48.49    1.54
  -1  -3   0   43.35    1.75
   1   3   0   45.25    1.72
   1   3   0   46.34    1.58
  -1   3   0   48.04    1.63
   1   3   0   44.91    1.70
  -1   3   0   44.72    1.50
   1   3   0   49.11    1.44
   1   3   0   46.83    1.83
  -1  -3   0   46.05    1.75
   1  -3   0   42.60    1.41
  -1  -3   0   49.73    1.81
  -1  -3   1   45.78    1.76
   1   3   1   45.69    1.72
  -1   3  -1   49.52    1.48
  -1  -3   1   46.19    1.76
   1   3   1   46.00    1.74
  -1   3  -1   48.93    1.85
  -1   3  -1   46.74    1.57
   1   3   1   47.21    1.86
   1  -3  -1   47.80    1.71
   1  -3  -1   46.69    1.49
   1  -3  -1   47.93    1.40
  -1  -3   1   47.56    1.76
   1   3   1   45.98    1.80
  -1   3  -1   43.61    1.46
  -1  -3   1   47.08    1.47
  -1   3  -1   46.79    1.45
   1  -3  -1   47.52    1.78
  -1   3  -2   44.52    1.48
  -1  -3   2   43.24    1.73
   1  -3  -2   46.33    1.57
  -1  -3   2   44.49    1.79
   1   3   2   46.76    1.98
   1   3   2   41.12    1.72
   1  -3  -2   43.65    1.69
   1  -3  -2   45.02    1.41
  -1  -3   2   43.83    1.71
  -1  -3   2   45.02    1.53
  -1   3  -2   47.62    1.99
   1  -3  -2   43.38    1.79
  -1   3  -2   49.74    1.60
   1   3   2   42.95    1.83
   1   3   2   43.39    1.92
  -1   3  -3  178.88    5.27
   1   3   3  165.63    5.40
  -1  -3   3  174.18    4.83
   1  -3  -3  171.28    5.03
   1  -3  -3  166.22    4.55
   1  -3  -3  165.18    4.73
  -1   3  -3  165.25    4.36
  -1   3  -3  173.87    4.46
   1   3   3  165.01    5.26
   1  -3  -3  167.80    4.60
   1   3   3  157.45    4.99
  -1  -3   3  165.35    4.66
  -1  -3   3  162.81    4.76
   1   3   3  150.41    4.84
  -1  -3   4  500.17   13.03
   1   3   4  512.94   14.05
   1   3   4  526.43   14.17
   1  -3  -4  533.52   12.53
   1   3   4  540.25   12.97
  -1   3  -4  537.51   12.60
  -1   3  -4  508.16   13.65
   1  -3  -4  523.61   13.29
   1  -3  -4  505.92   13.11
   1  -3  -5  133.44    4.44
   1   3   5  136.79    4.34
  -1   3  -5  134.17    4.91
  -1   3  -5  134.66    3.88
  -1  -3   5  126.85    4.20
   1   3   5  127.46    5.38
   1   3   5  126.14    5.00
   1  -3  -5  139.32    4.09
   1   3   6  281.39    7.72
   1   3   6  259.37    8.42
  -1   3  -6  272.23    8.38
   1   3   6  236.87    6.96
   1  -3  -6  254.67    7.40
  -1   3  -6  261.37    6.97
  -1  -3   6  255.42    7.35
   1   3   6  268.80    9.09
   1  -3  -6  277.16    7.50
  -1  -3   7  143.94    4.75
   1   3   7  133.90    5.90
   1   3   7  130.52    5.47
   1  -3  -7  141.44    4.97
  -1   3  -7  143.63    5.59
  -1   3  -8   25.65    2.28
   1  -3  -8   26.96    2.05
   1   3   8   24.51    2.13
  -1  -3   8   24.47    1.68
   1   3   8   27.14    2.36
   1   3   9  240.77    8.46
  -1  -3   9  246.48    7.46
  -1   3  -9  239.43    8.65
   1  -3  -9  217.47    7.92
   1   3   9  233.96    8.60
   1   3  10   81.76    4.41
  -1   3 -10   87.11    4.76
  -1  -3  10   92.95    3.89
   1  -3 -10   72.93    4.18
   1   3  10   83.02    4.51
   1   3  11   32.87    2.72
   1  -3 -11   27.07    2.56
  -1  -3  11   31.97    2.18
   1   3  11   32.38    2.67
  -1   3 -11   28.67    2.76
   1  -3 -12    5.02    1.35
  -1   3 -12    4.10    1.30
   1   3  12    6.26    1.29
  -1  -3  12    3.52    0.79
  -1   3 -13  203.09    8.76
  -1  -3  13  203.46    7.16
   1   3  13  202.92    8.22
   1  -3 -13  166.28    7.80
  -1  -3  14   18.85    1.88
   1  -3 -14   20.15    2.57
  -1   3 -14   21.36    2.79
   1   3  14   18.31    2.24
   1  -3 -15   61.81    4.53
  -1   3 -15   57.58    4.65
   1   3  15   71.44    4.68
  -1  -3  15   70.58    3.93
   1   3  16   46.06    3.82
  -1   3 -16   42.42    4.13
   1  -3 -16   47.96    4.04
  -1  -3  16   43.15    3.11
   1  -3 -17    1.01    1.17
  -1   3 -17    1.35    1.36
  -1  -3  17    0.97    0.63
   1   3  17   -0.09    0.74
  -1   3 -18   55.99    4.91
  -1  -3  18   56.53    3.83
   1  -3 -18   62.33    4.73
  -1  -3  19  127.76    6.22
  -1   3 -19  113.93    7.34
   1  -3 -19  118.17    6.85
   1  -3 -20  129.82    7.19
  -1  -3  20  121.91    6.28
  -1   3 -20  122.18    7.72
  -1  -3  21    2.53    1.07
   1  -3 -21    4.39    1.54
  -1   3 -21    4.86    1.89
   1  -3 -22   21.22    2.83
  -1   3 -22   18.23    2.96
  -1  -3  22   22.89    2.65
  -1  -3  23   16.67    2.35
  -1   3 -23   19.94    3.16
   1  -3 -23   21.63    2.90
   1   3  23   17.30    3.10
   1  -3 -24   14.31    2.43
  -1  -3  24   13.58    2.21
   1   3  24   20.97    3.45
  -1   3 -24   14.41    2.82
   1   4 -24    2.56    1.50
  -1  -4 -24    8.69    1.77
   1  -4  24    8.08    1.66
  -1   4  24    7.49    2.28
  -1  -4 -23   17.16    2.40
   1  -4  23   14.31    2.05
   1   4 -23   16.82    3.13
  -1   4  23   15.24    3.00
  -1  -4 -22    3.72    1.31
   1   4 -22    2.28    1.51
  -1   4  22    0.32    1.08
   1  -4  22    2.33    0.90
  -1  -4 -21    0.62    0.72
   1   4 -21    1.06    1.23
  -1   4  21    1.31    0.98
   1  -4  21    1.64    0.89
  -1  -4 -20   39.46    3.42
   1  -4  20   42.08    3.30
  -1   4  20   43.31    4.22
   1   4 -20   34.31    4.23
   1   4 -19   10.29    2.44
  -1  -4 -19   17.06    2.28
  -1   4  19   14.17    2.33
   1  -4  19   17.80    2.05
   1  -4  18    5.23    1.14
  -1  -4 -18    6.53    1.48
   1   4 -18    4.48    1.74
  -1   4  18    3.79    1.28
  -1  -4 -17    9.55    1.71
   1  -4  17    7.57    1.28
  -1   4  17    8.15    1.68
   1   4 -17    7.28    1.92
  -1   4  16   16.05    2.38
  -1  -4 -16   18.36    2.16
   1   4 -16   17.79    2.73
   1  -4  16   15.30    1.74
  -1  -4 -15   33.68    2.87
   1   4 -15   34.78    3.57
  -1   4  15   33.22    3.35
   1  -4  15   38.68    2.70
   1   4 -14    9.54    1.81
  -1   4  14    9.20    1.70
  -1  -4 -14   10.21    1.57
   1  -4  14   12.03    1.45
   1   4 -13   16.55    2.28
   1  -4  13   20.27    1.80
  -1   4  13   16.74    2.25
  -1  -4 -13   22.38    2.22
   1  -4  12   75.08    3.55
   1   4 -12   69.06    4.37
  -1   4  12   74.95    4.70
  -1  -4 -12   66.13    3.82
   1  -4  11   11.09    1.19
   1   4 -11   11.34    1.74
  -1  -4 -11   11.31    1.44
  -1   4  11   11.43    1.77
   1   4 -10   24.14    2.23
  -1   4  10   22.21    2.38
   1  -4  10   22.48    1.66
  -1  -4 -10   21.53    1.93
   1   4  -9   66.33    3.62
  -1   4   9   68.96    4.11
   1  -4   9   68.44    2.96
  -1  -4  -9   58.62    3.25
  -1   4   8   19.93    1.25
  -1   4   8   23.17    2.27
   1  -4   8   19.17    1.37
  -1  -4  -8   19.53    1.71
  -1   4   8   17.57    1.54
   1   4  -8   19.03    1.74
  -1  -4  -7  180.88    6.06
  -1   4   7  183.13    5.17
  -1   4   7  186.72    7.07
   1  -4   7  179.91    5.43
  -1   4   7  170.84    5.94
   1   4  -7  176.58    6.17
  -1   4   6  111.97    3.57
  -1  -4  -6  116.10    4.24
   1   4  -6  130.24    4.57
  -1   4   6  121.32    5.13
  -1   4   6  124.75    3.62
   1  -4   6  122.65    3.88
  -1   4   6  113.32    4.35
  -1  -4  -5   73.15    2.75
   1  -4   5   74.07    2.57
  -1   4   5   62.70    2.58
   1   4  -5   69.96    1.86
  -1   4   5   73.87    3.12
  -1   4   5   70.56    3.41
  -1   4   5   74.77    2.32
   1   4  -5   74.61    3.04
   1  -4   4  139.08    3.56
   1  -4   4  147.87    4.20
   1   4  -4  141.69    4.63
  -1   4   4  148.45    4.77
  -1  -4  -4  139.13    5.08
  -1   4   4  148.57    3.82
  -1  -4  -4  148.95    4.24
   1   4  -4  144.53    4.18
  -1   4   4  152.78    5.11
   1   4  -3   50.83    1.76
  -1  -4  -3   54.19    2.27
   1  -4   3   47.70    1.79
  -1  -4  -3   45.97    2.34
   1  -4   3   53.79    2.85
  -1   4   3   51.65    1.98
  -1  -4  -3   48.37    1.77
   1   4  -3   47.24    2.09
  -1   4   3   52.20    2.33
  -1  -4  -2   95.19    3.27
   1  -4   2   98.39    2.96
  -1  -4  -2   96.17    3.46
  -1   4   2  100.52    3.38
   1  -4   2   95.37    3.87
   1  -4   2   91.24    2.84
  -1   4   2  100.32    2.84
  -1   4   2   89.75    3.14
   1   4  -2  101.21    2.76
  -1  -4  -2  102.22    3.17
   1   4  -2   96.50    3.29
   1   4  -2   91.68    2.99
   1  -4   2   95.26    2.84
  -1  -4  -2  101.14    3.36
  -1  -4  -1  220.02    5.78
   1  -4   1  220.22    5.75
  -1  -4  -1  217.09    6.17
  -1   4   1  223.97    6.09
  -1   4   1  221.38    5.68
   1   4  -1  220.31    6.12
   1  -4   1  216.36    5.68
  -1  -4  -1  219.37    6.06
   1  -4   1  206.13    6.40
   1   4  -1  209.18    5.83
  -1   4   1  215.73    5.52
   1   4  -1  224.89    5.36
  -1   4   1  226.29    5.34
  -1   4   1  200.88    5.69
  -1  -4  -1  210.06    5.98
  -1  -4  -1  214.23    5.37
   1  -4   0   55.18    1.95
  -1   4   0   52.26    1.73
  -1  -4   0   52.94    2.10
   1  -4   0   53.09    1.92
   1   4   0   50.65    2.10
   1  -4   0   52.15    1.88
  -1   4   0   55.85    2.10
   1  -4   0   45.06    1.52
  -1   4   0   54.59    1.62
   1   4   0   53.75    2.00
  -1   4   0   54.75    1.82
  -1   4   0   54.33    1.80
  -1   4   0   53.80    2.08
  -1  -4   0   54.19    1.54
  -1   4   0   53.36    1.50
  -1  -4   0   53.72    2.05
  -1  -4   0   55.04    2.09
   1   4   0   50.68    1.88
   1   4   1  218.76    6.12
   1  -4  -1  224.23    5.41
  -1  -4   1  216.17    5.37
  -1  -4   1  216.26    5.95
  -1  -4   1  216.96    6.01
  -1   4  -1  218.24    5.70
  -1  -4   1  216.18    5.84
  -1   4  -1  225.10    5.36
  -1   4  -1  215.82    5.60
   1   4   1  219.29    5.94
   1  -4  -1  227.33    5.91
  -1  -4   1  223.36    5.39
  -1   4  -1  220.08    5.47
   1   4   1  205.55    5.95
  -1   4  -1  199.55    5.55
  -1   4  -2   96.19    3.19
  -1   4  -2   98.77    2.89
   1   4   2   97.13    3.36
  -1  -4   2   98.07    3.29
   1  -4  -2   96.46    3.16
  -1   4  -2  100.18    2.56
  -1  -4   2  102.91    3.23
   1  -4  -2   96.57    2.80
   1   4   2  100.29    3.41
   1  -4  -2   97.94    2.83
  -1   4  -2  102.65    2.92
  -1  -4   2   97.79    3.14
  -1  -4   2   98.07    2.52
   1  -4  -3   50.33    1.85
  -1  -4   3   49.31    1.98
   1   4   3   48.52    2.39
   1  -4  -3   50.68    1.78
  -1   4  -3   51.54    2.22
   1  -4  -3   48.59    2.07
   1   4   3   50.58    2.34
  -1   4  -3   52.08    1.78
  -1   4  -3   51.62    1.82
  -1  -4   3   48.04    2.11
  -1  -4   4  144.81    4.52
   1   4   4  145.10    5.08
   1  -4  -4  146.13    4.41
  -1  -4   4  144.87    4.31
   1  -4  -4  142.95    4.28
   1  -4  -4  127.43    3.66
  -1   4  -4  154.65    4.04
  -1   4  -4  150.57    4.10
  -1   4  -4  146.48    4.81
   1   4   4  146.35    5.27
   1  -4  -4  147.73    4.58
   1   4   5   79.81    3.82
   1  -4  -5   75.36    3.16
  -1   4  -5   69.67    2.38
   1  -4  -5   77.11    3.04
  -1   4  -5   75.72    2.56
  -1  -4   5   75.58    2.94
   1   4   5   77.89    3.73
   1  -4  -5   82.42    2.58
  -1   4  -5   73.78    3.27
  -1  -4   6  119.65    4.20
   1  -4  -6  120.41    4.01
   1   4   6  125.07    5.38
   1   4   6  123.80    5.30
  -1   4  -6  122.05    4.80
   1  -4  -6  125.16    4.50
   1   4   6  126.25    4.15
   1   4   7  155.51    4.82
   1   4   7  186.79    6.93
  -1  -4   7  182.79    5.62
   1  -4  -7  173.71    5.63
  -1   4  -7  189.67    6.49
   1   4   7  176.24    6.91
   1  -4  -8   20.16    1.77
   1   4   8   21.37    2.15
   1   4   8   24.45    2.30
  -1  -4   8   20.77    1.56
  -1   4  -8   20.74    2.05
  -1  -4   9   65.78    3.12
   1  -4  -9   54.47    3.24
   1   4   9   68.37    4.04
   1   4   9   70.28    4.06
  -1   4  -9   69.21    3.94
   1   4  10   22.52    2.24
  -1  -4  10   19.11    1.64
   1  -4 -10   19.14    1.99
  -1   4 -10   17.73    2.11
   1   4  10   17.52    2.07
   1   4  11   10.84    1.67
   1  -4 -11    8.02    1.47
   1   4  11   12.74    1.71
  -1   4 -11   12.33    1.87
  -1  -4  11   12.37    1.37
   1   4  12   66.91    4.37
   1   4  12   72.72    4.31
  -1   4 -12   71.05    4.58
   1  -4 -12   56.42    3.88
  -1  -4  12   69.75    3.59
   1  -4 -13   17.99    2.23
   1   4  13   17.80    2.31
   1   4  13   23.22    2.41
  -1   4 -13   21.08    2.63
  -1  -4  13   20.56    1.91
   1  -4 -14   10.98    1.93
  -1   4 -14    9.07    1.89
  -1  -4  14   10.31    1.43
   1   4  14    9.90    1.78
   1  -4 -15   29.32    3.03
  -1  -4  15   32.62    2.62
  -1   4 -15   33.27    3.49
   1   4  15   35.16    3.35
   1  -4 -16   15.26    2.25
  -1  -4  16   15.84    1.86
   1   4  16   14.79    2.27
  -1   4 -16   16.59    2.61
  -1  -4  17    6.45    1.25
   1  -4 -17    6.89    1.67
  -1   4 -17    7.77    2.11
   1   4  17    4.78    1.31
  -1  -4  18    5.86    1.24
  -1   4 -18    6.22    1.87
   1  -4 -18    8.61    1.83
   1   4  18    3.86    1.24
   1   4  19   13.29    2.29
   1  -4 -19   17.99    2.58
  -1   4 -19   17.49    3.00
  -1  -4  19   15.20    1.99
   1  -4 -20   42.50    3.83
  -1  -4  20   37.30    3.24
  -1   4 -20   33.12    4.01
  -1  -4  21    0.20    0.52
   1  -4 -21    0.83    1.12
  -1   4 -21    1.95    1.38
  -1  -4  22    3.06    1.05
   1  -4 -22    2.41    1.27
  -1   4 -22    2.33    1.45
   1  -4 -23   11.39    2.08
  -1  -4  23   12.51    1.99
  -1   4 -23   16.37    2.97
  -1  -4  24    8.04    1.66
   1  -4 -24    9.24    1.87
  -1   4 -24    9.44    2.41
  -1   5  23   15.45    2.68
   1  -5  23   17.24    2.21
  -1  -5 -23   18.16    2.36
   1   5 -23   14.38    3.04
   1  -5  22   44.41    3.59
   1   5 -22   41.49    4.81
  -1   5  22   50.44    4.75
  -1  -5 -22   55.56    4.02
   1   5 -21   18.63    3.20
  -1   5  21   25.74    3.34
  -1  -5 -21   29.25    2.88
   1  -5  21   22.24    2.42
   1  -5  20   37.97    3.08
   1   5 -20   32.09    4.12
  -1   5  20   36.32    3.91
  -1  -5 -20   37.01    3.23
  -1   5  19   15.26    2.50
   1   5 -19   12.59    2.62
  -1  -5 -19   16.34    2.14
   1  -5  19   11.63    1.70
  -1   5  18   60.86    4.99
  -1  -5 -18   69.96    4.28
   1  -5  18   62.51    3.89
   1   5 -18   63.36    5.38
   1   5 -17    2.87    1.55
  -1   5  17    0.98    0.81
   1  -5  17    2.39    0.90
  -1  -5 -17    0.24    0.72
  -1  -5 -16    8.41    1.49
   1   5 -16    8.48    1.98
  -1   5  16    7.01    1.61
   1  -5  16    6.87    1.19
   1  -5  15   17.53    1.83
  -1   5  15   17.87    2.47
   1   5 -15   15.57    2.35
  -1  -5 -15   20.17    2.13
   1  -5  14   25.48    2.12
  -1   5  14   21.23    2.69
   1   5 -14   27.58    2.99
  -1  -5 -14   26.52    2.34
  -1  -5 -13   12.77    1.62
   1  -5  13   12.98    1.46
   1   5 -13   14.60    2.14
  -1   5  13   14.46    2.11
   1  -5  12    8.38    1.13
   1   5 -12    8.16    1.50
  -1   5  12    9.44    1.71
  -1  -5 -12    8.61    1.28
   1   5 -11   50.19    3.43
  -1   5  11   44.17    3.50
   1  -5  11   46.16    2.62
  -1  -5 -11   48.90    2.95
  -1   5  10    5.29    1.24
  -1  -5 -10    5.53    0.98
   1   5 -10    6.99    1.28
  -1   5  10    5.50    0.95
   1  -5  10    6.26    0.86
  -1   5   9   27.40    2.57
   1  -5   9   23.69    1.62
  -1   5   9   22.24    1.85
  -1  -5  -9   27.80    2.01
   1   5  -9   25.97    2.19
  -1  -5  -8  143.45    5.14
  -1   5   8  134.04    5.17
   1  -5   8  133.31    4.61
   1   5  -8  138.89    5.43
  -1   5   8  138.51    6.13
  -1   5   8  141.73    4.34
   1   5  -7   20.67    1.71
  -1   5   7   19.79    2.00
  -1   5   7   23.41    1.27
  -1   5   7   23.17    1.78
  -1  -5  -7   23.94    1.65
  -1   5   7   20.81    1.11
   1  -5   7   21.22    1.40
   1   5  -7   20.04    0.81
   1   5  -6  209.27    5.06
   1  -5   6  218.82    6.09
  -1   5   6  222.72    5.70
  -1   5   6  203.43    6.76
  -1   5   6  194.59    7.22
   1   5  -6  200.99    6.62
   1  -5   6  202.49    5.28
  -1  -5  -6  206.34    6.22
   1   5  -5    1.90    0.44
  -1   5   5    2.36    0.60
  -1   5   5    1.56    0.26
   1  -5   5    1.10    0.19
   1   5  -5    0.32    0.48
   1  -5   5    1.19    0.35
   1   5  -5    1.34    0.15
  -1  -5  -5    1.60    0.36
  -1   5   5    2.10    0.68
   1   5  -4  182.94    4.44
   1   5  -4  189.06    5.73
   1  -5   4  180.58    4.62
  -1   5   4  189.84    6.16
   1  -5   4  190.56    5.30
  -1   5   4  188.41    5.63
  -1  -5  -4  180.25    6.34
   1   5  -4  190.55    5.12
  -1  -5  -4  190.34    5.13
   1  -5   3   16.01    0.77
   1  -5   3   16.36    1.58
   1   5  -3   17.12    0.86
  -1   5   3   16.17    1.29
   1  -5   3   16.25    0.96
  -1  -5  -3   15.53    1.37
   1  -5   3   15.05    0.95
  -1   5   3   16.57    1.01
   1   5  -2  402.61    9.30
  -1  -5  -2  398.45   10.35
  -1   5   2  402.75   11.13
   1   5  -2  374.43    9.77
   1  -5   2  381.79    9.74
  -1   5   2  406.96   10.42
  -1   5   2  395.20    9.64
  -1  -5  -2  372.93    9.30
   1   5  -2  402.69   10.27
   1  -5   2  344.86   10.73
  -1  -5  -2  388.54   10.53
   1  -5   2  384.33    9.75
   1  -5   2  381.36    9.69
  -1  -5  -1   15.21    0.67
  -1   5   1   15.24    0.86
  -1   5   1   15.49    0.65
   1   5  -1   15.20    0.65
   1   5  -1   14.57    0.97
  -1   5   1   18.33    1.34
  -1  -5  -1   15.75    1.18
  -1   5   1   14.39    0.93
  -1  -5  -1   15.57    1.12
  -1   5   1   15.59    1.14
   1  -5   1   14.42    0.93
   1   5  -1   16.02    1.13
   1  -5   1   15.84    0.97
   1  -5   1   15.84    1.27
  -1  -5   0   81.51    3.04
  -1   5   0   87.93    2.28
   1   5   0   85.91    2.93
   1   5   0   90.11    2.36
  -1   5   0   83.17    2.75
  -1   5   0   85.45    2.73
  -1  -5   0   83.33    3.10
   1  -5   0   88.84    2.94
  -1  -5   0   84.81    2.31
   1  -5   0   87.04    2.98
   1   5   0   87.39    3.14
   1  -5   0   83.95    2.34
  -1   5   0   91.71    2.94
  -1   5   0   86.92    2.42
   1  -5   0   86.24    2.89
  -1   5   0   80.94    3.03
   1   5   1   16.49    1.09
  -1  -5   1   13.43    1.02
   1  -5  -1   13.65    0.64
   1   5   1   13.81    1.05
  -1  -5   1   15.16    1.05
  -1  -5   1   14.57    0.74
  -1  -5   1   14.17    0.65
  -1   5  -1   14.05    0.77
  -1   5  -1   13.41    0.79
  -1   5  -1   17.11    0.87
  -1  -5   1   13.41    0.92
  -1   5  -1   14.17    0.86
   1  -5  -1   14.16    0.97
  -1   5  -1   14.13    0.61
  -1  -5   2  383.78   10.00
   1   5   2  373.08   10.26
  -1   5  -2  397.67    9.88
  -1   5  -2  396.57    9.61
  -1  -5   2  391.98    9.27
  -1   5  -2  391.43    9.34
   1   5   2  382.45   10.35
   1  -5  -2  396.15   10.10
  -1   5  -2  398.71    9.37
   1  -5  -2  391.15    9.62
   1  -5  -2  397.98    9.46
  -1   5  -2  374.08    9.69
  -1  -5   2  385.93   10.03
  -1  -5   2  385.28   10.20
  -1   5  -3   16.06    0.69
   1  -5  -3   17.22    0.92
  -1   5  -3   16.54    0.96
  -1  -5   3   16.44    1.07
  -1   5  -3   16.40    0.89
   1  -5  -3   16.81    0.94
   1  -5  -3   15.61    1.13
   1   5   3   17.69    1.35
   1   5   3   14.78    1.21
  -1  -5   3   16.27    1.18
  -1  -5   3   16.37    0.65
  -1   5  -3   17.40    1.17
   1  -5  -4  197.68    6.07
  -1   5  -4  207.70    5.32
   1   5   4  192.69    6.55
   1   5   4  198.77    6.39
   1  -5  -4  193.34    5.49
  -1  -5   4  188.85    5.62
  -1  -5   4  197.43    5.97
  -1   5  -4  201.43    5.47
  -1   5  -4  194.09    5.98
   1  -5  -4  195.98    5.60
  -1  -5   5    1.36    0.44
   1   5   5    0.72    0.54
   1   5   5    1.00    0.46
   1  -5  -5    1.40    0.51
  -1   5  -5    2.35    0.75
   1  -5  -5    1.39    0.36
  -1  -5   5    1.17    0.37
   1  -5  -5    1.33    0.55
  -1   5  -5    1.28    0.27
   1  -5  -5    0.84    0.22
   1   5   6  211.81    7.56
  -1  -5   6  204.54    6.42
   1  -5  -6  215.64    5.95
   1   5   6  210.78    7.63
  -1   5  -6  212.30    6.94
   1  -5  -6  211.18    6.99
   1  -5  -7   22.64    1.54
  -1   5  -7   23.54    1.97
  -1  -5   7   22.29    1.59
   1   5   7   19.30    2.01
   1   5   7   23.54    2.23
   1   5   8  143.95    6.19
   1   5   8  121.39    3.81
   1   5   8  144.46    6.13
  -1   5  -8  142.42    5.65
  -1  -5   8  138.86    4.88
   1  -5  -8  121.06    4.71
   1   5   9   24.12    2.41
  -1  -5   9   19.64    1.64
  -1   5  -9   24.11    2.21
   1  -5  -9   20.58    1.85
   1   5   9   24.53    2.31
  -1   5 -10    6.48    1.30
   1   5  10    3.59    1.03
   1   5  10    8.96    1.39
  -1  -5  10    4.32    0.81
   1  -5 -10    4.83    1.10
   1  -5 -11   39.66    2.92
  -1  -5  11   47.77    2.80
   1   5  11   47.44    3.37
   1   5  11   39.74    3.35
  -1   5 -11   38.17    3.18
  -1   5 -12    6.70    1.51
  -1  -5  12    6.52    1.06
   1  -5 -12    7.56    1.45
   1   5  12    8.83    1.64
   1   5  12    6.61    1.28
   1   5  13   10.62    1.85
   1  -5 -13   14.33    1.93
   1   5  13   14.48    1.89
  -1  -5  13   13.02    1.55
  -1   5 -13   13.47    2.12
   1  -5 -14   26.73    2.69
   1   5  14   28.54    2.71
   1   5  14   21.95    2.71
  -1   5 -14   30.00    3.22
  -1  -5  14   25.05    2.22
  -1   5 -15   19.38    2.72
   1   5  15   19.10    2.58
   1  -5 -15   16.55    2.23
  -1  -5  15   15.78    1.81
  -1  -5  16    9.11    1.43
   1  -5 -16    9.50    1.75
   1   5  16    7.44    1.71
  -1   5 -16    8.84    2.13
  -1   5 -17    0.55    1.34
  -1  -5  17    1.04    0.58
   1   5  17    1.37    0.89
   1  -5 -17    2.96    1.25
   1   5  18   63.81    5.01
  -1  -5  18   59.93    3.96
  -1   5 -18   62.43    5.32
   1  -5 -18   62.84    4.43
  -1   5 -19   10.69    2.57
   1  -5 -19   11.13    1.94
  -1  -5  19   10.96    1.71
   1   5  19   11.13    2.16
   1  -5 -20   38.17    3.51
  -1  -5  20   35.82    3.13
   1   5  20   38.35    3.97
  -1   5 -20   33.42    4.07
  -1  -5  21   20.84    2.43
   1   5  21   24.34    3.23
  -1   5 -21   17.60    3.13
   1  -5 -21   27.47    2.95
   1  -5 -22   49.02    3.97
  -1   5 -22   42.83    4.71
  -1  -5  22   47.33    3.80
  -1   5 -23   17.70    3.08
  -1  -5  23   17.68    2.34
  -1   6  23    7.99    1.94
   1  -6  23    4.85    1.25
   1   6 -23    4.22    1.89
  -1   6  22    7.99    1.92
   1   6 -22    3.03    1.54
   1  -6  22    3.41    1.07
   1  -6  21   34.40    3.01
   1   6 -21   32.02    4.17
  -1  -6 -21   39.39    3.23
  -1   6  21   33.96    3.83
  -1   6  20    3.75    1.37
  -1  -6 -20    4.22    1.18
   1  -6  20    5.56    1.21
   1   6 -20    3.56    1.62
  -1   6  19    6.54    1.79
  -1  -6 -19    5.91    1.42
   1   6 -19    4.21    1.67
   1  -6  19    5.05    1.13
  -1   6  18   14.60    2.43
   1   6 -18   12.29    2.49
   1  -6  18   16.15    1.94
  -1  -6 -18   15.52    1.94
  -1   6  17    3.82    1.28
  -1  -6 -17    2.01    0.97
   1   6 -17    1.22    0.90
   1  -6  17    2.10    0.75
  -1  -6 -16    5.49    1.23
   1   6 -16    5.14    1.48
   1  -6  16    2.89    0.82
  -1   6  16    3.71    1.23
   1  -6  15  141.56    5.83
  -1   6  15  132.37    7.23
   1   6 -15  129.42    7.09
  -1  -6 -15  132.98    5.79
   1   6 -14   14.52    2.18
  -1  -6 -14   15.11    1.73
  -1   6  14   19.43    2.56
   1  -6  14   16.16    1.69
   1  -6  13  102.17    4.56
  -1   6  13  105.70    6.04
  -1  -6 -13  105.96    4.75
   1   6 -13  102.10    5.64
  -1   6  12  108.43    5.98
  -1  -6 -12  109.23    4.72
   1  -6  12  106.24    4.51
   1   6 -12  102.90    5.43
   1  -6  11  206.83    6.91
  -1  -6 -11  222.77    7.25
   1   6 -11  203.84    7.92
  -1   6  11  194.38    7.21
  -1   6  11  201.84    8.56
   1  -6  10    3.49    0.68
   1   6 -10    4.46    1.01
  -1  -6 -10    5.14    0.95
  -1   6  10    2.01    0.89
  -1   6  10    4.27    0.86
   1   6  -9   28.54    1.09
   1   6  -9   23.41    2.10
  -1   6   9   31.72    2.78
  -1   6   9   27.07    2.08
  -1   6   9   25.91    1.42
  -1  -6  -9   26.80    1.91
   1  -6   9   28.20    1.82
   1  -6   8   34.59    1.93
  -1   6   8   30.78    1.39
   1   6  -8   34.88    1.20
   1  -6   8   32.21    1.37
  -1   6   8   30.97    2.20
  -1  -6  -8   32.40    2.02
  -1   6   8   33.25    2.73
   1   6  -8   34.85    2.36
  -1   6   8   34.97    1.59
  -1   6   7   98.55    2.94
   1   6  -7   91.08    2.49
  -1   6   7   90.22    4.01
   1  -6   7   90.09    2.73
   1   6  -7   91.43    3.98
  -1   6   7   88.00    4.54
  -1  -6  -7   93.94    3.62
   1  -6   7   91.20    3.46
  -1   6   6   50.20    2.67
   1   6  -6   48.16    1.40
  -1   6   6   45.23    1.62
   1   6  -6   45.12    2.49
  -1   6   6   45.97    2.95
  -1  -6  -6   46.44    2.14
   1   6  -6   51.41    2.18
   1  -6   6   49.88    2.25
   1  -6   6   47.38    1.60
  -1   6   5   29.70    1.84
   1   6  -5   29.29    1.84
  -1   6   5   30.21    2.18
   1   6  -5   27.58    0.94
   1   6  -5   29.67    1.45
   1  -6   5   28.42    1.58
  -1  -6  -5   30.17    1.46
   1  -6   5   29.46    1.13
   1   6  -4   97.86    2.99
  -1  -6  -4   90.46    4.18
   1   6  -4   95.14    3.58
  -1   6   4  104.80    4.14
  -1  -6  -4   98.26    3.05
   1  -6   4   93.61    2.77
  -1   6   4   94.98    3.45
   1  -6   4  100.75    3.39
  -1  -6  -3   44.71    2.57
   1  -6   3   45.30    1.98
   1   6  -3   46.50    2.31
  -1   6   3   46.02    2.44
   1  -6   3   46.02    1.90
   1   6  -3   48.26    1.64
  -1   6   3   43.98    1.93
   1  -6   3   46.16    1.75
   1   6  -2    2.00    0.49
  -1   6   2    2.02    0.37
   1   6  -2    2.47    0.27
  -1  -6  -2    2.87    0.62
   1  -6   2    1.90    0.39
   1  -6   2    2.91    0.48
  -1   6   2    7.43    0.87
   1  -6   2    3.96    0.62
   1  -6   2    2.72    0.82
  -1  -6  -2    3.58    0.64
  -1  -6  -2    2.32    0.27
   1   6  -1   54.99    2.49
   1  -6   1   54.19    2.15
   1   6  -1   54.00    2.24
  -1   6   1   54.67    2.49
   1   6  -1   52.15    1.55
   1  -6   1   50.28    2.57
   1  -6   1   53.54    2.22
  -1  -6  -1   54.78    2.48
  -1   6   1   54.91    2.44
  -1  -6  -1   52.87    1.58
  -1   6   1   53.30    2.05
  -1  -6  -1   53.47    2.53
  -1  -6   0   51.43    2.02
   1   6   0   50.83    2.20
  -1  -6   0   55.89    2.43
   1  -6   0   51.66    2.13
  -1   6   0   50.53    1.43
  -1   6   0   55.11    2.44
   1   6   0   48.35    2.32
   1  -6   0   55.65    2.28
  -1   6   0   52.31    2.08
  -1  -6   0   49.62    2.32
  -1   6   0   52.71    1.68
   1  -6   0   54.21    2.25
  -1   6   0   50.76    2.02
  -1  -6   0   48.19    1.47
  -1  -6   0   50.59    1.94
  -1   6  -1   53.84    1.53
  -1  -6   1   54.19    1.86
  -1   6  -1   53.63    1.89
  -1   6  -1   54.01    2.13
  -1   6  -1   52.91    1.91
   1   6   1   56.00    2.39
  -1  -6   1   57.09    2.39
   1  -6  -1   49.40    1.57
   1   6   1   54.20    2.44
  -1  -6   1   53.32    2.39
   1  -6  -1   56.47    2.28
   1  -6  -1   48.27    1.70
  -1  -6   1   54.97    2.19
  -1  -6   2    1.96    0.47
   1  -6  -2    2.35    0.47
  -1  -6   2    2.00    0.27
  -1   6  -2    2.33    0.31
   1  -6  -2    2.51    0.38
   1   6   2    2.76    0.54
   1  -6  -2    2.19    0.27
   1   6   2    2.15    0.54
  -1   6  -2    2.21    0.25
  -1   6  -2    2.65    0.50
  -1  -6   2    2.88    0.50
   1  -6  -3   44.55    1.66
   1  -6  -3   45.10    1.83
   1   6   3   48.06    2.45
  -1  -6   3   43.60    1.44
  -1   6  -3   45.16    2.03
  -1  -6   3   46.68    2.23
  -1  -6   3   46.15    2.05
  -1   6  -3   43.75    1.51
   1   6   3   44.64    2.32
   1  -6  -3   41.79    2.13
  -1  -6   4  100.29    3.69
   1   6   4   90.01    3.82
   1  -6  -4  100.40    3.19
  -1  -6   4   96.70    3.35
  -1   6  -4   93.73    3.51
   1  -6  -4   92.50    3.16
   1   6   4   96.62    4.05
  -1  -6   4   91.66    2.56
   1  -6  -4   97.72    3.71
  -1   6  -5   29.24    1.89
  -1  -6   5   30.76    1.86
   1  -6  -5   32.29    1.78
   1   6   5   30.06    2.28
  -1  -6   5   30.92    1.65
   1   6   5   31.26    2.14
   1  -6  -5   30.20    1.99
   1  -6  -6   51.26    2.85
   1  -6  -6   46.54    1.78
   1   6   6   44.09    2.83
  -1  -6   6   46.88    2.17
   1   6   6   49.75    3.14
  -1   6  -6   47.28    2.59
  -1  -6   6   48.04    2.47
   1   6   7   93.73    4.78
   1  -6  -7   89.81    3.27
   1   6   7   99.74    4.73
   1  -6  -7   95.69    4.39
  -1  -6   7   89.43    3.39
  -1  -6   7   93.67    3.79
  -1   6  -7   93.68    4.14
  -1   6  -8   32.86    2.40
   1   6   8   28.55    2.61
   1  -6  -8   30.34    1.90
   1  -6  -8   34.10    2.61
   1   6   8   30.76    2.59
  -1  -6   8   34.31    2.13
   1   6   9   28.51    2.70
  -1   6  -9   25.52    2.23
  -1  -6   9   24.12    1.82
   1   6   9   26.49    2.44
   1  -6  -9   23.25    1.82
   1   6   9   20.90    1.04
   1   6  10    3.03    0.93
   1   6  10    2.91    0.96
  -1   6 -10    4.59    1.12
  -1  -6  10    3.71    0.82
   1  -6 -10    2.70    0.82
   1  -6 -11  179.27    7.11
   1   6  11  221.49    8.28
  -1   6 -11  207.00    8.07
  -1  -6  11  203.98    7.10
   1   6  11  198.38    8.52
   1  -6 -12   91.43    4.71
   1   6  12  106.26    5.36
  -1  -6  12   96.46    4.50
  -1   6 -12  108.33    5.60
   1   6  12  100.23    5.78
   1  -6 -13   91.08    4.89
  -1   6 -13   90.93    5.52
   1   6  13  101.08    5.93
   1   6  13  111.22    5.44
  -1  -6  13  105.46    4.82
   1   6  14   16.68    2.03
   1   6  14   15.77    2.30
  -1  -6  14   14.02    1.70
  -1   6 -14   14.30    2.29
   1  -6 -14   13.54    1.87
   1   6  15  138.42    6.52
  -1   6 -15  129.19    7.17
   1  -6 -15  128.55    6.16
  -1  -6  15  135.42    6.00
   1   6  15  130.56    7.24
   1   6  16    4.12    1.37
   1  -6 -16    4.59    1.22
  -1   6 -16    1.82    1.41
  -1  -6  16    4.41    1.04
  -1  -6  17    1.87    0.69
  -1   6 -17    3.38    1.59
   1   6  17    0.84    0.76
   1  -6 -17    1.43    0.91
  -1   6 -18   18.62    2.96
   1   6  18   15.75    2.49
  -1  -6  18   15.44    1.98
   1  -6 -18   20.68    2.44
  -1   6 -19    5.41    2.02
  -1  -6  19    4.11    1.11
   1  -6 -19    6.83    1.58
   1   6  19    2.63    1.19
  -1  -6  20    3.95    1.12
   1   6  20    4.84    1.59
  -1   6 -20    7.72    2.13
   1   6  21   39.44    4.11
  -1   6 -21   31.29    4.06
  -1  -6  21   34.01    3.14
   1   6  22    4.41    1.43
  -1  -6  22    5.13    1.30
  -1   6 -22    2.43    1.53
  -1  -6  23    6.86    1.47
  -1   6 -23    7.93    2.32
   1   7 -22   37.45    4.54
   1  -7  22   43.88    3.46
  -1   7  22   41.26    4.29
  -1   7  21    8.37    1.93
   1   7 -21   10.57    2.35
   1  -7  21   14.95    1.98
   1   7 -20   30.43    3.92
   1  -7  20   27.96    2.65
  -1   7  20   29.69    3.51
  -1  -7 -19   73.48    4.33
   1  -7  19   82.52    4.64
   1   7 -19   92.83    6.58
  -1   7  19   90.88    6.20
   1   7 -18   21.69    3.09
   1  -7  18   26.26    2.44
  -1  -7 -18   28.70    2.50
  -1   7  18   22.74    3.02
  -1  -7 -17   41.15    2.98
  -1   7  17   46.85    4.23
   1  -7  17   42.90    3.09
   1   7 -17   43.31    4.14
   1   7 -16   26.97    3.12
  -1   7  16   26.73    3.15
   1  -7  16   28.18    2.40
  -1  -7 -16   30.91    2.47
   1  -7  15    5.94    1.09
  -1   7  15    4.42    1.34
   1   7 -15    4.41    1.44
  -1  -7 -15    5.16    1.10
  -1  -7 -14   98.42    4.48
  -1   7  14   98.68    5.94
   1  -7  14   92.85    4.46
   1   7 -14   96.89    5.61
  -1  -7 -13   50.41    3.02
   1   7 -13   56.61    3.93
  -1   7  13   56.00    4.23
   1  -7  13   49.29    2.99
  -1  -7 -12    2.02    0.70
  -1   7  12    3.13    1.16
   1   7 -12    3.30    1.09
  -1   7  12    1.92    0.69
   1  -7  12    3.50    0.76
   1   7 -11   29.39    2.56
  -1   7  11   34.97    3.17
  -1   7  11   31.80    2.34
   1  -7  11   29.25    2.07
  -1  -7 -11   31.93    2.17
  -1   7  10   77.81    2.70
   1  -7  10   70.11    3.34
   1   7 -10   74.68    2.27
   1   7 -10   73.74    4.01
  -1  -7 -10   79.84    3.52
   1  -7  10   72.92    2.58
  -1   7  10   69.83    4.56
  -1   7  10   73.31    3.73
   1  -7   9   17.67    0.98
  -1   7   9   17.41    2.09
   1   7  -9   17.08    1.74
   1  -7   9   16.76    1.42
  -1  -7  -9   18.46    1.50
  -1   7   9   16.37    1.62
   1   7  -9   19.03    0.82
  -1   7   9   18.79    1.05
  -1   7   9   14.07    0.82
   1   7  -8   27.42    2.10
  -1   7   8   27.08    2.53
   1  -7   8   27.88    1.22
   1   7  -8   27.76    1.00
  -1   7   8   32.29    2.22
  -1   7   8   21.04    1.27
  -1  -7  -8   31.18    1.86
  -1   7   8   27.25    1.23
   1  -7   8   27.13    1.76
   1  -7   7   60.29    2.77
  -1   7   7   57.65    3.61
   1   7  -7   63.13    2.64
   1   7  -7   58.73    3.12
   1  -7   7   63.02    2.06
  -1   7   7   57.65    3.10
   1   7  -7   62.32    1.79
  -1  -7  -7   62.05    2.69
  -1   7   6   93.39    3.96
   1   7  -6  100.50    3.31
   1   7  -6   90.33    2.49
  -1  -7  -6   95.11    3.32
  -1   7   6   93.60    4.51
   1   7  -6   95.11    3.93
   1  -7   6   93.82    3.56
   1  -7   6   96.56    2.81
   1  -7   5   81.79    2.54
  -1   7   5   82.04    3.96
   1   7  -5   79.36    3.42
   1  -7   5   81.79    3.17
  -1  -7  -5   86.43    2.86
   1   7  -5   80.98    2.27
  -1   7   5   84.68    3.44
   1   7  -5   82.24    2.76
   1  -7   4  202.58    5.63
   1   7  -4  219.43    5.61
  -1  -7  -4  193.22    7.26
  -1   7   4  217.78    6.35
  -1   7   4  206.39    7.03
   1  -7   4  219.71    6.02
   1   7  -4  197.13    6.61
   1  -7   4  205.19    6.19
  -1  -7  -4  220.97    5.74
  -1   7   3  128.40    4.04
   1  -7   3  124.91    3.88
  -1  -7  -3  113.54    3.37
   1   7  -3  122.12    3.34
  -1  -7  -3  117.90    4.84
   1   7  -3  120.96    4.43
   1  -7   3  124.37    3.90
   1  -7   3  123.31    4.07
  -1   7   3  123.11    4.68
   1  -7   2  408.95   10.61
  -1  -7  -2  392.85    9.57
   1   7  -2  406.73   11.06
   1  -7   2  345.49   11.29
  -1   7   2  407.43   10.37
   1  -7   2  411.40   10.41
  -1  -7  -2  402.55   11.36
  -1  -7  -2  420.65   11.24
   1   7  -2  405.36    9.53
  -1   7   2  412.02   11.19
   1   7  -1  134.15    4.43
   1  -7   1  157.37    5.06
  -1  -7  -1  139.52    4.30
  -1  -7  -1  143.44    4.76
   1   7  -1  140.85    4.71
   1  -7   1  142.25    4.31
   1   7  -1  127.54    3.29
  -1  -7  -1  120.43    3.30
  -1  -7  -1  138.36    4.83
   1  -7   1  138.51    4.41
  -1   7   1  131.08    4.66
  -1   7   1  138.26    4.17
   1  -7   0  548.81   13.26
   1  -7   0  515.00   13.30
  -1   7   0  502.34   12.96
   1  -7   0  518.63   13.11
   1   7   0  501.82   13.28
  -1   7   0  522.58   12.27
  -1  -7   0  504.08   12.76
  -1  -7   0  518.31   13.53
  -1  -7   0  544.35   13.65
  -1   7   0  517.45   13.57
   1   7   0  496.94   13.47
  -1  -7   0  499.93   12.89
  -1  -7   1  144.07    4.64
  -1   7  -1  136.88    3.96
  -1  -7   1  148.02    4.76
  -1   7  -1  147.96    3.90
   1  -7  -1  146.18    4.47
   1   7   1  136.28    4.65
  -1   7  -1  142.18    4.31
   1  -7  -1  135.73    3.78
   1   7   1  143.43    4.64
  -1  -7   1  142.81    3.91
  -1   7  -2  429.42   10.15
   1   7   2  426.69   11.25
  -1   7  -2  411.02    9.70
  -1  -7   2  407.19   10.07
   1  -7  -2  395.58    9.78
  -1   7  -2  409.03   10.74
   1   7   2  409.54   11.22
   1  -7  -2  421.27   10.96
  -1  -7   2  402.86   11.09
  -1   7  -2  410.78   10.40
  -1  -7   2  415.66   10.95
  -1  -7   3  120.47    4.09
  -1  -7   3  123.93    3.36
   1  -7  -3  121.13    4.31
   1   7   3  122.92    4.46
  -1   7  -3  117.64    3.26
   1  -7  -3  119.29    3.43
   1   7   3  120.48    4.57
  -1   7  -3  116.85    3.39
  -1  -7   3  116.18    4.30
  -1   7  -3  118.13    3.93
  -1  -7   4  205.17    5.29
  -1   7  -4  214.95    6.30
   1  -7  -4  214.50    5.78
   1  -7  -4  218.04    6.76
   1   7   4  213.15    6.86
  -1  -7   4  208.09    6.59
  -1  -7   4  202.76    6.17
   1   7   4  210.39    7.09
  -1  -7   5   80.35    3.09
  -1  -7   5   83.26    3.51
   1  -7  -5   85.60    3.10
   1  -7  -5   80.02    3.67
   1   7   5   85.76    3.88
   1   7   5   78.82    3.96
  -1   7  -5   75.91    3.31
  -1  -7   6   93.43    3.50
  -1  -7   6   94.34    3.92
   1   7   6   98.98    4.49
   1  -7  -6   96.17    3.81
   1  -7  -6   96.86    4.34
  -1   7  -6  100.41    4.02
   1   7   6  104.61    4.83
   1   7   7   61.71    3.77
  -1   7  -7   64.89    3.25
   1   7   7   61.63    3.59
   1  -7  -7   61.97    2.22
   1  -7  -7   62.62    3.53
  -1  -7   7   60.41    3.02
   1  -7  -7   63.83    3.26
  -1  -7   7   60.03    2.63
   1  -7  -8   26.74    1.58
  -1   7  -8   26.67    2.12
  -1  -7   8   28.44    1.70
   1   7   8   25.61    2.38
  -1  -7   8   27.21    1.95
   1  -7  -8   28.59    2.45
   1   7   8   27.87    2.57
   1   7   9   17.74    2.00
  -1   7  -9   19.91    1.94
   1  -7  -9   15.06    1.36
   1  -7  -9   16.00    1.93
   1   7   9   18.50    2.19
  -1  -7   9   16.08    1.29
  -1  -7   9   15.51    1.50
  -1  -7  10   77.16    3.67
   1  -7 -10   73.92    4.46
   1   7  10   77.93    4.45
   1  -7 -10   62.88    3.27
   1   7  10   71.91    4.54
  -1   7 -10   73.05    4.08
  -1  -7  11   28.85    2.25
   1   7  11   29.09    2.94
  -1   7 -11   32.10    2.78
   1  -7 -11   30.18    2.28
   1   7  11   33.80    2.84
   1   7  12    1.94    0.94
  -1  -7  12    3.23    0.85
   1   7  12    2.29    0.82
   1  -7 -12    3.62    1.03
  -1   7 -12    3.14    1.11
   1  -7 -13   53.58    3.34
  -1   7 -13   50.81    3.88
   1   7  13   46.34    3.97
  -1  -7  13   49.30    3.20
   1   7  13   50.87    3.56
   1  -7 -14   94.19    4.78
  -1  -7  14   95.93    4.83
   1   7  14   93.22    5.90
   1   7  14  100.83    5.30
  -1   7 -14  100.25    5.79
   1  -7 -15    6.01    1.34
  -1   7 -15    3.44    1.44
  -1  -7  15    6.64    1.26
   1   7  15    4.08    1.29
   1   7  15    5.83    1.22
   1   7  16   29.20    2.76
   1  -7 -16   31.64    2.77
  -1   7 -16   32.94    3.58
  -1  -7  16   30.00    2.66
   1   7  16   29.63    3.34
  -1   7 -17   41.62    4.14
   1   7  17   43.67    4.11
  -1  -7  17   42.59    3.28
   1   7  18   25.37    3.19
  -1   7 -18   22.91    3.23
  -1  -7  18   21.55    2.34
   1   7  19   86.87    6.13
  -1   7 -19   74.88    6.02
  -1  -7  19   88.88    5.06
  -1   7 -20   30.23    3.87
   1   7  20   32.67    3.76
  -1  -7  20   28.97    2.86
   1   7  21   13.50    2.41
  -1   7 -21   14.41    2.83
  -1  -7  21   14.06    1.98
  -1  -7  22   38.20    3.43
  -1   7 -22   39.81    4.64
   1   7  22   45.06    4.44
   1  -8  22   18.27    2.24
  -1   8  22   13.76    2.49
   1   8 -22   11.77    2.57
   1  -8  21    4.81    1.20
   1   8 -21    3.56    1.42
  -1   8  21    4.43    1.43
   1   8 -20   10.70    2.39
  -1   8  20   13.48    2.44
   1  -8  20   15.14    1.95
   1  -8  19    7.71    1.41
   1   8 -19    6.87    1.94
  -1   8  19    5.50    1.59
  -1   8  18    4.53    1.45
   1  -8  18    1.68    0.68
   1   8 -18    3.13    1.37
  -1   8  17   10.92    2.05
   1   8 -17   10.88    2.13
   1  -8  17    7.65    1.31
  -1   8  16   40.09    3.85
  -1  -8 -16   38.29    2.67
   1  -8  16   37.14    2.80
   1   8 -16   40.24    3.73
   1  -8  15   78.68    4.12
   1   8 -15   82.96    5.23
  -1   8  15   69.02    5.10
  -1  -8 -15   74.73    3.83
   1  -8  14    8.09    1.21
  -1  -8 -14   10.83    1.37
   1   8 -14   10.85    1.84
  -1   8  14   11.87    2.06
   1  -8  13   68.17    3.60
   1   8 -13   69.48    4.40
  -1   8  13   65.31    4.76
  -1  -8 -13   75.91    3.54
  -1   8  13   72.18    3.82
  -1  -8 -12   75.64    3.44
   1  -8  12   71.84    3.58
   1  -8  12   69.52    2.61
   1   8 -12   68.26    4.17
  -1   8  12   65.20    4.65
  -1   8  12   63.58    3.53
  -1   8  11   58.06    4.23
  -1  -8 -11   58.41    2.91
   1   8 -11   52.73    3.50
  -1   8  11   55.88    3.22
   1  -8  11   53.37    2.95
   1  -8  11   57.38    2.19
   1  -8  10   47.20    1.90
   1  -8  10   49.11    2.72
  -1  -8 -10   54.15    2.67
  -1   8  10   43.82    3.57
  -1   8  10   45.92    2.85
   1   8 -10   54.38    3.33
  -1   8   9   65.31    3.43
   1   8  -9   63.19    2.95
   1   8  -9   64.14    3.55
   1   8  -9   65.30    1.92
   1  -8   9   67.48    2.27
  -1   8   9   59.71    4.08
  -1   8   9   54.65    2.24
  -1  -8  -9   69.85    3.00
   1  -8   9   69.68    3.19
  -1   8   8   66.09    3.44
   1   8  -8   64.16    3.39
   1   8  -8   65.08    1.90
  -1  -8  -8   69.80    2.92
  -1   8   8   66.89    4.17
   1  -8   8   63.84    2.20
   1   8  -8   63.09    2.76
   1  -8   8   67.14    3.08
   1   8  -7   55.66    1.68
   1   8  -7   60.17    3.13
  -1   8   7   56.01    3.02
   1  -8   7   56.33    1.98
  -1   8   7   54.82    3.59
  -1  -8  -7   56.09    2.48
   1  -8   7   60.07    2.79
   1   8  -7   55.96    2.39
   1   8  -6   27.20    1.41
  -1  -8  -6   27.28    1.45
   1  -8   6   26.25    1.21
  -1   8   6   23.09    2.16
  -1   8   6   25.61    1.86
   1  -8   6   24.61    1.66
   1   8  -6   23.49    1.79
   1   8  -6   25.88    0.98
  -1  -8  -5    6.87    0.64
   1   8  -5    6.39    0.95
   1  -8   5    6.48    0.60
   1  -8   5    6.09    0.79
   1   8  -5    7.62    0.63
  -1   8   5    7.85    0.94
  -1   8   5    6.77    1.13
  -1  -8  -4   92.27    4.51
   1  -8   4   99.19    3.62
  -1   8   4   98.03    3.65
  -1   8   4   90.14    4.18
   1  -8   4   92.55    3.30
   1   8  -4   92.04    2.79
   1  -8   4   87.77    3.12
  -1  -8  -4   97.39    2.99
   1   8  -4   93.25    3.92
   1  -8   3  102.41    3.43
   1  -8   3  102.82    3.70
   1  -8   3  101.37    3.57
  -1   8   3  100.63    4.21
   1   8  -3  100.85    2.71
  -1  -8  -3   99.83    4.48
   1   8  -3  101.91    4.03
  -1   8   3  103.11    3.59
   1   8  -2   75.63    3.32
   1  -8   2   80.05    2.92
  -1  -8  -2   76.53    3.15
  -1  -8  -2   79.05    3.48
  -1  -8  -2   74.24    3.57
  -1   8   2   75.05    3.42
  -1  -8  -2   66.06    2.01
   1   8  -2   73.55    2.00
   1  -8   2   75.54    3.05
  -1   8   2   74.34    2.88
  -1   8   1  150.91    4.83
  -1  -8  -1  150.58    4.69
  -1   8   1  157.51    5.50
  -1  -8  -1  160.49    5.50
   1  -8   1  154.57    4.94
   1   8  -1  154.55    5.17
  -1  -8  -1  156.85    4.95
  -1  -8  -1  155.47    5.57
   1  -8   1  160.67    5.20
   1   8  -1  155.79    5.38
   1  -8   1  171.32    5.67
   1   8   0  244.26    7.45
   1  -8   0  234.99    7.03
  -1   8   0  244.03    6.96
   1  -8   0  277.33    7.24
  -1  -8   0  233.61    7.45
   1   8   0  241.09    7.26
  -1   8   0  230.92    7.45
  -1  -8   0  246.98    7.51
   1  -8   0  245.13    7.31
  -1  -8   0  233.02    6.69
   1  -8  -1  164.39    4.48
  -1   8  -1  158.70    5.06
   1  -8  -1  156.03    5.12
  -1   8  -1  148.99    5.41
   1   8   1  156.47    5.35
   1   8   1  155.52    5.42
  -1  -8   1  148.82    5.35
  -1  -8   1  166.48    4.68
  -1  -8   1  160.38    5.37
  -1   8  -1  157.43    4.46
  -1  -8   2   78.47    3.34
   1   8   2   78.90    3.38
   1  -8  -2   64.82    2.03
  -1   8  -2   79.82    3.10
  -1  -8   2   81.05    3.22
   1  -8  -2   75.30    3.15
  -1   8  -2   72.34    1.98
   1   8   2   77.94    3.39
  -1  -8   2   80.12    2.56
  -1   8  -2   78.26    2.55
  -1   8  -2   79.84    2.73
   1   8   3  100.65    4.04
  -1   8  -3  103.05    2.74
  -1  -8   3   98.56    2.99
   1   8   3   99.54    4.17
   1  -8  -3   93.92    2.83
  -1  -8   3   99.20    3.70
   1  -8  -3   97.37    3.89
  -1   8  -3   98.49    3.04
  -1   8  -3   91.14    3.41
  -1  -8   3  100.39    3.97
  -1  -8   4   97.58    2.85
  -1   8  -4   97.49    3.62
   1  -8  -4   96.17    4.03
   1  -8  -4   95.79    3.05
  -1  -8   4   96.36    3.62
   1   8   4   95.42    4.08
  -1   8  -4   94.41    2.91
  -1  -8   4   93.45    3.91
   1   8   4   96.21    4.30
   1   8   5    6.99    1.13
   1   8   5    5.69    0.94
  -1  -8   5    7.33    0.99
   1  -8  -5    6.99    0.71
   1  -8  -5    6.76    1.01
  -1   8  -5    6.93    0.96
  -1  -8   5    6.03    0.77
  -1  -8   6   27.80    1.96
   1  -8  -6   27.01    1.70
  -1  -8   6   28.00    1.67
   1   8   6   27.75    2.22
   1  -8  -6   30.13    2.27
  -1   8  -6   27.62    1.92
   1   8   6   25.05    2.26
   1  -8  -7   60.68    3.54
  -1  -8   7   56.98    2.99
   1  -8  -7   50.44    2.78
  -1   8  -7   52.85    2.92
   1   8   7   55.36    3.63
  -1  -8   7   62.47    2.67
   1   8   7   54.96    3.41
  -1  -8   8   67.34    3.41
   1   8   8   71.68    4.32
   1   8   8   71.17    4.09
  -1  -8   8   73.49    3.03
   1  -8  -8   67.44    2.39
   1  -8  -8   72.28    4.13
   1  -8  -8   64.66    3.54
  -1   8  -8   71.69    3.60
   1   8   9   63.77    3.99
   1   8   9   62.65    4.15
  -1  -8   9   60.77    3.27
   1  -8  -9   60.92    3.96
   1  -8  -9   60.88    2.62
  -1   8  -9   71.62    3.72
  -1  -8   9   66.99    2.91
   1  -8 -10   53.76    3.73
  -1  -8  10   49.34    2.89
   1   8  10   44.80    3.33
   1   8  10   39.25    1.73
   1  -8 -10   47.75    2.46
  -1   8 -10   47.08    3.12
   1   8  10   53.02    3.84
  -1  -8  10   48.34    2.43
  -1   8 -11   58.18    3.70
  -1  -8  11   52.72    3.15
  -1  -8  11   54.91    2.71
   1  -8 -11   56.17    2.93
   1   8  11   58.18    4.23
   1   8  11   53.80    3.70
   1  -8 -11   57.78    4.06
   1   8  12   75.99    4.45
  -1   8 -12   69.35    4.33
   1   8  12   68.32    4.78
  -1  -8  12   70.11    3.80
  -1  -8  12   68.69    3.18
   1  -8 -12   72.47    4.66
   1  -8 -12   72.27    3.60
   1   8  13   65.21    4.78
   1  -8 -13   77.03    4.81
   1  -8 -13   66.50    3.63
  -1   8 -13   69.19    4.45
   1   8  13   69.14    4.26
  -1  -8  13   68.66    3.82
  -1  -8  14    8.56    1.34
   1  -8 -14   12.79    2.03
   1   8  14   10.20    1.60
   1   8  14    9.91    1.89
  -1   8 -14   11.03    1.89
   1   8  15   74.15    5.30
  -1  -8  15   74.71    4.29
  -1   8 -15   72.14    5.02
   1   8  15   82.81    4.70
   1   8  16   36.37    3.08
  -1  -8  16   38.49    3.03
  -1   8 -16   32.65    3.48
   1   8  16   37.70    3.73
   1   8  17   11.91    1.74
   1   8  17    8.49    1.87
  -1   8 -17    8.92    1.93
  -1  -8  17    9.27    1.51
  -1  -8  18    2.90    0.94
   1   8  18    5.94    1.72
  -1   8 -18    2.73    1.37
   1   8  19    4.90    1.64
  -1   8 -19    5.09    1.72
  -1  -8  19    4.56    1.12
   1   8  20   11.83    2.30
  -1  -8  20   13.19    1.91
  -1   8 -20   11.01    2.34
   1  -8 -20   14.43    2.14
   1  -8 -21    5.62    1.40
  -1  -8  21    5.40    1.31
   1   8  21    6.24    1.67
  -1   8 -21    6.04    2.16
   1  -8 -22   19.73    2.41
  -1   8 -22   11.51    2.54
  -1  -8  22   14.89    2.13
   1   8  22   19.01    2.91
   1   9 -21   -0.41    1.11
  -1   9  21    1.30    1.10
   1   9 -21    1.00    1.01
   1  -9  21    0.86    0.64
  -1   9  20    1.56    0.90
   1  -9  20    2.83    0.97
   1   9 -20    0.12    1.12
  -1   9  19   49.42    4.53
   1  -9  19   52.79    3.61
   1   9 -19   52.05    4.69
   1  -9  18    3.37    0.94
   1   9 -18    3.30    1.31
  -1   9  18    2.83    1.20
  -1   9  17   45.51    4.20
   1  -9  17   42.20    3.04
   1   9 -17   36.87    3.68
   1   9 -16   18.46    2.49
  -1   9  16   22.25    2.87
   1  -9  16   22.80    2.12
   1   9 -15    5.97    1.40
   1  -9  15    5.98    1.12
  -1   9  15    2.70    1.06
  -1   9  14   20.48    2.68
   1   9 -14   17.53    2.29
   1  -9  14   16.26    1.73
  -1   9  14   17.59    1.78
  -1   9  13    7.96    1.23
   1   9 -13   10.23    1.65
   1  -9  13    9.71    1.28
  -1   9  13   11.02    1.97
  -1  -9 -13   12.40    1.34
   1   9 -12   12.26    1.42
   1  -9  12   11.90    1.38
   1   9 -12   13.65    1.81
  -1   9  12   11.86    1.45
  -1   9  12   13.14    2.06
  -1  -9 -12   13.51    1.34
   1   9 -11   54.22    2.93
  -1  -9 -11   61.40    2.86
  -1   9  11   54.32    4.15
  -1   9  11   52.41    3.15
   1   9 -11   55.18    3.55
   1  -9  11   56.81    3.09
   1   9 -10   19.51    1.53
   1   9 -10   17.29    1.86
  -1   9  10   20.12    2.44
   1  -9  10   18.63    1.06
   1  -9  10   19.94    1.70
  -1  -9 -10   22.20    1.56
  -1   9  10   16.51    1.68
   1  -9   9   55.48    2.89
   1   9  -9   54.74    2.55
  -1   9   9   51.82    3.04
  -1   9   9   44.51    3.60
   1   9  -9   51.48    3.17
  -1  -9  -9   51.99    2.48
   1  -9   9   50.92    1.94
  -1   9   8   20.00    1.81
   1  -9   8   20.03    1.07
   1   9  -8   17.82    1.76
  -1   9   8   17.18    2.09
   1  -9   8   21.29    1.68
  -1  -9  -8   20.18    1.40
   1   9  -8   20.00    1.36
  -1  -9  -7   84.88    3.16
   1  -9   7   89.57    3.70
  -1   9   7   81.62    3.91
   1   9  -7   87.06    3.05
   1  -9   7   83.20    2.76
  -1   9   7   83.48    4.65
   1   9  -7   83.23    3.92
   1  -9   6   68.75    3.10
  -1   9   6   65.74    3.26
  -1   9   6   71.12    3.99
   1  -9   6   60.94    2.34
   1   9  -6   69.54    2.45
   1   9  -6   64.07    3.38
  -1  -9  -6   68.82    2.55
   1  -9   5   11.74    0.93
  -1   9   5   14.53    1.65
   1  -9   5   10.48    1.09
   1   9  -5   12.19    0.79
  -1  -9  -5   13.01    0.88
  -1   9   5   13.99    1.29
   1   9  -5   13.45    1.40
   1   9  -4   19.79    0.93
  -1  -9  -4   22.53    1.14
   1   9  -4   21.99    1.76
  -1  -9  -4   21.89    1.83
  -1   9   4   23.24    1.59
   1  -9   4   20.46    1.38
  -1   9   4   20.20    1.87
   1  -9   4   20.14    1.50
  -1  -9  -4   17.93    0.96
   1  -9   4   19.71    1.32
  -1   9   3    3.97    0.87
   1  -9   3    3.35    0.69
   1   9  -3    3.47    0.71
   1   9  -3    3.11    0.28
  -1   9   3    3.56    0.62
  -1  -9  -3    2.63    0.27
   1  -9   3    2.44    0.47
  -1  -9  -3    2.15    0.72
  -1  -9  -3    2.52    0.64
   1  -9   3    1.99    0.51
   1   9  -2    8.28    1.01
  -1   9   2   12.22    1.32
   1  -9   2    6.40    0.76
   1   9  -2    5.90    0.89
   1  -9   2    7.73    0.92
  -1  -9  -2    6.95    1.03
  -1   9   2    6.94    0.81
  -1  -9  -2    6.75    0.87
  -1  -9  -2    5.76    1.00
   1   9  -1    2.99    0.62
  -1   9   1    2.41    0.50
  -1  -9  -1    2.61    0.67
   1  -9   1    2.28    0.55
  -1  -9  -1    2.47    0.52
  -1   9   1    1.72    0.56
   1   9  -1    2.50    0.58
   1  -9   1    3.19    0.77
   1  -9   1    2.51    0.51
  -1  -9  -1    2.60    0.67
   1   9   0    4.62    0.77
   1   9   0    4.22    0.74
  -1  -9   0    3.93    0.76
   1  -9   0    3.76    0.63
  -1   9   0    4.08    0.81
   1  -9   0    5.39    0.81
  -1   9   0    3.56    0.62
  -1  -9   0    3.93    0.79
   1  -9   0    6.21    0.78
  -1  -9   0    3.67    0.55
   1   9   1    2.04    0.58
  -1  -9   1    2.46    0.42
   1  -9  -1    1.87    0.47
  -1  -9   1    1.92    0.55
  -1  -9   1    3.36    0.68
  -1   9  -1    2.41    0.61
  -1   9  -1    2.94    0.59
   1   9   1    2.20    0.60
   1   9   2    5.73    0.88
  -1  -9   2    7.30    0.98
   1   9   2    6.19    0.97
  -1   9  -2    5.24    0.77
   1  -9  -2    5.18    0.79
  -1  -9   2    5.56    0.59
  -1   9  -2    6.18    0.66
  -1  -9   2    6.81    0.91
  -1   9  -3    2.45    0.57
  -1   9  -3    2.97    0.55
   1   9   3    3.22    0.79
  -1  -9   3    2.48    0.54
   1   9   3    1.77    0.54
   1  -9  -3    2.40    0.61
  -1   9  -3    2.19    0.23
  -1   9  -3    2.56    0.40
   1  -9  -3    1.94    0.25
  -1  -9   3    3.32    0.42
  -1  -9   3    2.25    0.60
  -1   9  -4   18.71    1.36
   1  -9  -4   19.94    1.69
   1   9   4   21.83    1.81
   1  -9  -4   17.92    0.98
   1   9   4   18.96    1.82
  -1   9  -4   18.61    1.03
  -1  -9   4   20.22    1.66
  -1  -9   4   19.78    1.02
  -1   9  -4   18.40    0.86
  -1  -9   4   17.74    1.41
  -1  -9   5   10.71    1.08
  -1   9  -5   12.42    1.19
   1  -9  -5   11.00    1.35
   1  -9  -5   11.68    0.88
   1   9   5   10.96    1.33
   1   9   5   10.19    1.40
  -1  -9   5    9.25    1.16
  -1  -9   6   62.19    3.25
   1  -9  -6   64.98    3.63
   1   9   6   66.93    3.65
   1   9   6   67.43    3.93
  -1   9  -6   60.54    3.03
   1  -9  -6   63.29    2.67
  -1  -9   6   65.21    2.86
   1  -9  -7   84.96    3.62
   1   9   7   86.36    4.80
  -1   9  -7   87.39    3.93
  -1  -9   7   89.71    3.53
   1   9   7   93.64    4.64
  -1  -9   7   86.39    4.02
   1  -9  -7   92.35    4.62
  -1   9  -8   18.17    1.72
  -1  -9   8   18.89    1.74
   1   9   8   17.40    1.98
   1  -9  -8   18.25    1.67
   1   9   8   18.04    2.16
   1  -9  -8   22.60    2.27
  -1  -9   8   20.00    1.45
  -1  -9   9   54.44    2.54
  -1   9  -9   53.57    3.14
   1   9   9   55.66    3.70
   1   9   9   51.00    3.73
   1  -9  -9   41.78    1.67
   1  -9  -9   51.47    3.64
  -1  -9   9   52.35    3.04
   1  -9  -9   47.90    3.04
   1  -9 -10   17.15    2.16
   1  -9 -10   14.06    1.77
   1   9  10   16.87    2.04
  -1   9 -10   18.35    1.93
  -1  -9  10   16.14    1.34
   1   9  10   18.10    2.28
  -1  -9  10   19.86    1.85
   1  -9 -11   50.56    3.65
   1   9  11   59.14    3.91
   1   9  11   59.84    4.28
  -1   9 -11   59.63    3.69
  -1  -9  11   54.53    2.72
  -1  -9  11   60.57    3.44
   1  -9 -11   59.55    4.17
  -1   9 -12   11.11    1.67
  -1  -9  12   12.02    1.52
   1  -9 -12   11.63    1.96
  -1  -9  12   12.90    1.25
   1   9  12   13.01    1.77
   1   9  12   11.28    1.91
  -1   9 -13   12.94    1.92
  -1  -9  13   11.66    1.53
   1  -9 -13   17.29    2.33
   1   9  13   12.35    2.08
   1   9  13   10.31    1.62
  -1  -9  13   12.74    1.27
   1   9  14   19.97    2.18
  -1   9 -14   17.72    2.29
  -1  -9  14   17.70    1.55
   1  -9 -14   19.70    2.50
  -1  -9  14   15.79    1.84
   1   9  14   14.24    2.26
  -1  -9  15    5.98    1.17
   1   9  15    5.46    1.18
  -1   9 -15    5.87    1.56
   1   9  15    5.27    1.55
   1  -9 -15    9.36    1.86
   1   9  16   25.10    3.06
   1   9  16   24.70    2.50
  -1  -9  16   23.26    2.37
  -1   9 -16   19.98    2.69
   1  -9 -16   22.16    2.68
   1   9  17   40.93    4.01
   1   9  17   44.12    3.37
  -1  -9  17   46.73    3.44
   1  -9 -17   47.12    3.92
  -1   9 -17   40.43    3.89
   1  -9 -18    6.77    1.52
  -1   9 -18    6.15    1.83
  -1  -9  18    4.90    1.19
   1   9  18    2.72    1.20
   1  -9 -19   54.93    4.19
  -1  -9  19   52.10    3.84
   1   9  19   55.17    4.77
  -1   9 -19   50.95    4.66
  -1  -9  20    2.58    0.91
   1  -9 -20    4.23    1.25
   1   9  20    2.18    1.08
  -1   9 -20    1.01    1.17
   1   9  21    1.07    0.87
   1  -9 -21    0.63    0.69
  -1   9 -21    0.96    1.21
  -1  -9  21    0.64    0.62
   1 -10  20   21.38    2.26
   1  10 -20   18.98    2.47
   1  10 -20   17.41    2.73
  -1  10  20   15.60    2.60
   1  10 -19    7.12    1.50
   1 -10  19    6.20    1.23
  -1  10  19    6.47    1.67
   1  10 -19    6.07    1.70
   1  10 -18   14.37    1.98
   1  10 -18   13.23    2.23
  -1  10  18   16.38    2.59
   1 -10  18   13.11    1.73
  -1  10  17   52.06    4.55
   1 -10  17   54.37    3.50
   1  10 -17   49.06    4.22
   1  10 -17   56.92    3.80
   1  10 -16   33.88    3.32
   1  10 -16   43.00    3.14
  -1  10  16   37.14    3.82
   1 -10  16   40.28    2.91
  -1  10  15   56.04    3.35
   1  10 -15   52.96    3.37
  -1  10  15   52.26    4.46
   1  10 -15   53.18    4.01
   1 -10  15   51.79    3.28
   1  10 -14    5.48    1.32
   1  10 -14    6.94    1.15
  -1  10  14   13.39    2.19
  -1  10  14    6.17    1.10
   1 -10  14    6.45    1.09
   1  10 -13   24.21    2.51
  -1  10  13   24.12    2.91
  -1  10  13   26.26    2.19
   1  10 -13   26.04    2.08
   1 -10  13   29.18    2.28
   1  10 -12    7.48    1.37
  -1  10  12    6.01    1.03
  -1  10  12    5.23    1.42
   1 -10  12    8.47    1.23
   1  10 -12    5.77    0.95
   1  10 -11   27.74    1.89
   1  10 -11   25.35    2.34
  -1  10  11   27.28    2.19
   1 -10  11   26.38    2.07
  -1  10  11   28.02    3.02
  -1  10  10   10.56    1.37
   1  10 -10   12.62    1.62
   1  10 -10    9.52    1.03
  -1  10  10   13.16    2.06
   1 -10  10   12.24    1.37
   1  10  -9   29.19    1.72
  -1  10   9   24.69    2.69
  -1  10   9   28.46    2.26
   1  10  -9   29.92    2.38
   1 -10   9   29.39    2.10
  -1 -10  -9   32.99    1.78
   1 -10   8   53.94    2.07
   1  10  -8   50.82    3.07
   1 -10   8   53.09    2.90
  -1  10   8   48.31    2.99
  -1  10   8   56.18    3.93
  -1 -10  -8   54.86    2.37
   1  10  -8   55.79    2.36
   1  10  -7   32.90    2.52
  -1  10   7   34.61    2.96
   1  10  -7   38.92    1.75
   1 -10   7   32.15    2.17
  -1  10   7   38.06    2.52
   1 -10   7   35.42    1.66
  -1 -10  -7   38.39    1.83
   1  10  -6   17.47    1.74
  -1 -10  -6   17.17    1.11
   1 -10   6   17.93    1.20
  -1  10   6   17.77    1.63
   1 -10   6   17.41    1.51
  -1  10   6   18.28    2.02
   1  10  -6   18.23    1.04
  -1 -10  -6   18.51    1.90
   1 -10   5   17.91    1.51
  -1  10   5   18.24    1.93
  -1  10   5   17.87    1.54
   1 -10   5   15.78    1.21
  -1 -10  -5   15.93    1.68
   1  10  -5   16.75    0.88
   1  10  -5   14.93    1.57
   1 -10   5   17.58    1.28
  -1 -10  -5   19.82    1.08
  -1 -10  -5   13.45    0.89
   1  10  -4  102.41    4.41
  -1 -10  -4   92.65    4.25
   1 -10   4   93.43    3.80
   1  10  -4   94.68    2.67
  -1  10   4   91.99    3.83
   1 -10   4  101.83    4.02
  -1 -10  -4  100.47    3.08
  -1  10   4   84.85    4.40
   1 -10   4   95.27    3.56
   1  10  -3    8.91    1.17
  -1 -10  -3    8.77    1.40
  -1 -10  -3    9.07    1.14
  -1  10   3    9.85    1.05
   1  10  -3    9.85    1.18
   1 -10   3   11.61    1.19
   1 -10   3    9.57    0.96
  -1  10   3   11.96    1.47
  -1 -10  -2   87.84    4.04
   1 -10   2   78.66    3.27
  -1 -10  -2   81.37    3.51
   1  10  -2   84.67    3.71
   1  10  -2   79.00    3.73
  -1  10   2   77.55    3.89
  -1 -10  -2   78.61    4.11
  -1  10   2   79.96    3.34
   1 -10   2   87.24    3.65
  -1 -10  -1   48.41    2.82
   1  10  -1   47.22    2.71
  -1 -10  -1   47.42    2.38
  -1  10   1   48.03    2.42
  -1 -10  -1   47.68    2.94
  -1  10   1   45.90    2.81
   1 -10   1   45.59    2.36
   1  10  -1   48.34    2.67
   1 -10   1   50.01    2.69
   1 -10   1   55.27    2.77
  -1 -10   0   35.89    2.40
  -1  10   0   38.03    2.48
  -1 -10   0   33.52    2.30
   1 -10   0   41.18    1.98
   1  10   0   35.50    2.27
   1 -10   0   33.24    2.03
  -1  10   0   32.90    1.99
   1 -10   0   37.44    2.35
  -1 -10   0   35.72    1.89
   1  10   0   34.98    2.28
   1 -10  -1   51.53    2.65
  -1  10  -1   49.86    2.55
  -1 -10   1   48.89    2.74
  -1 -10   1   52.78    2.90
  -1  10  -1   49.76    2.91
   1  10   1   51.62    2.82
  -1 -10   1   51.59    2.24
   1  10   1   50.03    2.84
  -1  10  -2   85.04    3.95
   1 -10  -2   82.16    3.63
  -1  10  -2   82.69    3.51
  -1 -10   2   82.09    2.96
  -1 -10   2   83.69    3.81
  -1 -10   2   81.78    3.63
   1  10   2   78.18    3.84
   1  10   2   86.36    3.85
  -1 -10   3    9.26    0.77
  -1 -10   3    9.63    1.20
   1  10   3    8.44    1.12
  -1  10  -3    9.36    1.08
   1 -10  -3    8.89    1.12
  -1  10  -3    9.64    0.92
   1  10   3    9.23    1.26
  -1 -10   3    9.12    1.08
  -1 -10   4   99.55    3.91
   1 -10  -4   95.05    4.27
   1 -10  -4   88.39    2.73
   1  10   4   95.63    4.29
   1  10   4   95.65    4.56
  -1 -10   4   99.08    4.27
  -1  10  -4  105.03    3.72
  -1 -10   4   92.43    3.02
  -1  10  -4   90.67    3.93
   1 -10  -5   17.30    1.74
  -1 -10   5   15.43    0.92
  -1 -10   5   18.55    1.47
   1 -10  -5   18.15    1.06
   1  10   5   16.89    1.88
  -1  10  -5   14.69    0.79
   1  10   5   17.73    1.75
  -1  10  -5   16.13    1.39
  -1 -10   5   17.77    1.64
   1  10   6   16.38    1.79
   1  10   6   14.83    1.87
   1 -10  -6   17.50    1.20
  -1  10  -6   18.66    1.54
  -1 -10   6   19.23    1.50
   1 -10  -6   18.13    1.90
  -1 -10   6   16.14    1.62
  -1 -10   7   39.27    2.60
   1 -10  -7   34.53    1.99
   1  10   7   35.89    2.79
  -1  10  -7   36.14    2.33
   1  10   7   34.81    2.97
  -1 -10   7   40.28    2.19
   1 -10  -7   34.38    2.78
  -1 -10   8   53.79    2.62
   1 -10  -8   58.33    3.82
   1  10   8   49.40    3.72
   1 -10  -8   47.56    2.67
  -1 -10   8   54.56    3.17
  -1  10  -8   50.63    2.96
   1  10   8   58.73    3.70
  -1  10  -9   28.38    2.25
  -1 -10   9   27.52    2.22
   1 -10  -9   22.46    1.95
   1 -10  -9   28.76    2.75
   1  10   9   27.37    2.59
  -1 -10   9   28.95    1.83
   1  10   9   29.11    2.87
  -1 -10  10   11.61    1.15
  -1 -10  10   10.90    1.44
   1 -10 -10   10.02    1.40
   1  10  10   10.46    1.63
   1  10  10   11.92    1.89
  -1  10 -10   11.29    1.53
   1 -10 -10   10.64    1.79
  -1 -10  11   25.30    2.21
   1 -10 -11   23.25    2.26
   1  10  11   24.13    2.72
   1  10  11   24.45    2.48
   1 -10 -11   29.43    2.95
  -1  10 -11   26.66    2.39
  -1 -10  11   23.25    1.67
   1  10  12    7.99    1.64
   1  10  12    8.17    1.45
   1 -10 -12    7.76    1.50
  -1 -10  12    7.96    1.27
  -1 -10  12    6.69    0.92
   1 -10 -12    6.95    1.55
  -1  10 -12    7.71    1.43
   1 -10 -13   23.27    2.53
   1  10  13   27.60    3.05
   1  10  13   25.46    2.55
   1 -10 -13   27.69    2.97
  -1  10 -13   24.23    2.49
  -1 -10  13   25.44    2.30
  -1  10 -14    6.22    1.45
   1 -10 -14    9.49    1.73
   1  10  14    6.70    1.29
   1 -10 -14    8.14    1.69
   1  10  14    5.93    1.50
  -1 -10  14    6.72    1.23
   1  10  15   57.80    3.87
   1 -10 -15   53.81    4.02
  -1  10 -15   55.07    4.09
   1 -10 -15   61.10    4.55
  -1 -10  15   52.21    3.58
   1  10  15   53.77    4.47
   1  10  16   40.44    3.95
   1 -10 -16   39.17    3.49
   1  10  16   38.31    3.16
  -1 -10  16   41.83    3.21
   1 -10 -16   52.68    4.16
  -1  10 -16   38.11    3.58
  -1 -10  17   60.35    4.00
  -1  10 -17   55.51    4.51
   1  10  17   62.60    5.00
   1  10  17   61.01    4.05
   1 -10 -17   67.87    4.78
   1 -10 -17   60.87    4.44
   1 -10 -18   16.91    2.36
  -1 -10  18   15.09    2.01
   1  10  18   15.44    1.99
   1 -10 -18   18.98    2.45
  -1  10 -18   13.00    2.27
   1  10  18   14.48    2.43
   1 -10 -19    7.46    1.65
  -1  10 -19    5.05    1.60
   1  10  19    8.75    2.01
   1 -10 -19    8.69    1.73
  -1 -10  19    4.23    1.16
   1 -10 -20   19.00    2.49
  -1 -10  20   15.74    2.11
   1 -10 -20   18.99    2.45
   1  10  20   15.47    2.55
  -1  10 -20   16.98    2.74
   1 -11  19    9.41    1.47
  -1  11  19    8.10    1.93
   1  11 -19    8.71    1.94
  -1  11  18   13.15    2.35
   1  11 -18   15.41    2.45
   1 -11  18   18.10    2.03
   1 -11  17   52.33    3.50
   1  11 -17   45.77    3.98
  -1  11  17   60.36    4.90
   1  11 -16   12.10    1.95
   1 -11  16   14.94    1.76
  -1  11  16   12.29    2.27
  -1  11  15   31.72    3.44
   1  11 -15   22.17    2.55
   1 -11  15   28.48    2.39
   1 -11  14    2.84    0.82
   1  11 -14    1.64    0.76
  -1  11  14    3.74    1.31
   1 -11  13   22.58    2.03
  -1  11  13   23.05    2.89
   1  11 -13   24.18    2.48
  -1  11  13   22.55    2.01
   1 -11  12   10.50    1.37
  -1  11  12    9.49    1.29
   1  11 -12    8.03    1.02
  -1  11  12    9.72    1.90
   1  11 -12    7.68    1.38
  -1  11  11  156.47    6.20
   1 -11  11  150.69    5.95
   1  11 -11  153.21    6.51
   1  11 -11  156.08    5.34
  -1  11  11  148.95    7.58
   1 -11  10   40.73    2.65
  -1  11  10   37.65    3.51
   1  11 -10   36.69    2.78
   1  11 -10   41.00    2.14
  -1  11  10   38.94    2.73
   1 -11   9   15.65    1.59
  -1  11   9   17.05    2.28
   1  11  -9   19.23    1.32
  -1  11   9   19.23    1.87
   1 -11   8    9.29    1.19
  -1  11   8    9.23    1.30
   1  11  -8    7.94    0.77
   1  11  -8    8.86    1.36
  -1 -11  -8   10.54    1.57
  -1  11   8    8.93    1.66
  -1  11   7   13.73    1.91
   1 -11   7   14.89    1.47
   1  11  -7   13.88    1.63
  -1  11   7   12.83    1.48
  -1 -11  -7   12.27    1.70
  -1  11   6   23.10    1.92
   1  11  -6   27.13    2.26
  -1  11   6   24.46    2.42
  -1 -11  -6   23.86    2.22
   1 -11   6   27.19    2.00
   1 -11   6   26.78    1.67
   1 -11   5  184.34    5.83
   1  11  -5  191.92    7.00
  -1  11   5  192.77    6.50
  -1 -11  -5  174.16    6.86
  -1 -11  -5  192.03    5.24
  -1  11   5  179.17    7.30
   1 -11   5  186.10    6.46
   1 -11   5  183.88    6.12
   1 -11   4   13.21    1.35
  -1 -11  -4   14.15    0.88
  -1  11   4   12.01    1.22
   1 -11   4    9.00    0.95
  -1  11   4   14.13    1.69
  -1 -11  -4   14.22    1.53
   1  11  -4   11.92    1.42
   1  11  -3   88.17    4.02
   1  11  -3   81.63    4.04
  -1  11   3   88.15    3.69
   1 -11   3   93.29    3.98
   1 -11   3   87.82    3.51
  -1  11   3   83.69    4.29
  -1 -11  -3   91.98    4.05
  -1 -11  -2   52.50    2.81
  -1 -11  -2   50.23    3.15
  -1  11   2   49.98    3.13
  -1 -11  -2   54.49    3.46
  -1  11   2   54.45    2.71
   1  11  -2   49.83    3.01
   1  11  -2   54.49    3.00
   1 -11   2   57.50    3.00
   1 -11   2   58.69    2.72
  -1 -11  -1   35.83    2.47
   1 -11   1   35.25    2.31
  -1 -11  -1   30.35    2.43
  -1  11   1   33.55    2.44
  -1  11   1   33.17    2.04
  -1 -11  -1   30.24    1.93
   1  11  -1   32.32    2.31
   1  11  -1   31.35    2.24
   1 -11   1   33.01    2.04
   1  11   0  134.99    5.37
  -1  11   0  140.36    5.05
   1  11   0  133.84    5.37
   1 -11   0  144.74    5.52
  -1  11   0  141.62    5.66
  -1 -11   0  139.24    5.54
   1 -11   0  133.35    5.00
  -1 -11   0  143.14    4.77
  -1 -11   0  142.47    5.68
   1 -11  -1   33.24    2.17
  -1 -11   1   35.67    2.45
   1  11   1   35.43    2.44
   1  11   1   32.90    2.31
  -1 -11   1   34.89    1.85
  -1 -11   1   40.57    2.58
  -1  11  -1   33.35    2.45
  -1  11  -1   35.86    2.19
   1  11   2   54.05    3.01
  -1 -11   2   49.53    2.84
  -1  11  -2   54.48    3.18
   1 -11  -2   45.06    2.69
  -1  11  -2   50.84    2.73
   1  11   2   50.43    3.07
  -1 -11   2   52.01    2.25
  -1 -11   2   50.66    2.98
  -1 -11   3   87.43    3.06
  -1  11  -3   89.82    3.91
  -1 -11   3   82.51    3.76
  -1 -11   3   85.89    4.07
   1  11   3   84.12    4.28
   1 -11  -3   83.76    3.98
  -1  11  -3   87.85    4.28
   1  11   3   84.62    4.03
  -1 -11   4   11.45    0.85
   1 -11  -4    9.22    1.26
   1  11   4   10.43    1.34
  -1  11  -4   11.41    1.29
  -1 -11   4   10.43    1.15
   1  11   4   10.78    1.52
  -1  11  -4    9.12    0.96
  -1 -11   4   10.28    1.31
  -1 -11   5  181.78    6.16
  -1 -11   5  188.63    5.22
   1  11   5  179.58    6.86
  -1  11  -5  187.48    6.06
   1  11   5  179.13    7.31
  -1  11  -5  187.36    6.62
  -1 -11   5  186.65    6.79
   1 -11  -5  179.23    6.99
  -1 -11   6   26.86    2.18
  -1  11  -6   27.41    1.90
   1  11   6   25.36    2.28
   1 -11  -6   26.83    2.40
   1  11   6   26.18    2.53
  -1 -11   6   30.89    1.96
   1 -11  -7   12.98    1.10
   1  11   7   12.68    1.66
  -1 -11   7   13.68    1.55
  -1  11  -7   14.99    1.44
  -1 -11   7   12.72    1.23
   1 -11  -7   14.53    1.86
   1  11   7   13.55    1.91
  -1 -11   8    7.43    1.14
  -1  11  -8    8.46    1.21
  -1 -11   8    7.87    0.94
   1  11   8    9.21    1.48
   1 -11  -8    7.48    0.94
   1  11   8    6.67    1.49
   1 -11  -8    6.07    1.30
  -1 -11   9   15.63    1.34
   1  11   9   17.25    2.07
  -1 -11   9   18.28    1.83
   1 -11  -9   16.46    1.53
   1  11   9   20.88    2.46
  -1  11  -9   14.62    1.60
   1 -11  -9   19.16    2.34
  -1 -11  10   38.12    2.76
   1  11  10   43.60    3.67
   1 -11 -10   38.92    3.39
   1 -11 -10   33.79    2.44
   1  11  10   38.10    3.17
  -1 -11  10   40.48    2.27
  -1  11 -10   37.12    2.72
   1 -11 -11  157.95    7.54
   1  11  11  161.68    7.12
   1 -11 -11  124.16    5.77
  -1 -11  11  160.84    6.35
   1  11  11  150.82    7.53
  -1  11 -11  144.17    6.18
  -1 -11  12    9.26    1.39
   1 -11 -12    7.84    1.33
   1 -11 -12   11.81    2.01
   1  11  12    9.90    1.88
   1  11  12   11.50    1.76
  -1  11 -12    5.69    1.35
   1  11  13   26.93    3.07
   1  11  13   22.79    2.44
  -1  11 -13   23.17    2.39
   1 -11 -13   27.88    3.06
  -1 -11  13   22.73    2.23
   1  11  14    2.58    0.97
   1  11  14    2.84    1.15
  -1  11 -14    2.05    0.88
   1 -11 -14    1.66    1.03
  -1 -11  14    1.59    0.70
   1  11  15   30.02    2.77
   1 -11 -15   31.16    3.23
  -1 -11  15   30.63    2.69
  -1  11 -15   28.09    2.86
   1  11  15   23.66    2.99
   1  11  16   16.31    2.04
   1  11  16   17.98    2.60
   1 -11 -16   18.67    2.54
  -1 -11  16   14.49    1.91
  -1  11 -16   13.32    2.06
  -1  11 -17   44.70    3.93
   1  11  17   47.86    3.59
  -1 -11  17   52.88    3.72
   1 -11 -17   55.31    4.35
   1  11  17   44.74    4.22
  -1 -11  18   16.61    2.11
   1 -11 -18   17.79    2.46
  -1  11 -18   16.09    2.44
   1  11  18   21.50    2.92
   1  11  18   18.29    2.15
   1  11  19   11.06    1.66
  -1 -11  19   10.46    1.69
   1  11  19    7.60    1.79
  -1  11 -19   11.48    2.18
   1 -11 -19   13.54    2.18
  -1  12  18    2.66    1.19
   1  12 -18    1.53    0.81
   1 -12  18    2.52    0.84
   1  12 -17   15.85    2.27
   1 -12  17   10.94    1.55
  -1  12  17   12.71    2.33
   1  12 -16   40.08    3.50
  -1  12  16   40.99    4.05
   1 -12  16   45.21    3.17
   1 -12  15   16.86    1.86
   1  12 -15   19.35    2.30
  -1  12  15   18.69    2.72
   1  12 -14    9.55    1.64
  -1  12  14   14.00    2.32
   1 -12  14   13.90    1.67
   1 -12  13   66.01    3.72
  -1  12  13   68.88    5.15
   1  12 -13   62.64    4.07
  -1 -12 -12   62.75    4.21
   1 -12  12   62.89    3.55
  -1  12  12   60.78    4.75
   1  12 -12   53.23    3.63
   1 -12  11   45.06    2.91
  -1  12  11   46.20    4.07
  -1 -12 -11   48.64    3.60
  -1  12  11   50.97    3.19
   1  12 -10   70.72    4.25
  -1 -12 -10   72.48    4.42
  -1  12  10   62.04    4.70
  -1  12  10   67.91    3.85
   1 -12  10   66.87    3.59
   1  12  -9   53.35    3.57
  -1 -12  -9   58.37    3.88
   1 -12   9   59.46    3.26
  -1  12   9   48.78    4.01
  -1  12   9   56.98    3.46
   1 -12   8   34.93    2.40
  -1 -12  -8   23.08    2.38
  -1  12   8   27.96    2.89
   1  12  -8   30.37    2.56
  -1  12   8   33.39    2.55
  -1 -12  -7   19.48    2.10
   1  12  -7   22.44    2.13
  -1  12   7   21.49    1.98
  -1  12   7   21.80    2.45
   1 -12   7   22.23    1.89
   1  12  -6   46.45    3.14
   1 -12   6   52.54    3.00
  -1  12   6   50.61    3.69
  -1  12   6   51.33    3.03
  -1 -12  -6   54.89    3.49
   1  12  -5   18.33    1.87
  -1 -12  -5   17.84    1.86
   1 -12   5   17.25    1.35
   1 -12   5   18.52    1.68
  -1  12   5   19.36    2.15
  -1  12   5   17.33    1.62
   1 -12   4  108.00    4.51
  -1 -12  -4  104.69    4.70
   1 -12   4   98.04    3.89
   1  12  -4   96.47    4.66
  -1  12   4  108.98    4.40
   1  12  -4  102.42    4.64
  -1  12   4  102.44    5.14
   1  12  -3   33.07    2.48
  -1  12   3   33.51    2.67
   1 -12   3   37.13    2.42
   1  12  -3   33.10    2.39
  -1  12   3   32.13    2.12
  -1 -12  -3   29.32    2.21
   1 -12   3   31.63    1.97
   1 -12   2    3.40    0.66
  -1 -12  -2    4.59    1.07
  -1  12   2    4.44    1.05
  -1 -12  -2    5.17    0.84
  -1  12   2    4.18    0.76
  -1 -12  -2    5.64    1.10
   1 -12   2    4.80    0.89
   1  12  -2    3.60    0.82
   1  12  -2    6.88    1.11
  -1 -12  -1   10.39    1.13
   1  12  -1    8.98    1.23
  -1 -12  -1   10.17    1.46
   1 -12   1   10.50    1.16
  -1  12   1   10.22    1.13
   1  12  -1   12.74    1.45
  -1 -12  -1    9.76    1.35
   1 -12   1   12.85    1.45
  -1  12   1   10.29    1.44
   1 -12   0   16.14    1.67
  -1  12   0   17.63    1.85
   1  12   0   16.67    1.69
  -1 -12   0   17.26    1.76
   1 -12   0   17.19    1.54
   1  12   0   15.64    1.66
  -1  12   0   18.66    1.57
  -1 -12   0   14.44    1.72
  -1 -12   0   17.85    1.41
  -1 -12   1   10.69    1.38
  -1  12  -1   10.38    1.21
   1 -12  -1    9.20    1.16
   1  12   1    9.86    1.34
   1  12   1    8.61    1.20
  -1 -12   1   10.97    1.03
  -1  12  -1    8.96    1.31
  -1 -12   1   11.06    1.42
  -1 -12   2    5.18    0.95
  -1 -12   2    4.40    0.62
   1  12   2    5.71    1.10
   1 -12  -2    4.52    0.87
  -1  12  -2    4.10    0.94
   1  12   2    5.69    1.01
  -1  12  -2    4.98    0.87
  -1 -12   2    4.95    0.95
  -1 -12   3   29.91    2.18
  -1 -12   3   31.41    1.68
   1 -12  -3   30.59    2.31
  -1 -12   3   33.38    2.45
   1  12   3   36.78    2.55
   1  12   3   30.24    2.52
  -1  12  -3   34.63    2.33
  -1  12  -3   32.67    2.55
  -1  12  -4  109.00    4.61
  -1 -12   4  102.62    3.50
   1 -12  -4  104.38    4.83
   1  12   4   99.92    5.08
   1  12   4  107.74    4.85
  -1 -12   4  104.37    4.79
  -1 -12   4  104.00    4.36
   1  12   5   19.54    1.94
  -1 -12   5   21.38    1.97
  -1  12  -5   20.03    1.83
   1  12   5   20.43    2.22
  -1  12  -5   19.84    1.55
   1 -12  -5   20.51    2.04
  -1 -12   5   17.96    1.57
  -1  12  -6   45.98    2.94
   1 -12  -6   49.39    3.41
   1  12   6   49.51    3.63
   1  12   6   53.17    3.40
  -1 -12   6   49.12    3.13
  -1 -12   6   48.21    2.65
  -1  12  -6   49.80    2.69
  -1 -12   7   24.74    2.17
  -1  12  -7   23.92    2.12
  -1  12  -7   20.46    1.77
  -1 -12   7   21.77    1.68
   1  12   7   22.74    2.27
   1 -12  -7   22.76    2.36
   1  12   7   23.93    2.57
  -1  12  -8   30.66    2.25
   1  12   8   26.23    2.55
  -1 -12   8   32.52    2.06
  -1 -12   8   31.39    2.47
   1  12   8   28.53    2.90
   1 -12  -8   27.06    2.71
   1  12   9   55.71    4.23
   1  12   9   61.24    4.07
   1 -12  -9   51.46    3.96
  -1 -12   9   56.28    3.46
  -1  12  -9   59.78    3.36
   1  12  10   78.36    4.76
  -1  12 -10   74.30    3.96
   1  12  10   63.49    4.67
   1 -12 -10   67.62    4.68
  -1 -12  10   72.32    4.02
  -1  12 -11   42.74    3.04
   1  12  11   45.93    3.59
   1  12  11   46.03    3.97
   1 -12 -11   51.37    4.10
  -1 -12  11   45.02    3.14
   1  12  12   57.23    4.51
  -1  12 -12   60.52    3.75
   1 -12 -12   56.71    4.45
  -1 -12  12   55.25    3.60
   1  12  12   65.97    4.34
   1 -12 -13   66.71    4.88
   1  12  13   60.65    4.74
  -1 -12  13   67.02    4.04
  -1  12 -13   64.92    4.08
   1  12  13   70.24    4.47
  -1 -12  14   12.79    1.73
   1  12  14   14.54    1.95
   1 -12 -14   13.03    2.13
   1  12  14   13.27    2.22
  -1  12 -14   13.34    1.92
  -1 -12  15   21.14    2.26
  -1  12 -15   18.07    2.27
   1  12  15   20.34    2.28
   1  12  15   18.54    2.66
   1 -12 -15   26.13    3.02
   1  12  16   43.77    4.13
   1  12  16   54.83    3.81
  -1 -12  16   53.82    3.69
  -1  12 -16   41.09    3.58
   1 -12 -16   51.01    4.27
   1  12  17   13.69    1.84
   1  12  17    8.23    1.86
  -1 -12  17    9.49    1.58
   1 -12 -17   11.51    2.02
  -1  12 -17   12.31    2.04
  -1  12 -18    1.64    1.05
   1  12  18    1.94    0.75
   1  12  18    1.00    0.74
   1 -12 -18    1.71    0.96
  -1 -12  18    1.52    0.82
  -1  13  17    8.65    1.91
   1  13 -17    6.44    1.54
  -1 -13 -17    9.78    1.70
  -1 -13 -16   36.76    3.27
  -1  13  16   34.40    3.72
   1 -13  16   35.98    2.84
   1  13 -16   32.66    3.14
  -1 -13 -15   21.46    2.48
  -1  13  15   21.72    2.96
   1 -13  15   18.44    1.97
  -1 -13 -14   48.60    3.73
   1 -13  14   44.13    3.06
  -1  13  14   41.19    4.05
   1 -13  13    1.26    0.72
  -1 -13 -13    1.77    0.89
  -1  13  13    0.42    0.73
  -1 -13 -12   14.29    2.02
   1  13 -12   13.65    1.98
  -1  13  12   13.93    2.31
   1 -13  12   12.45    1.53
  -1  13  11   41.63    3.90
  -1 -13 -11   37.18    3.21
   1 -13  11   38.39    2.72
   1  13 -11   39.80    3.28
   1 -13  10   21.15    1.96
   1  13 -10   24.12    2.45
  -1  13  10   18.64    2.62
  -1 -13 -10   24.00    2.53
  -1  13   9   30.39    3.21
   1 -13   9   40.12    2.67
  -1 -13  -9   31.40    2.92
   1  13  -9   36.21    2.97
  -1  13   8   11.29    1.97
   1 -13   8   10.57    1.35
  -1  13   8   13.08    1.61
  -1 -13  -8    8.40    1.46
   1  13  -8   11.32    1.62
   1  13  -7    1.86    0.78
  -1  13   7    1.10    0.55
  -1 -13  -7    2.12    0.79
   1 -13   7    1.56    0.61
  -1  13   7    1.18    0.74
  -1 -13  -6    5.02    1.15
  -1  13   6    7.58    1.48
   1  13  -6    6.06    1.14
  -1  13   6    5.34    1.01
   1 -13   6    5.55    1.00
   1 -13   5    9.03    1.23
  -1  13   5    6.67    1.37
   1  13  -5    8.92    1.30
  -1  13   5    8.51    1.16
  -1 -13  -5    7.19    1.21
   1 -13   5    7.93    0.94
   1  13  -5    7.90    1.29
   1  13  -4  104.59    4.96
   1 -13   4  106.22    4.67
   1  13  -4  105.14    4.84
   1 -13   4  100.77    4.03
  -1  13   4  104.67    5.33
  -1 -13  -4  100.81    4.76
  -1  13   4  107.05    4.55
  -1 -13  -3    0.54    0.40
  -1  13   3    1.45    0.74
   1  13  -3    0.41    0.46
   1  13  -3    1.66    0.68
  -1  13   3    0.75    0.42
   1 -13   3    1.15    0.57
   1 -13   3    0.90    0.37
  -1  13   2    9.32    1.16
  -1  13   2    9.54    1.46
  -1 -13  -2    7.86    1.08
   1  13  -2    8.86    1.31
   1  13  -2    8.43    1.27
   1 -13   2    8.52    1.05
   1 -13   2   10.98    1.38
   1  13  -1    8.15    1.24
  -1 -13  -1    8.86    1.36
  -1 -13  -1    6.82    1.31
  -1 -13  -1    7.31    1.01
  -1  13   1    9.68    1.16
  -1  13   1    7.80    1.33
   1 -13   1    7.85    1.04
   1  13  -1    7.18    1.18
   1 -13   1    7.64    1.18
  -1  13   0    0.74    0.45
   1  13   0    0.21    0.44
  -1 -13   0    0.95    0.61
  -1 -13   0    2.12    0.91
   1  13   0    0.14    0.33
  -1 -13   0    0.72    0.31
   1 -13   0    0.69    0.44
  -1  13   0    0.31    0.44
  -1 -13   1    7.84    0.92
  -1  13  -1    8.44    1.34
   1  13   1    8.64    1.30
  -1  13  -1    7.46    1.07
  -1 -13   1    9.37    1.34
   1  13   1    6.91    1.11
  -1 -13   1    7.58    1.30
   1 -13  -1    8.45    1.15
  -1  13  -2    8.62    1.37
  -1  13  -2   10.37    1.29
   1  13   2   10.50    1.38
   1 -13  -2    7.82    1.16
  -1 -13   2   11.78    1.49
  -1 -13   2    9.66    0.95
  -1 -13   2    9.44    1.32
   1  13   2    8.29    1.34
  -1  13  -3    1.06    0.56
  -1  13  -3    2.48    0.83
  -1 -13   3    0.66    0.43
   1  13   3    1.77    0.78
  -1 -13   3    1.55    0.71
   1 -13  -3    0.58    0.47
   1  13   3    0.81    0.48
   1  13   4  101.72    4.84
  -1  13  -4  105.49    5.16
  -1  13  -4  109.94    4.73
   1 -13  -4  103.48    4.96
   1  13   4  101.91    5.21
  -1 -13   4  105.46    4.91
  -1 -13   4   97.80    4.40
  -1 -13   5   10.56    1.41
   1 -13  -5    6.50    1.20
  -1 -13   5    9.45    1.18
   1  13   5    8.34    1.48
   1  13   5    8.40    1.34
  -1  13  -5    8.68    1.24
   1  13   6    5.45    1.14
  -1  13  -6    6.82    1.16
  -1 -13   6    5.23    0.87
   1 -13  -6    6.63    1.28
  -1 -13   6    6.98    1.19
   1  13   6    5.88    1.27
   1 -13  -7    0.39    0.45
   1  13   7    1.45    0.70
   1  13   7    1.46    0.80
  -1  13  -7    0.94    0.44
  -1 -13   7    1.24    0.55
  -1  13  -7    1.65    0.68
   1 -13  -8    9.83    1.68
   1  13   8    9.78    1.63
  -1  13  -8   10.47    1.49
   1  13   8   11.70    1.94
  -1 -13   8   12.24    1.56
  -1  13  -8    9.66    1.28
   1 -13  -9   36.93    3.35
  -1 -13   9   39.48    2.90
  -1  13  -9   38.42    2.65
   1  13   9   32.75    3.02
   1  13   9   36.21    3.45
  -1  13 -10   21.99    2.06
  -1 -13  10   23.80    2.24
   1  13  10   20.78    2.40
   1 -13 -10   20.06    2.56
   1  13  10   20.39    2.67
  -1 -13  11   43.34    3.10
   1 -13 -11   42.00    3.78
  -1  13 -11   33.19    2.70
   1  13  11   38.36    3.67
   1  13  11   39.16    3.39
   1  13  12   13.20    1.94
  -1  13 -12   11.36    1.63
  -1 -13  12   12.51    1.68
   1  13  12   11.18    2.00
   1 -13 -12    9.73    1.89
   1 -13 -13   -0.03    0.75
   1  13  13    0.46    0.69
   1  13  13   -0.10    0.56
  -1 -13  13    0.39    0.50
  -1  13 -13    1.09    0.78
  -1  13 -14   38.87    3.21
   1  13  14   44.33    4.06
   1 -13 -14   47.24    4.14
   1  13  14   51.16    3.74
  -1 -13  14   44.34    3.32
   1 -13 -15   19.27    2.63
   1  13  15   21.77    2.37
  -1  13 -15   16.08    2.06
  -1 -13  15   17.59    2.08
   1  13  15   21.46    2.86
   1  13  16   39.56    3.93
  -1 -13  16   33.80    2.97
   1 -13 -16   41.08    3.84
   1  13  16   37.29    3.15
  -1  13 -16   37.27    3.29
  -1 -13  17    9.81    1.63
   1 -13 -17   12.04    2.09
   1  13  17    8.97    1.96
  -1  13 -17    8.70    1.67
  -1 -14 -15    2.11    0.94
  -1  14  15    2.54    1.25
  -1  14  14   31.37    3.55
   1 -14  14   37.51    2.82
  -1 -14 -14   37.60    3.33
   1  14 -14   37.87    3.48
  -1 -14 -13  106.22    5.86
  -1  14  13   98.43    6.49
   1 -14  13  107.10    5.13
   1  14 -13  116.86    6.27
  -1 -14 -12   11.94    1.85
  -1  14  12   11.18    2.25
   1  14 -12   13.48    2.01
   1 -14  12   11.11    1.52
  -1 -14 -11    2.38    0.96
  -1  14  11    0.47    0.75
   1 -14  11    1.56    0.67
   1  14 -11    2.32    0.99
  -1  14  10   23.11    2.91
   1 -14  10   25.93    2.22
  -1 -14 -10   25.01    2.60
   1  14 -10   22.56    2.46
  -1 -14  -9   17.62    2.15
  -1  14   9   16.45    2.44
   1 -14   9   21.28    2.01
   1  14  -9   19.46    2.20
  -1  14   8   13.08    2.09
   1  14  -8   10.00    1.55
  -1 -14  -8   12.32    1.75
   1 -14   8   14.45    1.64
   1  14  -7   54.29    3.60
  -1 -14  -7   42.69    3.33
  -1  14   7   50.08    3.98
   1 -14   7   53.62    3.23
  -1 -14  -6   13.08    1.73
   1  14  -6   16.66    1.91
   1 -14   6   15.58    1.66
  -1  14   6   11.39    1.49
   1  14  -6   14.32    1.72
  -1  14   6   16.87    2.22
  -1  14   5   71.48    4.52
  -1 -14  -5   62.47    3.84
   1  14  -5   66.95    3.89
   1 -14   5   75.18    3.88
  -1  14   5   70.90    3.72
   1  14  -5   70.21    4.07
   1  14  -4   20.86    2.10
   1 -14   4   20.77    1.95
  -1 -14  -4   20.83    2.03
   1  14  -4   20.58    2.06
   1 -14   4   23.77    1.72
  -1  14   4   19.89    2.30
  -1  14   4   20.08    1.81
   1  14  -3    6.79    1.20
   1 -14   3    7.93    1.01
   1 -14   3    6.55    1.13
  -1  14   3    8.07    1.43
  -1  14   3    8.15    1.14
   1  14  -3    8.00    1.27
  -1 -14  -3    7.65    1.18
   1 -14   2   27.02    2.26
  -1  14   2   23.13    2.35
  -1 -14  -2   25.59    2.02
  -1  14   2   22.13    1.88
   1  14  -2   23.24    2.16
   1 -14   2   24.64    1.85
   1  14  -2   25.58    2.26
   1 -14   1   16.91    1.57
  -1 -14  -1   17.59    1.58
  -1 -14  -1   16.43    1.92
   1 -14   1   18.22    1.91
  -1  14   1   17.03    1.99
   1  14  -1   18.56    1.90
  -1  14   1   15.84    1.58
   1  14  -1   15.35    1.77
  -1 -14   0   30.81    2.57
  -1  14   0   29.45    2.16
  -1  14   0   32.26    2.70
  -1 -14   0   26.98    1.88
  -1 -14   0   22.89    2.32
   1  14   0   29.63    2.39
   1 -14   0   26.48    2.06
   1  14   0   27.83    2.41
   1 -14  -1   15.76    1.64
  -1 -14   1   17.47    1.92
  -1 -14   1   15.60    1.82
  -1  14  -1   17.12    1.67
  -1  14  -1   15.65    1.89
   1  14   1   16.26    1.88
   1  14   1   20.72    1.97
  -1 -14   2   24.49    2.27
   1  14   2   21.70    2.08
  -1  14  -2   24.78    2.09
   1 -14  -2   23.45    2.07
  -1 -14   2   25.67    2.25
  -1  14  -2   27.99    2.54
   1  14   2   25.09    2.37
  -1 -14   3    7.87    1.24
   1 -14  -3    8.23    1.27
   1  14   3   10.42    1.61
  -1  14  -3    9.15    1.47
   1  14   3    9.04    1.34
  -1 -14   3    8.76    1.36
  -1  14  -3    8.30    1.25
  -1 -14   4   19.54    1.86
  -1  14  -4   20.81    2.19
  -1  14  -4   21.12    1.98
  -1 -14   4   22.33    2.15
   1  14   4   20.22    2.24
   1  14   4   19.60    2.01
   1 -14  -4   20.22    2.09
  -1  14  -5   74.68    3.94
   1 -14  -5   64.01    4.03
   1  14   5   70.51    4.06
  -1 -14   5   69.54    4.01
   1  14   5   68.93    4.44
  -1  14  -5   68.01    4.16
   1 -14  -6   14.89    1.94
  -1 -14   6   16.04    1.85
   1  14   6   11.49    1.64
  -1  14  -6   17.72    1.87
   1  14   6   12.17    1.90
   1  14   7   49.51    3.59
   1  14   7   53.04    4.08
   1 -14  -7   45.20    3.60
  -1 -14   7   58.31    3.62
  -1  14  -7   57.51    3.55
   1 -14  -8   10.21    1.76
   1  14   8   11.10    1.71
  -1  14  -8   11.96    1.62
  -1 -14   8   13.86    1.74
   1  14   8   11.90    1.96
  -1 -14   9   17.71    1.97
   1 -14  -9   15.97    2.22
   1  14   9   16.42    2.13
   1  14   9   16.59    2.40
  -1  14  -9   18.28    2.03
  -1  14  -9   14.96    1.64
   1  14  10   22.12    2.57
  -1  14 -10   24.07    2.18
   1 -14 -10   25.65    2.91
  -1 -14  10   25.56    2.39
   1  14  10   25.90    3.01
  -1  14 -10   28.07    2.61
   1 -14 -11    1.14    0.83
  -1  14 -11    0.68    0.50
   1  14  11    3.60    1.12
  -1 -14  11    1.79    0.73
   1  14  11    0.65    0.60
   1  14  12   11.27    1.82
   1  14  12   10.30    2.00
   1 -14 -12    7.95    1.68
  -1  14 -12   10.15    1.50
  -1 -14  12   10.73    1.60
  -1 -14  13  104.06    5.36
   1 -14 -13  105.54    6.35
   1  14  13  117.75    6.09
  -1  14 -13   95.87    5.14
   1  14  13  102.13    6.43
   1 -14 -14   33.73    3.49
  -1 -14  14   34.88    2.93
   1  14  14   36.72    3.74
  -1  14 -14   29.45    2.71
  -1 -14  15    2.38    0.85
   1  14  15    2.01    1.15
  -1  14 -15    1.86    0.79
   1 -14 -15    2.01    1.03
  -1 -15 -14    2.41    0.91
  -1  15  14    1.78    1.00
   1  15 -14    2.94    1.16
  -1  15  13    9.69    2.05
  -1 -15 -13    9.98    1.76
   1  15 -13   11.67    1.94
   1 -15  12    0.64    0.41
   1  15 -12    1.32    0.84
  -1 -15 -12    1.95    0.99
  -1  15  12    1.33    0.99
   1 -15  11   16.16    1.82
  -1 -15 -11   15.31    2.10
   1  15 -11   19.31    2.38
  -1  15  11   14.74    2.41
  -1 -15 -10    1.20    0.69
  -1  15  10    0.79    1.02
   1  15 -10    1.08    0.71
   1 -15  10    1.41    0.67
   1 -15   9   18.65    1.93
   1  15  -9   18.85    2.23
  -1  15   9   17.08    2.50
  -1 -15  -9   17.84    2.26
  -1 -15  -8   12.68    1.86
   1  15  -8   14.69    1.95
  -1  15   8   12.27    2.15
   1 -15   8   15.02    1.73
   1  15  -7    1.04    0.53
   1  15  -7    2.09    0.77
   1 -15   7    0.93    0.48
  -1  15   7    2.25    1.04
  -1 -15  -7    0.33    0.46
   1  15  -6   10.44    1.57
   1 -15   6   10.51    1.43
  -1 -15  -6    9.06    1.49
  -1  15   6   11.08    1.90
   1  15  -6   10.20    1.53
   1 -15   5   11.19    1.48
   1  15  -5    9.63    1.48
  -1  15   5    8.34    1.63
   1  15  -5   11.34    1.59
  -1 -15  -5    7.28    1.28
  -1 -15  -4   21.93    2.13
   1 -15   4   23.20    2.13
  -1  15   4   20.92    2.44
   1  15  -4   24.70    2.31
   1  15  -4   19.32    2.10
  -1  15   3   51.60    3.80
  -1  15   3   55.60    3.16
  -1 -15  -3   52.80    3.27
   1 -15   3   56.65    3.45
   1  15  -3   48.62    3.35
   1  15  -3   56.79    3.61
  -1 -15  -2   66.51    3.58
   1  15  -2   78.66    4.27
   1  15  -2   70.38    4.06
   1 -15   2   76.11    4.12
  -1  15   2   76.25    3.79
  -1  15   2   65.84    4.26
   1 -15   2   64.28    3.37
   1  15  -1   14.07    1.71
   1  15  -1   12.66    1.66
  -1  15   1   12.89    1.46
  -1  15   1   14.98    1.94
   1 -15   1   10.82    1.28
   1 -15   0    5.42    0.98
  -1  15   0    6.42    1.34
  -1 -15   0    6.39    1.27
   1  15   0    6.13    1.21
   1  15   0    6.21    1.17
  -1  15   0    6.12    1.05
   1  15   1   11.31    1.61
  -1 -15   1   11.46    1.65
   1 -15  -1   13.63    1.54
  -1 -15   1   13.68    1.77
  -1  15  -1   12.58    1.49
   1  15   1   12.16    1.60
  -1  15  -1   10.26    1.65
  -1  15  -2   67.26    4.22
  -1 -15   2   66.64    4.04
   1  15   2   71.00    4.03
   1  15   2   68.84    4.21
  -1 -15   2   64.80    3.94
  -1  15  -2   74.28    3.85
   1 -15  -2   65.03    3.74
  -1  15  -3   52.02    3.68
  -1  15  -3   56.50    3.37
   1  15   3   49.36    3.35
  -1 -15   3   58.77    3.67
   1 -15  -3   52.40    3.39
   1  15   3   45.79    3.51
  -1 -15   4   16.81    1.95
   1  15   4   20.52    2.37
   1 -15  -4   23.57    2.28
  -1  15  -4   23.29    2.15
   1  15   4   21.23    2.16
  -1  15  -4   22.55    2.40
  -1 -15   5   11.62    1.59
  -1  15  -5   12.45    1.56
   1  15   5    9.56    1.49
  -1  15  -5    9.43    1.56
   1 -15  -5    8.54    1.45
   1  15   5    9.08    1.65
   1  15   6    8.22    1.65
  -1 -15   6   10.52    1.55
   1 -15  -6   10.60    1.70
  -1  15  -6   12.18    1.76
   1  15   6   11.18    1.64
  -1  15  -6   11.17    1.54
   1  15   7    1.25    0.60
   1 -15  -7    0.28    0.51
  -1 -15   7    1.70    0.80
  -1  15  -7    0.69    0.47
   1  15   7    1.66    1.03
  -1 -15   8   13.87    1.80
   1 -15  -8   14.96    2.13
  -1  15  -8   15.34    1.85
   1  15   8   15.98    2.06
   1  15   8   10.95    1.99
   1  15   9   18.61    2.31
   1 -15  -9   14.96    2.22
  -1 -15   9   15.17    1.89
   1  15   9   14.47    2.29
  -1  15  -9   18.81    2.13
   1 -15 -10    0.94    0.88
   1  15  10    0.89    0.71
  -1  15 -10    1.45    0.76
  -1 -15  10    0.29    0.45
   1  15  10    1.01    0.72
  -1  15 -11   17.55    2.17
   1 -15 -11   11.56    2.04
   1  15  11   13.60    2.24
  -1 -15  11   17.78    2.05
   1  15  11   12.31    1.97
   1  15  12    1.13    0.96
   1 -15 -12    0.85    0.86
  -1  15 -12    1.95    0.96
  -1 -15  12    1.49    0.84
   1  15  13   14.11    2.35
   1 -15 -13    8.56    1.84
  -1  15 -13   15.18    2.16
  -1 -15  13   10.41    1.63
   1 -15 -14    4.10    1.35
   1  15  14    2.86    1.24
  -1 -15  14    3.09    0.95
  -1 -16 -11   12.41    1.99
  -1  16  11   14.05    2.45
   1  16 -11   20.20    2.46
  -1 -16 -10   15.24    2.12
   1  16 -10   19.39    2.35
  -1  16  10   13.86    2.35
   1  16  -9   20.70    2.25
   1 -16   9   22.27    2.13
  -1  16   9   15.24    2.43
  -1 -16  -9   16.20    2.17
   1  16  -9   18.65    2.29
   1 -16   8   40.29    2.91
  -1 -16  -8   29.25    2.88
   1  16  -8   36.14    3.14
  -1  16   8   36.85    3.64
   1  16  -8   39.52    3.14
   1  16  -7   20.23    2.19
  -1  16   7   18.76    2.51
   1  16  -7   21.85    2.38
   1 -16   7   24.73    2.25
  -1 -16  -7   15.76    2.06
   1  16  -6   72.53    4.30
   1 -16   6   79.47    4.24
  -1  16   6   75.12    5.03
   1  16  -6   76.74    4.56
  -1 -16  -6   62.89    4.17
   1 -16   5   26.88    2.35
   1  16  -5   25.72    2.47
   1  16  -5   27.81    2.62
  -1 -16  -5   26.42    2.49
  -1  16   5   25.93    2.85
   1 -16   4    3.23    0.91
  -1 -16  -4    2.39    0.79
   1  16  -4    1.38    0.66
  -1  16   4    3.26    1.22
   1  16  -4    3.18    0.91
   1 -16   3   24.67    2.31
   1  16  -3   21.00    2.21
  -1  16   3   23.37    2.60
   1  16  -3   27.05    2.50
   1  16  -2    2.79    0.92
   1  16  -2    1.46    0.73
  -1  16   2    1.14    0.72
  -1  16   1   18.31    2.22
   1  16  -1   20.03    2.10
   1  16  -1   21.56    2.24
   1  16   0   14.13    1.76
  -1 -16   0   12.94    1.78
   1  16   0   12.29    1.72
  -1  16   0   11.05    1.73
   1 -16   0   12.23    1.46
   1  16   1   17.00    1.94
  -1  16  -1   21.34    2.00
  -1 -16   1   18.20    2.09
  -1  16  -1   17.36    2.11
   1  16   1   18.56    2.17
   1 -16  -1   19.62    1.92
   1 -16  -2    1.92    0.72
   1  16   2    2.71    1.00
  -1  16  -2    2.67    0.78
   1  16   2    1.67    0.77
  -1 -16   2    2.91    0.99
  -1  16  -2    2.14    0.86
   1  16   3   23.33    2.51
  -1  16  -3   24.30    2.54
  -1 -16   3   22.38    2.30
   1  16   3   23.79    2.34
   1 -16  -3   19.48    2.08
  -1  16  -3   25.16    2.23
  -1  16  -4    3.51    0.89
   1 -16  -4    3.42    1.01
   1  16   4    2.62    0.84
  -1 -16   4    4.61    1.12
   1  16   4    2.85    0.97
  -1  16  -4    4.09    1.15
  -1  16  -5   30.10    2.54
   1 -16  -5   28.52    2.71
   1  16   5   29.88    2.71
  -1 -16   5   33.22    2.80
  -1  16  -5   28.58    2.79
   1  16   5   31.28    3.07
  -1 -16   6   79.31    4.51
   1  16   6   74.62    4.50
  -1  16  -6   73.27    4.59
   1  16   6   58.20    4.47
  -1  16  -6   81.37    4.43
   1 -16  -6   68.41    4.48
   1  16   7   21.98    2.41
   1 -16  -7   15.76    2.20
   1  16   7   18.66    2.56
  -1 -16   7   19.02    2.13
  -1  16  -7   25.80    2.61
  -1  16  -7   18.52    2.07
   1  16   8   30.84    3.29
   1 -16  -8   36.16    3.40
  -1  16  -8   29.65    2.71
   1  16   8   40.15    3.34
  -1  16  -8   39.23    3.26
  -1 -16   8   34.58    2.90
   1 -16  -9   19.63    2.56
  -1  16  -9   22.87    2.38
  -1 -16   9   21.74    2.29
   1  16   9   16.74    2.51
  -1 -16  10   16.22    1.99
   1 -16 -10   10.83    2.00
   1  16  10   13.57    2.33
  -1  16 -10   18.54    2.20
   1 -16 -11   14.60    2.30
  -1  16 -11   12.52    1.88
   1  16  11   19.05    2.70
  -1 -16  11   16.47    2.00
  -1 -17  -8    2.91    0.99
  -1  17   8    4.02    1.37
   1  17  -8    2.92    0.95
   1  17  -8    2.90    0.91
  -1 -17  -7   11.26    1.76
   1  17  -7   14.13    1.89
  -1  17   7   10.02    1.91
   1 -17   7   13.71    1.74
   1  17  -7   17.06    2.12
  -1  17   6   11.00    2.01
   1 -17   6   11.70    1.62
   1  17  -6   13.06    1.85
   1  17  -6   11.21    1.68
  -1  17   5    2.42    1.02
   1  17  -5    4.91    1.15
   1  17  -5    7.23    1.37
   1 -17   5    6.94    1.26
  -1  17   4   18.09    2.39
   1  17  -4   16.02    2.01
   1  17  -4   18.32    2.15
   1 -17   4   23.65    2.28
  -1  17   3    9.33    1.70
   1 -17   3    7.76    1.35
   1  17  -3    5.83    1.23
   1  17  -3    7.85    1.35
   1  17  -2    4.75    1.11
  -1  17   2    7.94    1.56
   1  17  -2    6.71    1.27
  -1  17   1   12.79    1.93
   1  17  -1   15.39    2.01
   1  17  -1   19.60    2.14
  -1  17   0   11.84    1.89
   1  17   0   13.72    1.90
   1  17   0   11.25    1.63
  -1 -17   1   16.21    2.05
  -1  17  -1   17.16    2.18
   1  17   1   13.82    1.96
   1  17   1   18.62    2.09
   1  17   2    7.31    1.46
  -1 -17   2    7.69    1.42
   1  17   2    5.96    1.24
  -1  17  -2    7.05    1.42
  -1  17  -3    8.20    1.56
  -1 -17   3    8.87    1.50
   1  17   3    6.84    1.27
   1  17   3    6.70    1.39
   1 -17  -3    6.12    1.22
  -1 -17   4   25.19    2.49
   1  17   4   18.93    2.14
   1  17   4   14.70    2.11
   1 -17  -4   20.77    2.23
  -1  17  -4   16.92    2.18
  -1  17  -5    5.91    1.31
  -1  17  -5    5.21    1.12
   1  17   5    3.29    0.99
  -1 -17   5    3.66    1.00
   1  17   5    4.81    1.30
   1 -17  -5    2.54    0.98
   1 -17  -6   11.79    1.82
  -1 -17   6   14.45    1.89
  -1  17  -6   11.03    1.59
   1  17   6    8.36    1.77
  -1  17  -6   12.42    1.89
  -1  17  -7   15.98    2.10
   1 -17  -7   13.21    2.02
  -1 -17   7   14.38    1.92
   1  17   7   12.95    2.19
  -1  17  -7   16.89    1.99
  -1  17  -8    2.80    0.87
  -1  17  -8    3.64    1.12
   1  17   8    2.45    1.10
  -1 -17   8    2.08    0.84
   1 -17  -8    1.31    0.84
   1 -18   4    6.72    1.31
   1  18  -4    5.48    1.24
   1  18  -4    4.47    1.11
  -1  18   4    3.59    1.20
   1  18  -3    4.07    1.15
   1  18  -3    2.93    0.92
  -1  18   3    2.71    1.08
   1  18  -2    1.59    0.75
   1  18  -2    0.71    0.74
  -1  18   2    1.34    0.97
   1  18  -1   12.10    1.72
  -1  18   1   10.92    1.86
   1  18  -1   11.10    1.80
   1  18   0    9.11    1.63
   1  18   0   11.70    1.69
  -1  18   0    8.43    1.61
  -1  18  -1   12.84    2.01
   1  18   1    9.29    1.69
   1  18   1    8.18    1.41
  -1 -18   2    0.79    0.64
   1  18   2    1.13    0.62
  -1  18  -2    0.49    0.60
   1  18   3    3.92    1.26
  -1  18  -3    6.03    1.42
  -1 -18   3    4.77    1.21
  -1 -18   4    4.87    1.21
   1  18   4    4.24    1.29
  -1  18  -4    5.44    1.35
   2   0   0   37.46    1.48
  -2   0   0   39.36    1.51
  -2   0   0   38.12    1.39
  -2   0   0   40.59    1.51
  -2   0   0   34.90    1.21
   2   0   0   42.32    1.58
   2   0   0   40.04    1.24
   2   0   0   39.55    2.29
  -2   0   0   39.37    1.39
   2   0   1    1.40    0.53
  -2   0   1    1.34    0.25
  -2   0  -1    1.11    0.23
  -2   0   1    1.04    0.18
  -2   0  -1    0.98    0.16
  -2   0  -1    0.62    0.44
   2   0   1    1.70    0.30
   2   0  -1    1.33    0.25
   2   0   1    1.77    0.26
  -2   0  -1    1.31    0.23
   2   0   1    1.43    0.38
  -2   0   1    1.62    0.21
   2   0  -1    1.01    0.15
  -2   0  -1    2.03    0.35
   2   0  -1    1.46    0.23
   2   0  -1    0.80    0.17
   2   0   1    1.15    0.16
  -2   0   1    1.26    0.20
  -2   0   1    2.01    0.24
   2   0  -1    1.45    0.22
  -2   0  -2   73.90    3.24
  -2   0   2   73.49    2.46
  -2   0   2   74.89    2.16
   2   0   2   73.16    2.07
  -2   0  -2   71.09    2.56
   2   0  -2   75.46    2.22
   2   0   2   74.53    2.29
   2   0   2   75.65    3.51
  -2   0  -2   71.30    2.46
  -2   0   2   75.98    2.43
   2   0  -2   77.01    2.28
  -2   0  -2   68.61    3.03
   2   0   2   68.58    3.24
   2   0  -2   75.37    2.23
  -2   0  -2   76.58    2.34
  -2   0   2   71.35    2.29
   2   0  -2   75.21    2.52
   2   0  -2   76.26    2.29
  -2   0  -3   12.32    1.27
  -2   0   3   10.85    0.76
  -2   0  -3   11.54    1.14
   2   0  -3   11.51    0.75
   2   0   3   11.34    0.90
  -2   0   3   10.26    0.74
   2   0   3   11.26    1.22
  -2   0   3   11.21    0.83
   2   0  -3   10.03    0.78
   2   0  -3   10.91    0.88
  -2   0   3   11.36    0.60
  -2   0  -3   10.01    0.88
  -2   0  -3   10.89    0.73
   2   0   3   12.05    0.72
   2   0  -3    9.35    0.59
  -2   0  -4  978.63   23.16
  -2   0   4  973.31   22.11
  -2   0  -4  927.71   22.80
   2   0   4  900.79   23.21
  -2   0  -4  960.46   23.51
  -2   0  -4  861.17   21.89
   2   0   4  867.27   21.73
  -2   0   4  898.71   22.13
   2   0  -4  965.07   22.20
  -2   0   4  972.70   21.97
   2   0  -4  947.22   22.01
   2   0  -4  961.63   21.59
   2   0  -4  905.01   22.32
  -2   0   4  940.55   21.48
   2   0   5  283.51    8.40
  -2   0  -5  249.36    7.41
  -2   0  -5  269.74    8.35
  -2   0  -5  300.92    8.27
   2   0   5  260.77    7.16
   2   0  -5  273.88    7.53
  -2   0   5  268.24    7.47
   2   0  -5  261.18    6.86
  -2   0  -5  285.21    7.22
   2   0  -5  262.15    7.52
  -2   0   5  265.65    7.43
  -2   0   6    5.86    0.75
   2   0   6    5.60    0.89
   2   0  -6    5.81    0.56
  -2   0   6    5.73    0.75
  -2   0  -6    4.39    0.87
   2   0  -6    4.82    0.69
   2   0  -6    5.75    0.77
   2   0   6    5.01    0.69
  -2   0  -7   85.98    4.30
   2   0  -7   82.23    2.95
   2   0  -7   79.42    3.53
  -2   0   7   86.17    3.43
   2   0  -7   82.83    3.51
   2   0   7   81.52    3.82
  -2   0   7   81.95    3.38
  -2   0  -8  104.34    5.04
  -2   0   8   99.08    4.02
   2   0   8  106.27    4.63
  -2   0   8  100.58    4.05
   2   0  -8  106.25    4.48
   2   0  -8  109.87    4.43
  -2   0   9    0.59    0.48
   2   0  -9    0.02    0.77
  -2   0   9    0.41    0.43
  -2   0 -10  209.19    8.07
   2   0 -10  204.61    7.58
  -2   0  10  195.30    6.82
  -2   0  10  200.18    6.93
  -2   0  11   14.67    1.55
  -2   0  11   15.87    1.64
   2   0 -11   19.63    2.14
  -2   0 -11   17.86    2.10
   2   0 -12   16.92    2.13
  -2   0  12   17.50    1.78
  -2   0  12   16.81    1.70
  -2   0 -12   12.39    1.83
  -2   0  13    5.03    1.04
  -2   0  13    3.94    0.88
   2   0 -13    4.69    1.36
  -2   0 -13    6.22    1.41
  -2   0 -14   12.01    1.91
  -2   0  14   11.22    1.59
   2   0 -14    8.94    1.81
  -2   0 -15    1.88    1.14
  -2   0  15    2.56    0.96
   2   0 -15    1.10    1.19
  -2   0 -16  460.30   15.05
  -2   0  16  460.28   14.39
  -2   0  17   15.76    2.12
   2   0 -17    7.82    2.15
  -2   0 -17   12.93    2.18
   2   0 -18    0.12    1.20
   2   0  18    0.83    0.76
  -2   0  18    0.22    0.59
  -2   0 -18    2.80    1.29
  -2   0 -19    0.92    1.11
  -2   0  19    1.09    0.76
   2   0 -19    1.39    1.23
   2   0  19    1.63    0.97
   2   0  20   10.09    1.93
  -2   0  20   10.68    1.96
   2   0 -20    5.56    1.94
  -2   0 -20    9.69    2.02
   2   0 -21    4.64    1.76
  -2   0 -21   10.35    2.14
   2   0  21    7.27    1.71
  -2   0  21    8.00    1.75
  -2   0 -22  158.32    8.22
   2   0  22  157.35    8.35
  -2   0  22  162.53    8.48
   2   0 -22  139.94    8.69
  -2   0 -23    2.44    1.44
   2   0  23    1.82    1.53
   2   0 -23    0.58    1.27
  -2   0  23    1.15    0.86
   2   0 -24    9.36    2.23
  -2   0  24   10.03    2.14
  -2   0 -24   11.88    2.29
   2   0  24   11.74    2.32
   2  -1  24   11.75    2.19
   2   1 -24   14.46    2.92
  -2   1  24   11.93    2.46
  -2  -1 -24   16.17    2.55
  -2   1  23   21.49    3.13
  -2  -1 -23   24.31    3.00
   2   1 -23   14.16    2.77
   2  -1  23   18.13    2.62
  -2  -1 -22   11.86    2.15
   2  -1  22   16.81    2.41
   2   1 -22   11.01    2.50
  -2   1  22   14.40    2.54
  -2   1  21   24.66    3.16
  -2  -1 -21   31.13    3.29
   2   1 -21   21.64    3.46
   2  -1  21   30.42    3.17
   2  -1  20   -0.19    0.60
  -2  -1 -20    1.77    1.07
  -2   1  20    0.16    0.56
   2   1 -20   -0.30    1.37
  -2   1  19   15.35    2.38
   2  -1  19   11.13    1.82
   2   1 -19   12.00    2.54
  -2  -1 -19   13.87    2.22
  -2  -1 -18   25.49    2.90
   2   1 -18   12.48    2.47
   2  -1  18   17.31    2.15
  -2   1  18   21.31    2.67
  -2   1  17   89.47    5.46
  -2  -1 -17   90.72    5.41
   2  -1  17   92.10    5.09
   2   1 -17   69.13    5.63
  -2   1  16    9.39    1.61
  -2   1  16   10.35    1.76
   2  -1  16    7.29    1.36
  -2  -1 -16    8.43    1.69
   2   1 -16    7.88    1.94
  -2   1  15  138.89    6.62
   2  -1  15  128.62    5.94
   2   1 -15  134.12    7.39
  -2   1  15  147.29    6.66
  -2  -1 -15  137.03    6.65
  -2  -1 -14   11.49    1.86
  -2   1  14    6.91    1.35
  -2   1  14   10.20    1.62
   2  -1  14    7.91    1.32
   2   1 -14    7.42    1.68
  -2   1  13   22.19    2.19
  -2  -1 -13   19.33    2.28
  -2   1  13   17.99    2.01
   2   1 -13   19.58    2.37
  -2   1  12   37.05    2.81
  -2   1  12   35.47    2.72
   2   1 -12   42.98    3.36
  -2  -1 -12   38.89    3.10
  -2   1  11  146.82    6.03
  -2  -1 -11  154.97    6.64
  -2   1  11  151.81    6.17
   2   1 -11  157.49    6.67
  -2   1  10   62.34    3.50
   2   1 -10   67.02    3.80
  -2  -1 -10   69.76    4.00
  -2   1  10   57.69    3.28
  -2  -1  -9  211.52    7.80
  -2   1   9  198.58    7.18
  -2   1   9  194.21    6.84
   2   1  -9  220.18    7.42
   2   1  -8  165.11    5.85
  -2  -1  -8  163.39    6.40
  -2   1   8  154.35    5.80
  -2  -1  -8  154.41    5.12
   2   1  -8  155.28    5.70
  -2   1   8  152.69    5.51
   2   1  -7   74.88    2.55
   2  -1   7   72.26    3.16
   2   1  -7   71.78    3.29
  -2   1   7   76.94    3.56
  -2  -1  -7   74.16    3.80
  -2   1   7   70.33    3.15
  -2  -1  -7   72.65    3.06
   2   1  -7   72.58    3.27
  -2  -1  -6   47.04    2.70
  -2   1   6   47.01    2.29
  -2   1   6   47.86    2.62
   2  -1   6   48.19    2.10
   2   1  -6   47.56    2.34
   2   1  -6   51.22    2.39
   2   1  -6   45.39    2.05
   2   1  -6   45.83    1.69
  -2  -1  -6   46.67    2.35
  -2  -1  -5  183.14    5.92
   2  -1   5  168.66    4.87
  -2  -1  -5  188.50    5.72
   2   1  -5  177.70    5.07
  -2  -1  -5  165.19    5.42
  -2   1   5  172.06    5.36
   2   1  -5  180.09    4.63
   2   1  -5  182.11    5.41
  -2   1   5  181.74    5.98
  -2   1   5  179.66    5.00
  -2  -1  -5  184.02    5.17
  -2   1   4  123.31    4.59
   2   1  -4  132.25    3.85
   2  -1   4  130.92    4.34
  -2  -1  -4  133.45    4.59
  -2  -1  -4  133.25    3.93
   2   1  -4  133.80    4.14
   2   1  -4  136.21    4.00
  -2   1   4  133.77    3.69
  -2   1   4  134.93    3.85
   2   1  -4  137.19    3.52
  -2  -1  -4  139.64    4.45
  -2   1   4  124.59    4.07
   2  -1   4  129.41    3.63
  -2  -1  -4  132.66    4.16
   2   1  -3   64.45    2.33
  -2  -1  -3   57.23    2.33
  -2   1   3   64.57    2.01
  -2  -1  -3   60.98    2.05
   2  -1   3   61.86    1.89
   2   1  -3   60.77    2.02
   2   1  -3   61.38    2.14
  -2  -1  -3   61.48    2.28
  -2   1   3   62.72    2.53
  -2  -1  -3   60.30    2.96
  -2   1   3   61.49    2.21
   2  -1   3   63.05    2.48
   2  -1   3   63.69    2.56
  -2   1   3   62.37    2.19
   2   1  -3   61.38    1.82
  -2   1   2    8.36    0.62
  -2   1   2    8.40    0.59
   2   1  -2    7.70    0.50
  -2  -1  -2    8.46    0.52
   2   1  -2    7.66    0.65
   2   1  -2    8.31    0.47
   2  -1   2    8.50    0.75
   2  -1   2   10.08    0.76
  -2  -1  -2    8.01    0.82
  -2  -1  -2    8.28    0.57
  -2   1   2    8.34    0.55
   2   1  -2    7.96    0.62
  -2   1   2    7.79    0.64
  -2  -1  -2    8.20    0.65
  -2  -1  -2    8.18    0.66
   2   1  -2    7.77    0.58
   2  -1   2    7.50    0.47
   2   1  -1   13.50    0.80
  -2   1   1   13.10    0.62
  -2   1   1   13.10    0.53
  -2  -1  -1   11.99    0.76
  -2  -1  -1   12.51    0.84
  -2  -1  -1   13.03    0.70
   2   1  -1   12.70    0.79
  -2   1   1   11.99    0.67
   2  -1   1   14.12    0.98
   2   1  -1   12.93    0.72
  -2  -1  -1   13.12    0.80
  -2  -1  -1   12.86    0.54
  -2   1   1   12.10    0.74
  -2   1   1   14.07    1.32
  -2   1   1   11.81    0.67
   2  -1   1   12.83    0.82
  -2  -1   0    4.35    0.46
   2   1   0    4.61    0.47
  -2   1   0    5.16    0.39
   2   1   0    4.10    0.36
  -2  -1   0    4.54    0.44
   2  -1   0    4.18    0.41
   2  -1   0    4.97    0.82
  -2   1   0    4.31    0.40
  -2  -1   0    5.03    0.41
   2  -1   0    4.76    0.47
  -2   1   0    3.97    0.76
   2  -1   0    4.01    0.50
   2   1   0    4.34    0.45
  -2  -1   0    4.86    0.46
  -2   1   0    4.21    0.41
   2   1   0    4.17    0.45
  -2  -1   1   13.03    0.62
  -2  -1   1   12.84    0.76
  -2   1  -1   11.78    0.71
   2  -1  -1   12.91    1.22
   2   1   1   12.09    0.79
  -2   1  -1   15.80    1.42
   2  -1  -1   12.07    0.78
  -2  -1   1   13.57    0.75
  -2   1  -1   12.57    0.82
   2  -1  -1   11.67    0.69
  -2   1  -1   10.98    0.93
  -2  -1   1   12.21    0.83
   2   1   1   12.07    0.64
   2  -1  -1   11.57    0.55
  -2  -1   1   10.81    0.68
   2   1   1   12.51    0.90
   2  -1  -1   12.93    0.64
  -2   1  -1   11.00    0.62
   2   1   1   12.55    0.76
  -2   1  -1   11.44    0.73
  -2   1  -2    7.19    0.70
   2   1   2    7.75    0.52
   2  -1  -2    7.24    0.54
   2   1   2    6.98    0.58
   2  -1  -2    6.95    0.54
   2  -1  -2    7.14    0.62
  -2   1  -2    8.71    0.91
  -2  -1   2    7.65    0.61
  -2   1  -2   17.83    1.52
   2  -1  -2    6.73    0.87
   2   1   2    8.21    0.90
   2   1   2    8.93    1.10
  -2  -1   2    7.01    0.58
  -2   1  -2    6.98    0.60
  -2   1  -2    7.47    0.47
  -2  -1   2    6.81    0.38
  -2  -1   2    6.87    0.41
   2  -1  -2    7.01    0.39
   2  -1  -3   61.48    2.08
  -2   1  -3   62.67    2.76
   2   1   3   56.96    2.09
   2   1   3   58.29    3.04
   2   1   3   62.41    2.22
  -2  -1   3   66.20    2.25
  -2  -1   3   59.61    2.19
   2  -1  -3   61.21    2.29
   2   1   3   64.72    3.27
  -2   1  -3   71.47    2.80
  -2   1  -3   62.29    1.95
  -2  -1   3   61.17    1.78
   2  -1  -3   64.20    2.35
  -2  -1   3   60.24    1.90
  -2  -1   4  128.55    3.60
  -2  -1   4  121.44    3.86
  -2  -1   4  122.46    3.28
   2   1   4  124.97    5.28
   2  -1  -4  129.89    4.33
   2  -1  -4  130.83    4.01
   2   1   4  129.48    4.23
   2   1   4  119.40    4.90
   2  -1  -4  122.90    3.63
   2   1   4  117.29    3.78
  -2   1  -4  126.84    3.64
  -2   1  -4  131.78    4.32
  -2   1  -4  124.25    4.79
   2   1   5  181.14    6.82
  -2  -1   5  185.12    5.40
   2  -1  -5  188.48    5.56
   2  -1  -5  183.11    5.06
  -2  -1   5  173.30    5.05
   2   1   5  172.96    5.31
   2  -1  -5  183.19    5.90
  -2   1  -5  172.46    6.47
   2  -1  -6   45.97    2.35
  -2  -1   6   46.59    2.03
   2  -1  -6   46.87    2.02
  -2  -1   6   49.85    2.26
   2   1   6   46.04    3.02
  -2   1  -6   47.16    3.04
   2  -1  -6   48.66    2.29
  -2   1  -7   80.23    4.25
   2   1   7   78.57    4.10
   2  -1  -7   75.35    3.45
  -2  -1   7   73.15    2.94
   2  -1  -7   77.40    2.99
   2  -1  -7   83.36    3.38
  -2  -1   7   77.64    3.21
   2  -1  -8  177.63    5.95
   2  -1  -8  162.51    5.41
  -2  -1   8  160.03    5.53
   2  -1  -8  159.89    6.08
   2   1   8  160.02    6.55
  -2   1  -8  163.64    6.84
   2  -1  -9  217.15    7.36
  -2  -1   9  205.24    6.85
   2   1   9  204.21    7.83
  -2   1  -9  212.66    8.23
  -2   1 -10   66.82    4.18
  -2  -1  10   63.60    3.26
   2  -1 -10   64.47    3.71
   2   1  10   65.97    3.91
  -2   1 -11  156.24    6.91
   2  -1 -11  145.60    6.44
  -2  -1  11  143.92    5.61
  -2  -1  12   39.23    2.66
   2  -1 -12   39.83    3.29
  -2   1 -12   41.53    3.43
   2  -1 -13   12.17    2.01
  -2   1 -13   18.68    2.34
  -2  -1  13   16.75    1.78
  -2  -1  14    6.70    1.20
  -2   1 -14    8.61    1.70
   2  -1 -14    5.92    1.51
  -2   1 -15  147.09    7.21
   2  -1 -15  105.33    6.63
  -2  -1  15  141.37    6.15
  -2  -1  16    8.98    1.51
  -2   1 -16    9.86    1.95
   2  -1 -16    4.49    1.55
  -2   1 -17   87.56    5.61
   2  -1 -17   64.16    5.33
  -2  -1  17   82.19    4.75
  -2  -1  18   20.25    2.34
  -2   1 -18   23.73    2.95
   2  -1 -18   17.52    2.84
   2  -1 -19   12.07    2.42
  -2   1 -19   14.74    2.41
  -2  -1  19   15.17    2.11
  -2  -1  20    0.09    0.50
  -2   1 -20    0.00    1.00
   2  -1 -20    1.48    1.29
   2   1  20    0.78    0.94
  -2  -1  21   29.68    3.15
   2  -1 -21   25.52    3.46
  -2   1 -21   25.49    3.23
   2   1  21   28.14    3.42
  -2  -1  22   15.12    2.34
   2  -1 -22    9.87    2.23
   2   1  22   12.34    2.37
  -2   1 -22   12.62    2.42
   2  -1 -23   22.07    3.21
  -2  -1  23   21.80    2.88
   2   1  23   23.27    3.30
  -2   1 -23   24.91    3.27
  -2  -1  24   12.97    2.31
   2   1  24   12.87    2.50
   2  -1 -24   11.65    2.41
  -2   1 -24   16.90    2.76
   2   2 -24    2.11    1.42
  -2   2  24    1.05    1.09
   2  -2  24    0.14    0.69
  -2  -2 -24    3.69    1.41
   2   2 -24    1.02    1.18
  -2  -2 -23    8.96    1.86
   2   2 -23    7.06    2.16
  -2   2  23    6.47    1.87
   2  -2  23   11.27    1.94
   2   2 -22   11.57    2.58
   2  -2  22   17.27    2.32
  -2   2  22   14.86    2.76
  -2  -2 -22   15.71    2.33
   2   2 -21   22.68    3.45
   2  -2  21   24.69    2.71
  -2   2  21   27.98    3.58
  -2  -2 -21   34.64    3.34
   2   2 -20    3.04    1.50
  -2  -2 -20    5.86    1.55
  -2   2  20    8.01    1.91
   2  -2  20    6.34    1.39
  -2   2  19   10.92    2.06
   2  -2  19   12.03    1.80
  -2   2  19   17.35    2.61
  -2  -2 -19   19.42    2.45
   2   2 -19   12.82    2.62
   2   2 -18    7.16    1.91
   2  -2  18   16.81    2.04
  -2  -2 -18   16.62    2.27
  -2   2  18   18.80    2.48
  -2   2  18   13.77    2.30
  -2   2  17   19.69    2.67
  -2   2  17   21.34    2.59
   2  -2  17   23.33    2.30
  -2  -2 -17   21.63    2.50
   2   2 -17   16.50    2.71
   2  -2  16   45.11    3.14
   2   2 -16   44.65    4.25
  -2  -2 -16   47.15    3.62
  -2   2  16   43.86    3.83
  -2   2  16   39.38    3.50
  -2  -2 -15   17.30    2.16
   2  -2  15   17.11    1.83
  -2   2  15   20.44    2.43
  -2   2  15   16.36    2.26
   2   2 -15   16.88    2.54
   2  -2  14   43.86    2.87
   2   2 -14   45.39    3.87
  -2   2  14   37.56    3.23
  -2  -2 -14   44.95    3.38
  -2   2  13   17.93    2.15
  -2  -2 -13   18.50    2.14
   2   2 -13   20.10    2.44
   2  -2  13   18.80    1.78
  -2  -2 -12  157.65    6.71
   2   2 -12  157.99    7.10
  -2   2  12  158.33    6.89
   2  -2  12  159.15    5.88
  -2  -2 -11  139.25    5.92
  -2  -2 -11  123.11    4.26
  -2   2  11  127.34    5.87
   2   2 -11  135.90    6.03
   2  -2  11  121.49    4.79
   2   2 -10   74.05    4.00
   2  -2  10   68.36    3.16
  -2  -2 -10   69.75    2.84
  -2   2  10   71.02    4.08
  -2  -2 -10   76.28    4.11
  -2  -2  -9  117.25    5.22
   2  -2   9  118.98    4.26
  -2   2   9  109.57    5.22
  -2  -2  -9  114.85    4.01
   2   2  -9  122.70    5.11
  -2  -2  -8   16.85    1.75
  -2  -2  -8   16.00    1.21
   2   2  -8   15.60    1.52
   2   2  -8   19.51    1.66
  -2   2   8   14.45    1.69
   2  -2   8   16.58    1.25
   2  -2   8   17.03    1.61
   2   2  -7    8.72    0.63
   2  -2   7    9.83    1.01
  -2   2   7    9.91    1.34
   2   2  -7    8.96    1.03
  -2  -2  -7    9.25    0.92
   2  -2   7   10.53    0.92
  -2  -2  -7   10.39    1.26
   2   2  -7    8.30    1.04
  -2  -2  -6  189.76    6.54
   2   2  -6  199.77    6.16
   2   2  -6  198.16    5.12
   2   2  -6  205.20    5.75
  -2   2   6  202.41    7.09
   2   2  -6  205.45    6.39
  -2  -2  -6  198.38    6.59
   2  -2   6  199.93    5.58
  -2   2   6  213.86    5.60
   2  -2   6  206.86    5.69
  -2  -2  -5   53.79    2.51
   2   2  -5   50.82    1.54
   2  -2   5   50.17    1.69
  -2  -2  -5   51.17    2.19
   2   2  -5   52.16    2.25
  -2  -2  -5   52.56    2.45
   2   2  -5   51.52    1.97
  -2   2   5   49.08    2.75
   2  -2   5   51.73    1.89
  -2   2   5   52.51    1.91
   2   2  -4  184.08    4.56
   2  -2   4  184.48    4.66
   2  -2   4  187.11    4.83
  -2   2   4  177.46    5.94
   2   2  -4  194.08    5.42
  -2  -2  -4  185.23    5.62
  -2  -2  -4  184.16    5.32
  -2  -2  -4  186.06    5.56
  -2   2   4  200.21    5.04
   2   2  -4  188.19    4.98
  -2   2   4  190.60    5.25
   2  -2   3   12.30    1.08
   2   2  -3   13.13    0.54
  -2  -2  -3   11.85    0.89
  -2   2   3   13.10    0.77
   2  -2   3   13.26    0.56
  -2   2   3   12.75    1.00
   2  -2   3   13.12    0.55
  -2  -2  -3   12.02    0.94
  -2  -2  -3   13.77    0.92
  -2   2   3   13.23    0.84
  -2   2   3   13.26    1.27
   2   2  -3   12.10    0.84
   2   2  -3   13.40    0.90
   2   2  -3   14.19    0.94
  -2   2   2   25.28    1.11
  -2   2   2   25.93    1.29
  -2   2   2   24.50    1.83
   2  -2   2   26.85    1.36
  -2  -2  -2   27.76    1.27
  -2  -2  -2   27.09    1.38
   2   2  -2   25.32    1.24
   2   2  -2   25.69    1.23
  -2   2   2   24.34    1.15
  -2  -2  -2   24.20    1.20
  -2  -2  -2   25.86    1.27
  -2  -2  -2   29.00    1.53
   2   2  -2   24.03    1.27
  -2   2   1  157.81    4.25
  -2   2   1  136.70    5.43
   2   2  -1  155.18    4.33
   2  -2   1  159.49    4.48
   2   2  -1  163.42    4.43
   2  -2   1  154.56    4.41
  -2  -2  -1  154.19    4.37
  -2   2   1  154.83    4.38
  -2  -2  -1  159.54    4.60
  -2  -2  -1  163.68    4.19
   2   2  -1  161.23    4.58
  -2  -2  -1  156.65    4.54
  -2   2   1  158.26    4.31
  -2  -2  -1  159.00    4.36
   2  -2   0  183.20    4.95
   2   2   0  184.49    5.15
   2  -2   0  180.41    4.98
  -2   2   0  161.72    4.83
  -2   2   0  192.69    6.51
   2   2   0  184.50    4.95
  -2  -2   0  190.37    4.90
  -2  -2   0  189.37    5.14
   2   2   0  185.11    5.03
   2   2   0  172.62    4.83
  -2  -2   0  180.61    4.91
  -2   2   0  190.81    4.88
  -2  -2   0  184.39    5.05
  -2   2   0  186.11    4.87
  -2   2  -1  160.99    4.39
   2  -2  -1  157.68    4.49
  -2  -2   1  159.20    4.39
  -2   2  -1  167.80    4.50
  -2  -2   1  156.26    4.48
   2   2   1  159.47    4.54
   2   2   1  154.17    4.74
   2  -2  -1  156.91    4.43
   2   2   1  164.78    4.28
   2   2   1  156.11    4.36
  -2  -2   1  158.43    4.62
  -2   2  -1  160.48    4.67
  -2  -2   1  158.76    4.50
   2   2   1  160.25    4.51
  -2   2  -1  170.07    4.44
   2  -2  -2   24.11    1.23
   2  -2  -2   25.15    1.18
   2  -2  -2   26.79    1.74
   2  -2  -2   23.59    1.16
  -2   2  -2   26.44    1.58
  -2  -2   2   25.85    1.18
  -2   2  -2   25.36    1.18
   2   2   2   23.12    1.12
  -2  -2   2   22.11    1.26
  -2   2  -2   24.41    0.85
  -2  -2   2   23.39    1.22
   2   2   2   23.41    1.14
   2   2   2   21.55    1.20
  -2   2  -2   26.16    1.22
   2   2   2   26.23    1.55
  -2  -2   2   24.76    0.83
  -2   2  -2   26.05    1.24
  -2   2  -3   12.48    0.57
  -2  -2   3   12.06    0.82
   2   2   3   13.07    1.25
   2  -2  -3   12.39    0.90
   2   2   3   12.37    0.90
   2  -2  -3   14.07    0.87
   2  -2  -3   13.30    1.16
   2   2   3   12.44    0.85
  -2  -2   3   13.34    0.92
  -2   2  -3   13.36    1.28
  -2  -2   3   12.68    0.51
   2   2   3   12.01    0.87
  -2   2  -3   14.34    0.94
   2  -2  -3   12.89    0.91
   2  -2  -4  187.77    5.40
   2  -2  -4  196.09    5.69
   2  -2  -4  178.18    5.12
  -2   2  -4  192.40    5.36
   2   2   4  187.71    5.44
   2   2   4  174.43    5.35
   2   2   4  163.80    6.07
   2  -2  -4  187.55    5.72
  -2   2  -4  166.98    6.37
   2   2   4  189.71    6.73
  -2  -2   4  178.38    5.30
  -2  -2   5   48.12    2.15
   2   2   5   45.63    2.65
  -2   2  -5   50.02    3.11
   2  -2  -5   49.07    2.06
   2  -2  -5   50.47    2.27
   2   2   5   50.83    3.29
   2   2   5   48.89    2.28
   2  -2  -5   52.92    2.37
   2   2   6  206.78    7.95
   2  -2  -6  206.31    6.39
   2   2   6  196.26    6.26
   2  -2  -6  203.42    6.03
  -2  -2   6  198.70    6.11
   2  -2  -6  211.06    6.05
  -2   2  -6  196.27    7.49
   2  -2  -6  205.03    6.13
   2   2   7    7.94    0.99
   2   2   7    7.44    1.32
   2  -2  -7    7.74    1.06
   2  -2  -7    8.79    0.99
   2  -2  -7    8.57    0.69
   2  -2  -7    7.67    0.89
  -2  -2   7    7.38    0.89
  -2   2  -7    8.94    1.56
  -2  -2   8   16.14    1.38
   2   2   8   15.55    1.94
   2   2   8   14.46    1.41
  -2   2  -8   18.35    2.19
   2  -2  -8   15.57    1.67
   2  -2  -8   15.00    1.42
   2  -2  -8   17.56    1.50
   2  -2  -9  131.46    5.02
   2   2   9  115.07    5.70
   2  -2  -9  125.19    5.07
  -2  -2   9  121.57    4.66
   2   2   9  117.25    4.86
  -2   2  -9  119.62    5.84
   2   2  10   65.93    4.16
   2   2  10   65.91    3.56
   2  -2 -10   73.60    3.95
  -2  -2  10   73.65    3.46
  -2   2 -10   70.35    4.40
   2   2  11  127.14    6.10
  -2   2 -11  116.49    6.05
   2   2  11  121.30    5.33
   2  -2 -11  126.37    5.76
  -2  -2  11  121.04    4.99
  -2   2 -12  144.66    7.08
   2   2  12  171.14    7.31
  -2  -2  12  150.33    5.91
   2  -2 -12  146.86    6.83
   2   2  12  146.79    6.23
  -2  -2  13   19.76    1.91
   2  -2 -13   17.77    2.34
  -2   2 -13   22.98    2.68
  -2  -2  14   47.92    3.12
   2  -2 -14   37.24    3.54
  -2   2 -14   47.34    3.92
   2  -2 -15   13.87    2.26
  -2   2 -15   16.19    2.42
  -2  -2  15   16.27    1.84
  -2  -2  16   41.35    3.07
  -2   2 -16   42.51    3.88
   2  -2 -16   31.54    3.48
   2  -2 -17   18.33    2.79
  -2   2 -17   21.78    2.88
  -2  -2  17   21.09    2.27
   2  -2 -18   15.50    2.59
  -2  -2  18   16.43    2.06
  -2   2 -18   14.64    2.48
   2  -2 -19   14.95    2.63
  -2   2 -19   18.45    2.75
  -2  -2  19   14.11    1.97
   2  -2 -20    5.28    1.78
  -2   2 -20    3.82    1.49
  -2  -2  20    8.32    1.64
   2  -2 -21   26.35    3.40
  -2  -2  21   29.29    3.02
  -2   2 -21   30.95    3.67
   2  -2 -22   12.76    2.48
  -2  -2  22   16.46    2.31
   2   2  22   10.07    2.28
  -2   2 -22    9.90    2.28
   2   2  23    7.30    1.94
  -2  -2  23    8.50    1.73
  -2   2 -23    9.74    2.14
   2  -2 -23    8.50    2.07
  -2   2 -24    3.71    1.55
   2   2  24    0.07    0.87
   2  -2 -24    0.31    1.12
  -2  -2  24    0.82    0.74
   2  -2 -24    0.64    1.04
  -2  -3 -24   12.38    2.14
   2   3 -24   10.26    2.57
  -2   3  24    7.07    2.12
   2  -3  24    8.34    1.70
   2   3 -24    5.60    1.92
  -2  -3 -23   30.90    3.15
  -2   3  23   31.73    4.19
   2  -3  23   28.91    2.99
   2   3 -23   30.76    4.03
   2   3 -23   28.93    4.08
  -2  -3 -22   18.68    2.46
  -2   3  22   17.84    3.12
   2   3 -22   10.86    2.67
   2  -3  22   18.44    2.29
   2   3 -21    1.52    1.38
  -2   3  21   -0.28    0.82
  -2   3  21    1.64    0.91
   2  -3  21    0.91    0.66
  -2  -3 -21    2.60    1.29
   2   3 -20   46.76    4.97
  -2   3  20   56.65    5.30
  -2  -3 -20   59.38    4.23
   2  -3  20   53.37    3.77
  -2   3  20   54.51    4.68
  -2  -3 -19    5.39    1.41
  -2   3  19    2.05    1.12
   2  -3  19    3.24    1.00
  -2   3  19    2.13    1.07
   2   3 -19    1.92    1.46
  -2   3  18   16.20    2.64
   2   3 -18   17.87    2.97
   2  -3  18   18.60    2.05
  -2   3  18   18.90    2.63
  -2  -3 -18   19.68    2.38
   2  -3  17   64.33    3.82
  -2  -3 -17   68.68    4.36
  -2   3  17   61.49    4.66
   2   3 -17   57.99    5.07
  -2   3  16   35.88    3.48
   2   3 -16   40.76    4.02
   2  -3  16   40.29    2.86
  -2  -3 -16   46.08    3.44
   2   3 -15   53.59    4.41
  -2  -3 -15   61.66    3.97
   2  -3  15   54.68    3.31
  -2   3  15   54.64    4.22
   2   3 -14    1.08    0.95
  -2  -3 -14    2.50    0.99
  -2   3  14    1.39    0.74
   2  -3  14    0.98    0.53
  -2  -3 -13   26.27    2.41
   2  -3  13   23.81    1.95
  -2   3  13   21.74    2.51
   2   3 -13   23.47    2.64
  -2  -3 -12  116.83    5.36
  -2   3  12  104.53    5.65
   2  -3  12  108.57    4.49
   2   3 -12  106.45    5.52
  -2   3  11    7.35    1.43
  -2  -3 -11    7.12    1.29
   2  -3  11    6.79    0.93
   2   3 -11    8.06    1.36
   2  -3  10   86.47    3.56
  -2  -3 -10   84.64    4.32
  -2   3  10   88.70    4.85
   2   3 -10   91.46    4.53
  -2   3   9   26.05    2.43
   2   3  -9   25.95    2.03
   2  -3   9   24.92    1.62
  -2  -3  -9   24.17    2.13
   2   3  -9   25.90    2.11
   2  -3   8  219.46    6.33
  -2  -3  -8  216.37    7.39
   2   3  -8  222.93    7.06
   2  -3   8  195.68    6.79
  -2   3   8  224.38    8.12
   2   3  -8  214.50    7.27
  -2  -3  -7  127.52    4.89
   2   3  -7  130.04    3.45
  -2   3   7  130.02    5.57
   2  -3   7  128.57    4.19
  -2   3   7  125.10    3.84
   2  -3   7  134.37    4.10
   2   3  -7  131.91    4.62
   2   3  -7  121.83    4.81
   2  -3   6  165.64    4.59
  -2  -3  -6  156.81    5.68
   2   3  -6  155.34    5.37
  -2   3   6  165.36    4.50
  -2   3   6  156.66    6.05
   2  -3   6  157.77    4.27
  -2  -3  -6  151.47    5.27
   2   3  -6  159.58    5.08
   2   3  -6  156.03    3.93
  -2   3   5   68.04    3.27
  -2  -3  -5   65.64    3.03
  -2  -3  -5   70.90    2.82
   2   3  -5   68.70    2.66
   2  -3   5   65.87    2.19
   2  -3   5   63.65    1.84
  -2   3   5   72.22    2.23
  -2   3   4  157.74    5.71
  -2  -3  -4  169.42    5.14
  -2   3   4  182.42    4.57
  -2   3   4  171.40    4.91
  -2   3   4  171.40    5.62
   2   3  -4  171.93    5.05
  -2  -3  -4  172.97    5.51
   2  -3   4  171.80    4.49
  -2  -3  -4  174.33    5.54
   2   3  -3  336.25    9.11
  -2   3   3  336.08    9.23
  -2   3   3  375.82    8.78
  -2  -3  -3  351.94    9.33
  -2   3   3  303.25    9.83
  -2  -3  -3  349.02    9.35
   2  -3   3  347.74    8.22
   2  -3   3  346.90    9.72
  -2  -3  -3  330.81    8.80
   2   3  -3  345.54    8.89
  -2   3   2  210.20    7.59
  -2  -3  -2  241.16    6.40
  -2  -3  -2  247.79    6.67
  -2   3   2  252.83    6.34
   2   3  -2  241.22    6.43
  -2   3   2  241.47    6.69
   2   3  -2  242.45    6.78
  -2  -3  -2  257.25    6.59
  -2  -3  -2  242.59    6.81
   2  -3   2  241.96    5.84
   2  -3   2  250.90    6.77
   2  -3   2  243.47    6.55
   2  -3   1    4.60    0.51
   2   3  -1    3.82    0.54
   2  -3   1    4.91    0.47
   2  -3   1    4.20    0.47
  -2  -3  -1    5.39    0.61
  -2  -3  -1    3.94    0.49
   2   3  -1    4.58    0.46
  -2   3   1    4.66    0.44
  -2  -3  -1    4.50    0.45
   2   3  -1    4.68    0.55
  -2  -3  -1    4.88    0.41
  -2   3   1    5.01    0.56
   2   3   0    0.59    0.23
  -2  -3   0    0.84    0.27
  -2   3   0    0.23    0.11
  -2   3   0    0.39    0.20
   2   3   0    0.61    0.20
   2   3   0    0.66    0.17
  -2   3   0    0.51    0.19
  -2   3   0    0.82    0.20
   2   3   0    0.31    0.17
  -2  -3   0    0.65    0.20
   2   3   0    0.92    0.27
   2  -3   0    0.38    0.18
  -2  -3   0    0.47    0.24
   2  -3   0    0.37    0.19
   2   3   1    4.44    0.50
  -2   3  -1    4.84    0.45
   2   3   1    5.10    0.51
  -2  -3   1    4.51    0.56
  -2   3  -1    3.62    0.59
  -2  -3   1    3.81    0.49
   2  -3  -1    4.30    0.47
   2  -3  -1    3.91    0.48
  -2   3  -1    3.63    0.26
  -2  -3   1    3.99    0.43
   2   3   1    3.75    0.55
   2   3   1    4.57    0.50
  -2   3  -1    4.73    0.49
   2  -3  -2  246.74    6.51
  -2  -3   2  243.32    6.33
  -2   3  -2  222.75    7.31
  -2  -3   2  234.84    6.64
   2   3   2  233.13    6.89
   2  -3  -2  240.16    6.52
  -2   3  -2  258.58    6.45
   2   3   2  230.14    6.93
  -2   3  -2  253.12    6.40
  -2   3  -2  244.23    5.82
  -2  -3   2  242.88    6.75
   2  -3  -2  241.21    6.53
  -2   3  -3  348.93    8.27
   2   3   3  347.60    9.78
  -2   3  -3  319.17   10.19
  -2  -3   3  350.41    9.19
   2  -3  -3  344.50    8.96
  -2  -3   3  344.88    8.81
  -2   3  -3  352.32    8.83
   2   3   3  335.85    9.49
   2  -3  -3  352.63    8.98
  -2  -3   3  351.13    9.16
   2  -3  -4  177.83    5.18
  -2  -3   4  177.19    5.27
   2  -3  -4  169.84    5.09
   2   3   4  176.52    6.17
   2  -3  -4  176.96    4.78
   2   3   4  168.23    5.62
  -2   3  -4  154.20    6.18
  -2   3  -4  174.81    4.55
   2  -3  -5   66.57    2.68
   2  -3  -5   68.49    2.34
  -2   3  -5   70.95    3.72
  -2  -3   5   66.88    2.74
   2   3   5   63.41    3.15
   2   3   5   70.32    3.17
   2  -3  -5   65.70    2.74
   2   3   5   70.93    3.79
   2   3   6  153.81    5.60
   2   3   6  166.41    5.77
   2  -3  -6  169.97    5.01
   2   3   6  168.68    6.86
  -2   3  -6  166.41    6.48
   2  -3  -6  159.69    5.36
  -2  -3   6  158.85    5.19
   2  -3  -6  160.34    5.15
   2  -3  -6  151.74    4.57
   2  -3  -7  133.61    5.05
   2  -3  -7  126.13    4.00
   2  -3  -7  133.39    4.51
   2  -3  -7  136.66    4.23
   2  -3  -7  135.65    4.77
   2   3   7  128.33    4.92
   2   3   7  128.53    5.12
  -2   3  -7  125.93    5.75
   2   3   7  134.88    6.20
  -2  -3   7  131.82    4.65
   2   3   8  232.84    8.80
   2  -3  -8  219.50    6.23
   2   3   8  211.47    7.49
  -2  -3   8  214.48    6.88
   2  -3  -8  226.82    7.67
  -2   3  -8  208.23    8.17
   2  -3  -8  228.14    7.04
   2  -3  -8  222.82    7.24
   2   3   9   25.67    2.54
   2  -3  -9   23.98    1.35
   2   3   9   21.88    2.02
   2  -3  -9   26.74    2.40
   2  -3  -9   25.74    1.98
  -2  -3   9   23.19    1.76
   2  -3  -9   27.13    2.12
  -2   3  -9   21.27    2.36
   2  -3 -10   91.72    3.09
   2  -3 -10   82.33    4.22
  -2  -3  10   84.89    3.87
  -2   3 -10   81.86    4.81
   2  -3 -10   90.93    4.40
   2   3  10   91.08    5.04
   2   3  10   77.84    4.22
  -2   3 -11    9.05    1.75
  -2  -3  11    7.18    1.06
   2  -3 -11    7.66    0.73
   2   3  11    8.36    1.55
   2  -3 -11    7.08    1.30
   2   3  11    6.72    1.20
   2  -3 -12  107.78    3.53
   2   3  12  101.51    5.60
   2   3  12   98.82    5.18
  -2  -3  12  109.83    4.75
  -2   3 -12  102.79    5.74
   2  -3 -12  102.22    5.38
   2   3  13   31.45    2.96
  -2  -3  13   25.72    2.19
   2   3  13   24.51    2.47
   2  -3 -13   20.24    2.43
  -2   3 -13   27.49    2.92
  -2  -3  14    0.78    0.50
  -2   3 -14   -0.36    1.05
   2  -3 -14    1.77    1.11
   2   3  14    1.21    0.77
  -2  -3  15   51.72    3.35
  -2   3 -15   53.77    4.33
   2   3  15   51.50    3.85
   2  -3 -15   36.96    3.65
  -2  -3  16   39.86    2.98
   2  -3 -16   27.82    3.21
  -2   3 -16   42.18    3.95
   2  -3 -17   50.08    4.40
  -2   3 -17   53.07    4.55
  -2  -3  17   55.06    3.69
  -2   3 -18   19.67    2.90
  -2  -3  18   19.95    2.21
   2  -3 -18   19.20    2.83
   2  -3 -19    1.51    1.11
  -2  -3  19    2.59    0.94
  -2   3 -19    1.70    1.28
  -2  -3  20   54.83    4.03
  -2   3 -20   57.44    5.02
   2  -3 -20   55.53    4.76
  -2  -3  21    1.35    0.77
   2  -3 -21    2.26    1.21
  -2   3 -21    4.30    1.79
   2  -3 -22   15.59    2.53
  -2  -3  22   16.60    2.27
  -2   3 -22   18.63    3.06
  -2   3 -23   29.88    3.79
  -2  -3  23   32.78    3.31
   2  -3 -23   32.39    3.68
   2  -3 -23   37.91    3.29
  -2  -3  24   11.84    2.08
   2  -3 -24   10.32    2.31
  -2   3 -24   13.16    2.55
   2  -3 -24   11.51    2.17
   2   3  24    9.74    2.43
   2  -3 -24   15.32    2.06
   2  -4  23    2.56    0.97
   2   4 -23    0.13    1.55
  -2   4  23    3.49    1.75
   2   4 -23    2.50    1.40
  -2  -4 -23    2.41    1.22
   2   4 -22   11.06    2.63
  -2  -4 -22   13.79    2.11
   2  -4  22    9.86    1.65
   2   4 -22    9.45    2.36
  -2   4  22   12.61    2.32
  -2   4  22    7.98    2.24
  -2  -4 -21    5.64    1.40
   2  -4  21    4.69    1.18
   2   4 -21    4.28    1.75
  -2   4  21    3.69    1.60
  -2   4  21    4.21    1.43
  -2   4  20   61.76    5.70
   2  -4  20   69.83    4.27
  -2   4  20   72.96    5.54
  -2  -4 -20   85.94    4.98
   2   4 -20   64.06    5.85
   2   4 -19   24.78    3.53
   2  -4  19   30.31    2.63
  -2   4  19   27.73    3.31
  -2  -4 -19   35.51    3.10
   2  -4  18   21.52    2.18
  -2  -4 -18   23.66    2.53
  -2   4  18   20.76    2.80
   2   4 -18   25.63    3.39
   2  -4  17    1.82    0.70
  -2   4  17    2.53    1.09
  -2  -4 -17    1.40    1.02
   2   4 -17    2.62    1.28
   2  -4  16   56.99    3.41
  -2  -4 -16   58.87    3.86
  -2   4  16   59.63    4.61
   2   4 -16   51.76    4.49
   2  -4  15    5.16    0.99
   2   4 -15    4.65    1.43
  -2   4  15    4.05    1.29
  -2  -4 -15    7.02    1.42
  -2   4  14   10.59    1.93
   2   4 -14   13.43    2.08
   2  -4  14   14.55    1.54
  -2  -4 -14   12.42    1.72
  -2  -4 -13  613.45   17.26
   2  -4  13  585.49   16.22
  -2   4  13  579.38   18.50
   2   4 -13  626.42   18.46
  -2   4  12   15.13    2.11
   2  -4  12   14.19    1.40
  -2  -4 -12   16.81    1.85
   2   4 -12   10.73    1.67
   2  -4  11   49.79    2.60
  -2  -4 -11   50.21    3.17
  -2   4  11   48.93    3.66
   2   4 -11   46.88    3.29
   2   4 -10   41.77    2.91
   2  -4  10   41.56    2.23
   2   4 -10   43.57    2.76
  -2  -4 -10   36.82    2.63
  -2   4  10   42.37    3.32
   2  -4   9    5.65    0.74
   2   4  -9    5.14    0.96
   2   4  -9    7.03    1.03
  -2   4   9    6.33    1.28
  -2  -4  -9    5.51    0.97
   2   4  -8  143.09    5.40
  -2  -4  -8  133.97    5.24
   2   4  -8  132.24    4.92
  -2   4   8  140.43    6.14
   2  -4   8  136.33    4.42
   2   4  -7  208.89    5.12
  -2   4   7  212.71    7.83
   2   4  -7  213.00    7.04
   2  -4   7  215.06    5.86
  -2   4   7  219.29    5.76
   2   4  -7  212.76    6.55
   2  -4   7  222.26    6.07
  -2  -4  -7  220.99    6.94
   2   4  -6   97.76    3.49
  -2  -4  -6   95.31    3.63
   2  -4   6   93.52    3.06
  -2   4   6   95.89    2.85
  -2  -4  -6   88.18    4.11
  -2   4   6   83.71    4.20
  -2  -4  -5  115.19    3.96
  -2   4   5  104.71    4.27
  -2  -4  -5  114.14    4.53
  -2   4   5  120.94    3.28
   2  -4   5  119.60    3.48
  -2   4   5  113.11    4.58
   2   4  -5  116.78    3.85
   2  -4   4   65.27    2.11
  -2   4   4   67.64    1.96
  -2   4   4   64.60    2.13
  -2   4   4   65.10    2.98
   2   4  -4   62.82    2.42
  -2  -4  -4   64.57    2.97
  -2   4   4   55.57    2.94
  -2  -4  -4   67.01    2.55
   2  -4   3   17.66    1.52
   2   4  -3   19.31    1.08
  -2  -4  -3   17.55    1.03
  -2   4   3   13.99    0.83
  -2  -4  -3   18.21    1.36
   2   4  -3   18.09    1.28
   2  -4   3   17.73    0.82
  -2   4   3   19.02    1.35
  -2  -4  -3   23.24    1.38
  -2   4   3   17.21    0.97
  -2  -4  -3   18.88    1.29
  -2   4   2  182.17    4.68
   2   4  -2  169.83    4.74
   2  -4   2  179.41    5.28
  -2  -4  -2  167.09    4.71
  -2  -4  -2  185.46    5.45
  -2   4   2  172.33    5.25
   2  -4   2  166.83    4.42
  -2  -4  -2  170.55    5.19
  -2  -4  -2  171.79    4.83
   2  -4   2  162.23    4.91
   2   4  -2  165.83    5.27
  -2   4   1  101.53    3.34
  -2  -4  -1  126.22    3.92
  -2  -4  -1  125.09    3.48
  -2   4   1  113.67    3.01
   2  -4   1  117.02    3.54
   2   4  -1  121.81    3.47
  -2   4   1  125.11    3.39
   2  -4   1  123.47    3.29
  -2  -4  -1  119.10    4.00
   2   4  -1  120.04    4.00
  -2   4   1  125.76    3.95
   2   4  -1  117.39    3.31
  -2  -4  -1  107.91    3.33
  -2   4   1  121.50    3.48
   2  -4   1  113.22    3.65
   2  -4   1  123.74    3.55
   2   4   0  418.86   10.31
  -2   4   0  448.30   10.31
   2   4   0  421.75   10.39
  -2  -4   0  416.13   10.84
  -2   4   0  410.42   10.12
  -2  -4   0  430.04   10.34
  -2  -4   0  421.44   10.96
   2   4   0  425.03   11.06
   2  -4   0  417.27   10.43
  -2   4   0  414.49   10.84
   2  -4   0  424.94   10.72
   2  -4  -1  123.15    3.90
   2   4   1  118.94    3.71
  -2  -4   1  125.42    3.56
   2   4   1  126.21    3.65
  -2   4  -1  121.41    3.29
  -2   4  -1  130.80    3.54
   2   4   1  117.58    4.11
   2  -4  -1  125.35    3.64
  -2   4  -1  114.95    4.21
  -2  -4   1  121.19    3.95
  -2  -4   1  123.87    4.01
  -2  -4   2  162.57    5.05
   2  -4  -2  165.25    4.71
  -2   4  -2  160.06    5.50
  -2   4  -2  161.49    4.26
  -2   4  -2  177.54    4.63
  -2  -4   2  165.78    5.05
   2   4   2  162.72    5.30
  -2  -4   2  170.45    4.61
   2   4   2  167.34    5.18
   2  -4  -2  168.14    4.94
   2  -4  -3   18.02    1.10
   2   4   3   18.94    1.50
  -2   4  -3   19.44    1.56
  -2  -4   3   18.54    1.03
   2  -4  -3   17.78    1.17
  -2   4  -3   18.76    1.04
   2  -4  -3   17.16    0.68
  -2   4  -3   17.62    0.82
  -2  -4   3   17.28    1.23
   2   4   3   16.95    1.38
  -2  -4   3   17.85    1.24
   2   4   4   66.31    3.21
  -2   4  -4   66.67    3.25
  -2  -4   4   62.55    2.66
   2  -4  -4   63.86    2.48
   2   4   4   64.94    3.18
  -2   4  -4   62.94    2.02
   2  -4  -4   61.25    2.00
  -2  -4   4   60.43    2.59
   2  -4  -4   61.81    2.56
  -2   4  -5  117.89    4.87
  -2  -4   5  120.50    4.17
   2   4   5  117.24    4.82
   2  -4  -5  117.43    3.75
   2  -4  -5  112.43    3.99
   2  -4  -5  114.17    4.05
  -2   4  -5  114.81    3.42
   2   4   5  119.45    5.04
   2  -4  -6   98.75    3.82
   2  -4  -6   96.75    3.49
   2   4   6  101.39    4.92
   2  -4  -6   96.16    3.77
  -2   4  -6   96.13    4.47
  -2  -4   6   95.49    3.72
  -2   4  -6   97.00    3.11
   2   4   6   90.39    4.32
   2  -4  -7  225.41    7.04
   2  -4  -7  226.78    6.46
   2   4   7  225.44    8.49
   2   4   7  204.95    7.55
  -2   4  -7  210.07    7.78
   2  -4  -7  211.21    7.05
  -2  -4   7  208.41    6.69
   2   4   7  200.72    6.71
   2   4   8  134.31    4.89
  -2   4  -8  141.79    6.14
   2  -4  -8  149.99    5.51
   2   4   8  148.62    6.71
   2   4   8  140.69    5.97
   2  -4  -8  139.57    4.89
  -2  -4   8  135.59    5.04
   2  -4  -8  141.50    5.69
   2   4   9    5.07    1.06
  -2   4  -9    5.80    1.43
   2  -4  -9    6.40    1.11
   2   4   9    5.15    1.22
   2  -4  -9    7.86    1.30
   2  -4  -9    4.67    0.82
  -2  -4   9    5.15    0.86
  -2  -4  10   39.19    2.47
   2  -4 -10   34.58    2.99
   2   4  10   42.45    3.35
   2  -4 -10   42.75    2.76
   2   4  10   37.45    2.95
   2  -4 -10   40.28    2.92
  -2   4 -10   36.42    3.07
   2  -4 -11   43.97    3.21
   2  -4 -11   40.77    2.98
   2   4  11   45.62    3.51
   2   4  11   43.66    3.29
  -2   4 -11   40.20    3.38
  -2  -4  11   45.68    2.79
  -2  -4  12   13.74    1.54
   2  -4 -12   10.71    1.67
   2   4  12   16.65    2.10
   2   4  12   11.49    1.73
   2  -4 -12   17.56    2.14
  -2   4 -12   15.77    2.19
  -2   4 -13  533.30   17.67
   2   4  13  643.05   18.09
  -2  -4  13  597.80   16.19
   2   4  13  569.30   17.49
   2  -4 -13  475.79   16.65
   2   4  14   14.90    2.08
   2  -4 -14    8.88    1.70
  -2  -4  14   11.75    1.58
  -2   4 -14    9.05    1.88
   2   4  14   10.87    1.87
  -2  -4  15    6.46    1.17
  -2   4 -15    2.48    1.27
   2  -4 -15    5.97    1.50
   2   4  15    6.10    1.48
   2   4  16   48.65    4.05
   2  -4 -16   43.54    3.91
  -2   4 -16   54.50    4.58
  -2  -4  16   56.88    3.66
  -2   4 -17    4.11    1.72
  -2  -4  17    1.44    0.74
   2  -4 -17    1.86    1.14
   2   4  17    1.02    0.77
   2  -4 -18   19.87    2.79
  -2  -4  18   22.26    2.36
  -2   4 -18   20.94    3.10
   2  -4 -19   25.42    3.07
  -2   4 -19   29.22    3.60
  -2  -4  19   29.19    2.79
  -2   4 -20   71.50    5.75
  -2  -4  20   72.16    4.64
   2  -4 -20   71.33    5.23
   2  -4 -21    6.10    1.65
  -2  -4  21    5.32    1.31
  -2   4 -21    9.97    2.50
  -2   4 -22   11.99    2.56
   2  -4 -22    8.78    1.94
  -2  -4  22   13.82    2.07
   2  -4 -22   15.47    2.18
  -2   4 -23    2.04    1.43
   2  -4 -23    3.37    1.14
   2  -4 -23    2.25    1.33
   2  -4 -23    1.03    1.13
  -2  -4  23    2.12    0.92
  -2   5  23    0.55    0.92
  -2  -5 -23    0.84    1.02
   2   5 -23    1.22    1.23
  -2   5  23    1.30    1.21
   2   5 -23   -1.65    1.70
   2  -5  23    0.17    0.51
  -2  -5 -22   36.27    3.22
  -2   5  22   23.95    3.73
   2   5 -22   35.29    4.25
  -2   5  22   42.37    4.26
   2  -5  22   38.00    3.17
   2   5 -22   32.58    4.34
  -2  -5 -21   41.48    3.37
   2  -5  21   33.85    2.94
   2   5 -21   39.64    4.37
  -2   5  21   46.21    4.40
   2   5 -21   27.51    3.93
   2  -5  20   34.11    2.88
  -2   5  20   35.70    3.88
  -2  -5 -20   39.63    3.26
   2   5 -20   36.02    4.28
   2   5 -19    1.93    1.45
  -2   5  19    6.06    1.72
   2  -5  19    2.82    0.86
  -2  -5 -19    4.78    1.31
  -2  -5 -18   27.49    2.63
   2  -5  18   23.53    2.23
  -2   5  18   25.11    3.16
   2   5 -18   22.29    3.20
  -2  -5 -17   27.71    2.60
   2   5 -17   25.28    3.22
  -2   5  17   29.05    3.25
   2  -5  17   25.64    2.25
   2  -5  16   21.75    2.03
   2   5 -16   23.24    2.95
  -2  -5 -16   23.51    2.32
  -2   5  16   23.86    2.91
   2   5 -15    8.65    1.82
  -2  -5 -15   12.37    1.66
   2  -5  15    9.86    1.32
  -2   5  15   10.29    1.92
   2   5 -14   19.89    2.47
  -2   5  14   21.96    2.69
   2  -5  14   19.75    1.79
  -2  -5 -14   16.20    1.87
  -2   5  13   47.93    3.92
   2  -5  13   43.02    2.63
  -2  -5 -13   51.03    3.25
   2   5 -13   48.27    3.69
   2   5 -12   60.56    4.07
   2  -5  12   68.88    3.30
  -2  -5 -12   70.09    3.82
  -2   5  12   72.59    4.75
   2   5 -12   73.47    4.04
   2  -5  11  153.82    5.36
   2   5 -11  149.96    6.03
  -2   5  11  148.92    7.06
   2   5 -11  154.72    6.52
  -2  -5 -11  151.58    6.03
  -2  -5 -10    3.91    0.91
   2   5 -10    4.55    1.07
   2   5 -10    4.71    0.90
  -2   5  10    3.35    1.01
   2  -5  10    6.63    0.84
   2   5  -9   18.76    1.84
   2   5  -9   21.39    1.71
  -2  -5  -9   17.68    1.68
  -2   5   9   22.98    2.36
   2  -5   9   19.71    1.40
   2  -5   8  140.79    4.34
  -2  -5  -8  132.49    4.94
   2   5  -8  119.37    3.14
   2   5  -8  134.88    5.26
  -2   5   8  136.64    3.84
   2   5  -8  138.47    4.78
  -2   5   8  138.94    6.03
   2  -5   7   41.07    1.91
  -2   5   7   43.83    2.98
  -2  -5  -7   40.36    2.26
  -2   5   7   42.68    2.06
   2   5  -7   39.92    2.13
   2   5  -7   40.53    2.49
  -2   5   7   43.84    1.63
  -2  -5  -6  200.09    6.00
  -2   5   6  187.48    6.13
  -2   5   6  195.44    6.96
  -2   5   6  196.83    5.01
  -2   5   6  182.06    5.60
  -2  -5  -6  188.66    6.86
   2  -5   6  192.20    5.46
   2   5  -6  190.70    5.76
  -2   5   5   33.25    2.09
   2  -5   5   35.50    1.56
  -2  -5  -5   35.16    2.33
  -2   5   5   33.77    1.65
  -2   5   5   35.30    2.32
  -2   5   5   33.27    1.20
   2   5  -5   35.21    1.73
  -2  -5  -5   34.93    1.80
  -2  -5  -4  166.33    4.90
   2  -5   4  156.59    4.46
  -2   5   4  156.23    4.73
   2   5  -4  155.81    5.27
   2   5  -4  165.85    4.76
  -2  -5  -4  172.32    5.78
  -2   5   4  158.80    3.98
  -2   5   4  159.78    5.54
   2  -5   3   59.58    2.06
  -2  -5  -3   62.34    2.90
   2  -5   3   57.61    2.37
   2   5  -3   61.79    2.24
  -2  -5  -3   57.67    2.17
  -2   5   3   61.28    2.06
  -2   5   3   57.46    2.08
  -2   5   3   66.36    2.87
  -2  -5  -3   63.26    2.78
   2   5  -3   63.26    2.77
   2  -5   2  148.36    4.55
   2  -5   2  172.19    5.04
   2   5  -2  145.50    4.91
  -2   5   2  141.21    4.43
  -2  -5  -2  155.79    5.11
  -2   5   2  146.33    4.88
  -2   5   2  141.02    3.95
  -2   5   2  148.34    3.89
  -2   5   2  148.32    4.10
  -2  -5  -2  149.95    4.87
   2  -5   2  152.13    4.16
   2   5  -2  148.70    4.21
  -2  -5  -2  142.69    4.18
  -2  -5  -2  153.18    4.42
   2   5  -1  121.95    3.52
  -2   5   1  113.67    4.08
   2  -5   1  121.79    3.56
   2  -5   1  118.20    3.58
  -2   5   1  116.98    3.51
   2  -5   1  122.33    3.68
  -2   5   1  111.59    3.54
  -2  -5  -1  120.88    4.13
   2   5  -1  123.58    3.62
   2   5  -1  124.23    4.28
  -2   5   1  123.29    3.43
  -2  -5  -1  122.62    3.50
  -2  -5  -1  123.31    4.25
  -2   5   1  122.24    3.27
  -2  -5  -1  124.29    3.63
   2  -5   1  120.90    3.89
  -2   5   0  226.22    6.08
   2  -5   0  243.22    5.97
  -2  -5   0  228.76    6.86
   2  -5   0  232.98    6.21
  -2  -5   0  237.59    6.11
   2   5   0  229.65    6.32
   2  -5   0  247.03    6.68
  -2   5   0  242.81    6.41
  -2   5   0  246.48    6.88
  -2   5   0  224.48    6.01
  -2  -5   0  233.04    6.80
   2   5   0  245.49    6.19
   2   5   0  245.15    7.06
   2  -5  -1  122.39    3.99
  -2   5  -1  122.12    3.43
  -2   5  -1  127.82    3.47
  -2  -5   1   99.87    3.37
   2   5   1  129.26    4.37
  -2  -5   1  118.94    4.09
   2  -5  -1  118.95    3.56
   2   5   1  121.62    3.86
  -2  -5   1  121.72    4.10
  -2   5  -1  147.38    4.12
   2  -5  -2  149.84    4.71
  -2   5  -2  151.61    4.07
   2   5   2  146.79    5.02
   2  -5  -2  151.53    4.32
  -2   5  -2  141.16    3.81
  -2   5  -2  152.93    4.83
  -2  -5   2  145.95    4.79
   2   5   2  146.29    4.78
  -2  -5   2  143.96    4.73
  -2  -5   2  150.61    4.21
  -2   5  -2  156.96    4.19
   2   5   3   59.49    2.87
   2  -5  -3   62.10    2.57
  -2   5  -3   58.43    2.71
   2   5   3   58.39    2.86
  -2  -5   3   62.06    2.22
  -2   5  -3   63.46    2.06
   2  -5  -3   58.61    1.82
  -2   5  -3   63.82    2.20
  -2  -5   3   61.18    2.60
   2  -5  -3   58.83    2.30
  -2  -5   3   58.52    2.66
  -2   5  -4  160.96    5.54
  -2   5  -4  157.69    4.43
  -2  -5   4  166.21    5.32
  -2  -5   4  162.43    5.17
   2  -5  -4  156.59    4.87
   2   5   4  172.51    6.01
   2  -5  -4  164.47    4.29
   2   5   4  159.28    5.76
   2  -5  -4  151.65    5.10
   2  -5  -5   35.30    1.54
   2  -5  -5   37.88    2.08
   2   5   5   41.38    2.64
  -2   5  -5   36.87    1.54
   2  -5  -5   39.13    1.97
  -2  -5   5   35.79    2.04
  -2  -5   5   37.05    1.99
   2   5   5   36.52    2.56
  -2   5  -5   37.57    2.36
   2  -5  -6  202.76    6.46
   2  -5  -6  194.17    6.22
  -2  -5   6  198.49    6.32
   2   5   6  199.61    7.37
   2   5   6  211.47    7.56
   2  -5  -6  187.78    5.70
  -2   5  -6  195.76    6.88
  -2  -5   6  193.25    6.10
   2  -5  -7   45.34    2.23
  -2  -5   7   43.93    2.42
   2  -5  -7   40.11    2.43
   2  -5  -7   46.63    2.67
   2   5   7   42.77    3.04
  -2   5  -7   38.88    2.73
   2   5   7   45.55    3.22
   2  -5  -8  143.22    5.62
   2  -5  -8  142.12    4.69
   2   5   8  145.82    6.57
   2   5   8  140.53    4.89
   2   5   8  136.82    6.13
  -2   5  -8  135.58    5.83
  -2  -5   8  140.90    5.19
   2  -5  -8  136.14    5.57
   2  -5  -9   22.01    2.05
   2   5   9   20.76    1.44
   2  -5  -9   21.09    1.60
   2   5   9   20.04    2.24
   2   5   9   18.11    2.06
  -2  -5   9   17.66    1.60
  -2   5  -9   21.88    2.23
   2  -5  -9   20.30    2.05
   2  -5 -10    5.08    1.15
  -2  -5  10    5.52    0.94
   2   5  10    5.09    1.20
   2  -5 -10    4.39    0.89
   2   5  10    4.70    1.16
   2  -5 -10    5.87    1.34
  -2   5 -10    5.48    1.37
   2  -5 -11  147.88    6.04
  -2   5 -11  143.92    6.81
   2  -5 -11  155.00    6.83
   2   5  11  168.02    7.35
  -2  -5  11  154.60    5.91
   2  -5 -11  129.00    6.81
   2   5  11  147.19    6.92
  -2   5 -12   67.01    4.49
   2  -5 -12   60.23    3.86
   2   5  12   78.14    4.74
   2  -5 -12   73.54    4.51
  -2  -5  12   68.29    3.70
   2   5  12   67.41    4.48
   2  -5 -13   50.53    3.85
   2   5  13   42.98    3.52
   2   5  13   38.90    3.47
  -2  -5  13   46.16    3.02
  -2   5 -13   43.81    3.73
   2  -5 -13   38.43    3.19
  -2  -5  14   18.39    1.96
   2   5  14   18.59    2.46
   2   5  14   22.07    2.52
   2  -5 -14   14.55    2.09
  -2   5 -14   19.63    2.63
   2  -5 -14   24.75    2.76
   2  -5 -15    9.08    1.74
   2  -5 -15   14.35    2.20
  -2   5 -15   10.15    2.11
  -2  -5  15    9.68    1.45
   2   5  15    7.62    1.66
   2   5  15    9.45    1.69
   2  -5 -16   27.34    2.90
   2   5  16   24.38    2.71
  -2   5 -16   21.00    2.93
   2  -5 -16   16.30    2.30
  -2  -5  16   20.29    2.16
   2   5  16   17.49    2.50
   2  -5 -17   34.15    3.26
  -2   5 -17   24.85    3.24
   2  -5 -17   23.28    2.78
   2   5  17   31.12    3.34
  -2  -5  17   28.45    2.62
  -2  -5  18   22.83    2.43
   2  -5 -18   24.09    2.82
  -2   5 -18   22.24    3.24
   2   5  18   22.74    2.96
   2  -5 -18   29.10    3.02
   2   5  19    2.67    1.13
   2  -5 -19    5.19    1.41
  -2  -5  19    4.46    1.17
   2  -5 -19    3.79    1.20
  -2   5 -19    5.61    1.98
   2  -5 -20   38.32    3.62
  -2  -5  20   34.63    3.15
   2  -5 -20   40.93    3.58
  -2   5 -20   32.55    3.99
  -2   5 -21   37.94    4.34
   2  -5 -21   38.52    4.16
   2  -5 -21   41.70    3.63
  -2  -5  21   36.81    3.31
   2  -5 -21   38.01    3.61
  -2   5 -22   37.55    4.32
   2  -5 -22   38.75    4.18
   2  -5 -22   40.43    3.55
  -2  -5  22   34.94    3.30
  -2   5 -23    1.17    1.39
   2  -5 -23    1.99    1.03
   2  -5 -23   -0.44    0.69
  -2  -5  23    0.87    0.67
   2   6 -23    2.55    1.57
  -2   6  23   -2.20    1.34
   2   6 -23    2.08    1.37
  -2   6  23    0.72    0.98
   2  -6  23    0.58    0.49
  -2  -6 -22    5.52    1.36
  -2   6  22    4.58    1.47
   2   6 -22    9.61    2.35
   2  -6  22    4.56    1.10
   2   6 -22    7.91    2.20
  -2   6  21   17.98    2.76
   2  -6  21   12.13    1.73
   2   6 -21   12.61    2.44
  -2  -6 -21   12.67    1.91
   2   6 -21    8.89    2.39
  -2  -6 -20   19.68    2.26
   2   6 -20   13.89    2.67
  -2   6  20   19.76    2.88
   2   6 -20   20.09    2.94
   2  -6  20   16.54    1.96
  -2  -6 -19   14.06    1.91
   2   6 -19   13.95    2.59
   2  -6  19   14.76    1.80
   2   6 -19   12.90    2.35
  -2   6  19   14.27    2.41
   2   6 -18   14.11    2.65
   2   6 -18   17.57    2.55
   2  -6  18   12.99    1.66
  -2  -6 -18   14.37    1.92
  -2   6  18   14.26    2.46
   2   6 -17   19.25    2.58
  -2   6  17   19.62    2.70
   2   6 -17   19.37    2.80
  -2  -6 -17   18.47    2.02
   2  -6  17   13.81    1.66
  -2  -6 -16   15.96    1.88
   2  -6  16   16.22    1.71
   2   6 -16   13.26    2.08
  -2   6  16   15.89    2.45
   2   6 -16   13.29    2.20
   2   6 -15   12.66    1.89
  -2   6  15   18.09    2.48
  -2  -6 -15   15.51    1.85
   2  -6  15   14.94    1.61
   2   6 -15   14.93    2.27
   2   6 -14    0.43    0.83
  -2   6  14    1.39    0.88
  -2  -6 -14    1.77    0.84
   2   6 -14    3.33    1.14
   2  -6  14    1.67    0.61
  -2  -6 -13  148.50    6.02
   2   6 -13  150.04    6.36
   2  -6  13  143.62    5.48
  -2   6  13  140.24    7.23
   2   6 -13  140.37    6.75
   2  -6  12   31.02    2.11
  -2   6  12   31.75    3.10
  -2  -6 -12   32.63    2.48
   2   6 -12   31.96    2.50
   2   6 -12   34.12    2.90
  -2  -6 -11   41.47    2.70
   2   6 -11   40.43    2.67
  -2   6  11   42.59    3.49
   2  -6  11   42.43    2.36
   2   6 -11   41.35    3.04
  -2  -6 -10   17.11    1.67
   2   6 -10   19.08    1.65
   2  -6  10   18.88    1.45
   2   6 -10   18.49    1.92
  -2   6  10   13.56    1.93
   2   6  -9  121.18    4.64
   2  -6   9  127.88    4.36
  -2   6   9  126.05    6.01
  -2   6   9  118.11    3.73
  -2  -6  -9  125.14    4.92
   2   6  -9  122.26    5.26
   2  -6   8   11.98    1.03
   2   6  -8   11.43    1.33
  -2   6   8   11.91    1.66
   2  -6   8   10.15    0.48
  -2  -6  -8   11.85    1.22
  -2   6   8   11.72    0.79
  -2   6   8   10.74    1.06
   2   6  -8   11.60    1.12
  -2   6   7   94.22    2.83
   2  -6   7   99.04    3.44
  -2   6   7   92.39    3.64
   2   6  -7   97.15    3.61
  -2   6   7   90.86    3.57
  -2   6   7   93.48    4.64
  -2  -6  -7  100.70    3.82
  -2   6   6  141.75    3.85
   2   6  -6  161.64    4.80
   2  -6   6  152.29    4.56
  -2   6   6  140.62    4.79
  -2   6   6  137.55    5.03
  -2   6   6  150.92    5.93
  -2  -6  -6  148.12    5.99
  -2  -6  -6  155.53    4.89
  -2   6   5   90.55    3.45
  -2  -6  -5  104.36    3.52
  -2  -6  -5   95.44    4.37
   2   6  -5   96.51    3.33
   2  -6   5   98.91    3.26
  -2   6   5   97.51    4.29
   2   6  -5   93.60    3.90
   2   6  -4   16.12    1.05
   2  -6   4   13.35    0.93
  -2   6   4   14.23    1.00
  -2  -6  -4   14.35    1.50
   2   6  -4   15.69    1.39
  -2   6   4   16.00    1.51
  -2   6   3  165.25    5.56
  -2  -6  -3  147.86    4.49
   2  -6   3  163.27    4.64
   2   6  -3  154.58    5.39
  -2  -6  -3  164.61    5.51
   2   6  -3  163.58    4.56
  -2  -6  -3  162.95    5.68
  -2   6   3  160.92    4.46
   2  -6   3  158.29    4.91
   2   6  -2  216.08    5.70
  -2  -6  -2  206.95    5.67
   2   6  -2  213.69    6.71
  -2   6   2  215.05    5.57
  -2   6   2  216.09    5.58
  -2  -6  -2  212.61    6.61
   2  -6   2  213.89    5.88
   2  -6   2  232.12    6.68
   2  -6   2  206.96    6.17
  -2  -6  -2  213.08    6.79
  -2   6   2  215.38    6.69
  -2  -6  -1    1.16    0.45
  -2   6   1    0.76    0.19
  -2   6   1    0.84    0.21
   2   6  -1    0.65    0.20
  -2  -6  -1    0.75    0.19
   2   6  -1    0.62    0.29
  -2   6   1    1.04    0.24
   2  -6   1    0.47    0.25
  -2   6   1    0.75    0.37
   2  -6   1    1.24    0.34
  -2  -6  -1    1.59    0.48
   2  -6   1    0.90    0.33
   2   6  -1    0.99    0.43
   2  -6   0   43.74    1.54
  -2   6   0   41.51    1.71
   2   6   0   44.99    1.98
  -2   6   0   42.43    2.22
   2   6   0   44.71    1.67
   2  -6   0   45.18    2.12
  -2  -6   0   43.86    1.62
  -2   6   0   44.24    2.21
   2  -6   0   41.73    1.68
  -2  -6   0   44.99    2.30
  -2   6   0   41.74    1.60
  -2  -6   0   40.62    2.17
   2   6   0   45.44    2.36
  -2   6   0   43.46    1.55
  -2   6   0   47.81    1.72
   2   6   1    1.11    0.40
  -2   6  -1    0.77    0.23
  -2   6  -1    1.33    0.38
  -2  -6   1    1.30    0.42
  -2   6  -1    0.79    0.20
  -2  -6   1    0.73    0.24
  -2   6  -1    1.41    0.35
   2   6   1    0.92    0.40
  -2  -6   1    0.38    0.31
   2  -6  -1    1.20    0.39
   2  -6  -1    1.33    0.28
  -2  -6   2  209.18    5.21
  -2  -6   2  208.57    5.53
  -2   6  -2  200.35    5.52
   2   6   2  209.64    6.63
  -2  -6   2  207.17    6.38
  -2   6  -2  201.08    5.22
   2  -6  -2  203.01    5.62
  -2   6  -2  211.21    5.94
  -2  -6   2  205.11    6.27
   2   6   2  209.75    6.33
  -2   6  -2  213.65    5.46
   2  -6  -2  208.37    6.23
  -2   6  -3  141.79    3.76
  -2   6  -3  174.57    4.41
   2  -6  -3  165.77    5.13
   2  -6  -3  161.93    4.57
  -2   6  -3  161.13    4.99
   2  -6  -3  163.85    4.14
   2   6   3  161.03    5.44
  -2   6  -3  163.18    4.37
   2   6   3  165.01    5.58
  -2  -6   3  167.57    5.13
  -2  -6   3  169.02    5.30
  -2  -6   4   15.24    1.34
   2  -6  -4   16.34    1.33
   2   6   4   15.90    1.51
   2  -6  -4   16.76    1.14
   2   6   4   13.89    1.48
  -2   6  -4   15.88    0.95
   2  -6  -4   16.22    0.87
  -2   6  -4   15.67    1.35
  -2   6  -4   13.68    0.91
  -2  -6   4   14.42    1.21
   2  -6  -5  105.54    4.09
   2  -6  -5  100.27    3.64
   2  -6  -5  101.23    3.18
   2   6   5  100.90    4.66
  -2  -6   5  104.28    3.86
   2   6   5   98.75    4.49
  -2  -6   5  100.41    4.02
  -2   6  -5  101.14    4.09
   2  -6  -6  143.27    5.31
  -2  -6   6  149.76    5.01
   2  -6  -6  137.87    4.37
   2  -6  -6  146.17    4.97
   2   6   6  151.61    6.11
   2   6   6  152.89    6.17
  -2   6  -6  138.54    5.37
  -2  -6   6  148.46    5.24
   2  -6  -7   98.98    4.12
  -2  -6   7   95.83    4.02
  -2  -6   7   93.85    3.76
   2   6   7   98.11    4.94
   2  -6  -7   91.66    3.44
   2   6   7   97.74    4.91
   2  -6  -7  101.70    4.38
  -2   6  -7  102.11    4.45
  -2   6  -8   11.23    1.53
   2   6   8   15.57    1.93
  -2  -6   8   12.89    1.33
   2   6   8   17.47    2.02
   2  -6  -8   11.51    1.42
   2  -6  -8   12.62    1.52
  -2  -6   8   13.27    1.24
   2   6   9  121.78    4.32
  -2   6  -9  123.33    5.58
  -2  -6   9  127.91    5.00
   2  -6  -9  116.44    5.38
   2   6   9  126.70    6.19
   2   6   9  132.76    6.22
   2  -6  -9  123.97    5.59
   2  -6  -9  120.48    4.32
   2  -6 -10   20.14    2.17
  -2  -6  10   18.99    1.72
   2  -6 -10   18.31    1.54
   2  -6 -10   15.71    1.98
  -2   6 -10   17.92    2.11
   2   6  10   16.23    2.09
   2   6  10   15.09    1.17
   2   6  10   15.82    2.06
   2  -6 -11   47.63    3.57
   2  -6 -11   43.82    3.57
   2   6  11   42.11    3.54
  -2  -6  11   46.49    2.90
   2   6  11   47.31    3.62
   2  -6 -11   38.76    2.64
  -2   6 -11   49.70    3.60
   2  -6 -12   35.67    3.19
   2   6  12   39.32    3.27
   2   6  12   31.98    3.12
  -2  -6  12   32.27    2.46
   2  -6 -12   27.56    3.01
  -2   6 -12   31.02    2.95
   2  -6 -12   26.56    2.32
   2   6  13  159.65    7.19
  -2   6 -13  137.04    6.97
  -2  -6  13  147.71    6.10
   2  -6 -13  123.40    7.14
   2   6  13  141.62    7.19
   2  -6 -13  124.94    5.97
   2  -6 -13  146.75    7.16
  -2   6 -14    2.16    1.27
  -2  -6  14    0.73    0.51
   2  -6 -14    2.29    1.25
   2   6  14    1.27    0.86
   2   6  14    0.89    0.66
   2  -6 -14    4.24    1.70
   2  -6 -14    0.63    0.83
  -2   6 -15   12.76    2.32
   2  -6 -15   14.37    2.02
   2  -6 -15   15.02    2.52
  -2  -6  15   15.49    1.85
   2   6  15   15.88    2.13
   2  -6 -15   20.14    2.58
   2   6  15   14.48    2.26
  -2   6 -16   10.23    2.22
   2  -6 -16   18.00    2.45
   2   6  16   14.07    2.27
  -2  -6  16   17.28    2.01
   2  -6 -16   15.30    2.16
   2   6  16   14.31    2.07
   2  -6 -17   14.28    2.10
   2  -6 -17   19.44    2.52
   2  -6 -17   19.87    2.91
  -2  -6  17   18.15    2.13
   2   6  17   19.55    2.44
  -2   6 -17   19.60    2.89
   2   6  17   11.20    2.09
  -2  -6  18   16.03    2.07
   2  -6 -18   17.03    2.43
   2  -6 -18   11.13    2.25
  -2   6 -18   12.47    2.52
   2  -6 -18   13.94    2.15
   2   6  18   14.04    2.39
  -2   6 -19   16.28    2.89
   2  -6 -19   22.15    2.66
   2   6  19   12.24    2.32
   2  -6 -19   10.74    2.28
  -2  -6  19   12.39    1.86
  -2  -6  20   17.00    2.22
   2   6  20   18.29    2.79
  -2   6 -20   12.20    2.62
   2  -6 -20   18.09    2.88
   2  -6 -20   23.46    2.76
  -2   6 -21   14.07    2.86
   2   6  21   12.12    2.45
   2  -6 -21   14.44    2.52
  -2  -6  21   17.28    2.26
   2  -6 -21   17.55    2.36
  -2   6 -22    7.47    2.21
  -2  -6  22    6.92    1.54
   2  -6 -22   10.81    1.90
   2  -6 -22    9.92    2.16
  -2   6 -23    2.40    1.67
   2  -6 -23    3.80    1.22
  -2  -6  23    1.81    0.86
   2  -6 -23    2.47    1.16
   2   7 -22    2.43    1.29
   2  -7  22    0.96    0.68
  -2   7  22    2.64    1.24
   2   7 -22   -0.49    1.28
   2  -7  21    2.99    0.91
   2   7 -21    1.89    1.12
  -2   7  21    2.67    1.24
   2   7 -21    0.07    1.22
  -2  -7 -20   23.68    2.39
  -2   7  20   21.19    2.96
   2   7 -20   25.13    3.23
   2  -7  20   16.61    1.98
   2   7 -20   15.44    2.80
   2   7 -19   30.67    3.37
  -2   7  19   27.21    3.31
   2  -7  19   25.41    2.41
  -2  -7 -19   32.18    2.72
   2   7 -19   24.23    3.34
   2   7 -18   12.65    2.12
   2  -7  18    9.31    1.40
   2   7 -18    5.38    1.60
  -2   7  18   11.53    2.19
  -2  -7 -18    8.26    1.42
  -2  -7 -17   68.85    3.99
  -2   7  17   74.29    5.42
   2  -7  17   70.09    3.90
   2   7 -17   65.24    5.10
   2   7 -17   72.59    4.79
  -2  -7 -16   36.25    2.73
  -2   7  16   38.26    3.75
   2   7 -16   36.57    3.21
   2  -7  16   36.00    2.61
   2   7 -16   34.79    3.48
  -2  -7 -15   59.90    3.54
   2   7 -15   56.82    4.40
  -2   7  15   61.28    4.69
   2  -7  15   61.08    3.43
   2   7 -15   65.40    4.14
  -2  -7 -14   32.17    2.47
   2   7 -14   28.88    2.55
  -2   7  14   29.18    3.15
   2   7 -14   32.63    3.08
   2  -7  14   33.86    2.37
   2   7 -13   51.57    3.28
  -2   7  13   50.42    4.06
   2  -7  13   50.08    2.88
  -2  -7 -13   55.44    3.21
   2   7 -13   47.58    3.63
   2   7 -12   19.01    2.18
  -2   7  12   21.25    2.55
  -2  -7 -12   23.17    1.99
   2  -7  12   20.72    1.70
   2   7 -12   21.23    1.97
   2  -7  11   76.46    3.38
  -2   7  11   78.21    4.89
  -2  -7 -11   75.28    3.72
   2   7 -11   73.72    3.65
   2   7 -11   74.18    4.24
   2  -7  11   72.54    2.34
   2   7 -10   65.49    3.77
  -2   7  10   70.48    3.25
   2  -7  10   67.27    2.06
   2  -7  10   72.64    3.15
  -2  -7 -10   70.56    3.50
  -2   7  10   67.87    2.47
  -2   7  10   66.76    4.40
   2   7 -10   67.31    3.30
  -2   7   9    9.46    1.06
  -2  -7  -9   10.37    1.21
   2   7  -9    7.89    0.98
   2   7  -9    9.21    1.30
   2  -7   9    9.51    0.99
  -2   7   9    6.67    1.36
  -2   7   9    8.84    0.68
   2  -7   9    7.81    0.42
  -2   7   8   59.79    2.66
  -2   7   8   61.04    2.05
  -2   7   8   64.04    2.91
  -2   7   8   66.80    4.03
   2   7  -8   58.94    2.73
  -2  -7  -8   64.55    3.04
   2  -7   8   63.67    2.76
   2  -7   7    5.43    0.69
  -2  -7  -7    5.46    0.77
  -2   7   7    5.63    0.79
  -2   7   7    4.91    1.08
  -2   7   7    5.26    0.76
   2   7  -7    6.10    0.74
   2  -7   6   51.35    2.28
   2   7  -6   54.63    2.31
  -2   7   6   48.30    2.43
  -2  -7  -6   51.47    3.32
  -2   7   6   53.20    3.25
  -2  -7  -6   55.06    2.45
   2   7  -5  111.12    4.52
   2   7  -5  120.15    3.79
  -2  -7  -5  120.18    3.94
  -2   7   5  111.29    3.97
  -2  -7  -5  111.88    5.06
  -2   7   5  118.18    4.96
   2  -7   5  114.81    3.83
   2  -7   4   43.35    2.15
   2   7  -4   45.42    2.57
  -2  -7  -4   50.30    2.97
  -2   7   4   47.06    2.05
  -2   7   4   47.95    2.78
   2  -7   4   47.73    2.06
   2   7  -4   51.37    1.98
  -2  -7  -3  146.16    5.41
  -2   7   3  132.44    4.04
   2  -7   3  129.02    4.40
   2   7  -3  142.94    5.07
   2   7  -3  137.27    3.95
   2  -7   3  133.66    4.22
  -2  -7  -3  131.96    3.93
  -2  -7  -3  134.73    5.01
  -2   7   3  140.60    5.12
   2   7  -2    1.59    0.52
  -2  -7  -2    1.73    0.28
  -2  -7  -2    2.78    0.68
   2  -7   2    2.01    0.51
  -2   7   2    1.90    0.32
  -2   7   2    2.96    0.37
  -2  -7  -2    1.94    0.54
   2   7  -2    1.92    0.31
   2  -7   2    1.78    0.39
  -2   7   2    2.25    0.63
   2  -7   2    2.33    0.48
   2   7  -2    2.25    0.47
  -2   7   1   10.78    0.78
   2  -7   1   15.14    1.00
  -2   7   1   11.85    1.19
   2   7  -1   13.20    0.77
  -2  -7  -1   11.98    0.73
  -2  -7  -1   12.48    1.26
   2   7  -1   14.19    1.32
   2  -7   1   12.02    0.99
  -2   7   1   12.40    0.68
   2  -7   1   12.14    1.06
  -2  -7  -1   11.85    1.18
   2   7  -1   12.25    1.02
  -2   7   1   11.84    0.59
  -2   7   0   94.95    3.41
  -2   7   0   91.19    2.71
  -2  -7   0   90.51    3.74
   2  -7   0   89.10    2.69
   2   7   0   97.06    2.82
   2  -7   0   88.61    2.82
   2  -7   0   89.80    3.47
  -2   7   0   91.39    3.00
  -2  -7   0   86.75    3.63
  -2   7   0   92.63    2.65
  -2  -7   0   92.41    2.76
   2   7   0   87.99    3.74
  -2   7   0   91.19    3.70
   2   7   0   88.18    3.34
   2   7   1   10.07    1.12
  -2   7  -1   11.14    0.86
  -2   7  -1   10.85    0.64
  -2   7  -1   10.24    0.78
  -2  -7   1   10.08    0.67
  -2  -7   1    9.20    1.04
   2  -7  -1   11.42    1.08
  -2  -7   1   10.52    1.08
   2  -7  -1   10.12    0.71
  -2  -7   1   11.05    0.77
   2   7   1   10.25    1.01
  -2   7  -1   11.23    0.81
   2   7   2    2.20    0.58
  -2  -7   2    2.89    0.33
  -2   7  -2    1.79    0.47
  -2  -7   2    2.30    0.39
  -2  -7   2    2.27    0.55
  -2   7  -2    2.20    0.32
   2   7   2    3.62    0.66
  -2  -7   2    1.43    0.47
   2  -7  -2    2.00    0.33
  -2   7  -2    1.83    0.27
   2  -7  -2    1.92    0.51
  -2   7  -3  128.06    4.31
  -2  -7   3  132.80    3.46
  -2   7  -3  141.48    3.84
   2  -7  -3  129.01    4.67
  -2  -7   3  131.04    4.83
  -2   7  -3  130.61    3.47
   2   7   3  130.86    5.06
   2   7   3  131.89    4.91
  -2  -7   3  129.70    4.61
   2  -7  -3  132.77    4.02
  -2  -7   4   45.36    2.51
   2   7   4   45.01    2.75
  -2   7  -4   47.20    2.33
   2  -7  -4   48.23    2.06
   2  -7  -4   48.19    1.80
  -2  -7   4   42.09    1.26
   2   7   4   47.23    2.73
  -2  -7   4   48.13    2.40
  -2   7  -4   45.68    1.78
   2  -7  -4   45.58    2.46
  -2  -7   5  111.66    4.45
   2  -7  -5  104.22    4.39
   2  -7  -5  116.60    3.97
   2  -7  -5  115.92    3.55
   2   7   5  104.10    4.87
   2   7   5  117.54    4.96
  -2  -7   5  114.71    4.22
  -2   7  -5  114.25    4.31
  -2  -7   6   52.60    2.82
  -2  -7   6   52.56    2.59
   2  -7  -6   50.91    2.51
   2   7   6   52.48    3.26
  -2   7  -6   48.70    2.72
   2   7   6   52.94    3.38
   2  -7  -6   50.82    2.12
   2  -7  -6   51.20    2.90
   2   7   7    4.41    1.06
   2  -7  -7    5.04    0.82
   2  -7  -7    5.72    1.01
  -2  -7   7    4.48    0.82
   2   7   7    5.18    1.11
  -2  -7   7    4.97    0.80
  -2   7  -7    3.86    0.95
   2  -7  -8   67.01    3.44
  -2   7  -8   64.76    3.54
   2   7   8   66.74    4.16
  -2  -7   8   62.91    3.28
  -2  -7   8   66.49    3.08
   2   7   8   65.06    4.08
   2  -7  -8   67.05    3.81
  -2   7  -9   10.02    1.44
   2  -7  -9   10.68    1.56
   2  -7  -9    8.02    1.26
   2   7   9    8.38    1.49
   2   7   9   10.40    1.66
  -2  -7   9    9.22    1.21
  -2  -7   9    7.86    0.98
   2  -7 -10   66.17    4.10
  -2   7 -10   65.34    3.95
   2   7  10   68.06    4.50
  -2  -7  10   74.33    3.70
   2   7  10   71.78    2.88
   2  -7 -10   71.57    4.39
   2   7  10   76.01    4.65
  -2  -7  10   67.61    3.28
  -2  -7  11   80.27    3.98
   2   7  11   73.44    4.80
  -2   7 -11   73.60    4.40
   2  -7 -11   70.38    4.51
   2   7  11   75.40    4.72
   2  -7 -11   70.82    3.37
   2  -7 -11   72.27    4.62
  -2   7 -12   22.32    2.48
   2  -7 -12   15.44    1.60
  -2  -7  12   21.98    2.05
   2   7  12   21.18    2.57
   2   7  12   19.31    2.29
   2  -7 -12   16.83    2.33
   2  -7 -12   18.26    2.32
   2   7  13   54.90    3.96
  -2   7 -13   55.15    4.09
   2  -7 -13   50.99    4.19
  -2  -7  13   54.70    3.43
   2   7  13   57.21    4.35
   2  -7 -13   54.79    4.20
   2  -7 -13   43.01    3.02
  -2   7 -14   31.18    3.26
   2   7  14   37.32    3.24
   2   7  14   32.97    3.36
   2  -7 -14   28.83    3.27
   2  -7 -14   33.25    3.36
  -2  -7  14   29.24    2.56
   2  -7 -14   28.69    2.53
  -2   7 -15   55.89    4.45
   2  -7 -15   64.98    4.73
   2   7  15   66.90    4.38
   2  -7 -15   47.36    4.39
   2   7  15   51.44    4.40
   2  -7 -15   50.52    3.59
  -2  -7  15   58.48    3.75
   2  -7 -16   41.71    3.81
   2  -7 -16   38.98    3.95
  -2   7 -16   38.30    3.82
   2   7  16   34.96    3.21
   2   7  16   39.52    3.87
  -2  -7  16   33.85    2.91
   2   7  17   82.31    5.03
   2   7  17   75.10    5.52
  -2  -7  17   75.01    4.58
  -2   7 -17   74.21    5.53
   2  -7 -17   85.77    5.54
   2  -7 -17   66.85    5.35
   2  -7 -18   11.03    2.23
   2  -7 -18   10.65    1.99
   2   7  18    9.17    2.04
  -2  -7  18    8.20    1.52
  -2   7 -18   10.91    2.35
  -2   7 -19   28.12    3.59
   2  -7 -19   29.85    3.17
   2  -7 -19   36.31    3.86
   2   7  19   17.86    2.84
  -2  -7  19   25.32    2.64
  -2   7 -20   17.42    2.97
   2  -7 -20   22.12    2.78
   2  -7 -20   19.51    2.86
   2   7  20   19.08    2.89
  -2  -7  20   19.71    2.38
   2  -7 -21    2.28    1.01
  -2  -7  21    2.01    0.90
  -2   7 -21    3.19    1.60
   2  -7 -21    2.29    1.28
   2   7  21    1.33    1.06
  -2   7 -22    1.54    1.45
  -2  -7  22    1.29    0.82
   2  -7 -22    0.68    0.86
   2  -7 -22    1.98    1.06
   2   7  22    0.03    0.77
   2  -8  21    5.87    1.30
   2   8 -21    3.83    1.51
  -2   8  21    4.86    1.55
   2   8 -21    3.84    1.33
   2  -8  20    9.19    1.48
   2   8 -20   12.88    2.16
  -2   8  20    9.44    1.99
   2   8 -20    8.52    2.09
   2  -8  19    7.51    1.29
   2   8 -19    7.35    1.90
   2   8 -19    7.53    1.63
  -2   8  19   11.11    2.18
   2  -8  18    0.51    0.48
   2   8 -18    0.88    0.68
   2   8 -18   -0.55    1.03
  -2   8  18    0.80    0.87
   2   8 -17   50.44    4.35
   2  -8  17   48.02    3.15
  -2   8  17   55.44    4.65
   2   8 -17   46.98    3.68
  -2  -8 -17   50.27    3.21
   2   8 -16    5.44    1.27
  -2  -8 -16    8.45    1.31
  -2   8  16    4.21    1.46
   2  -8  16    6.89    1.16
   2   8 -16    7.21    1.69
   2   8 -15   16.78    1.98
   2   8 -15   13.66    2.12
   2  -8  15   17.65    1.71
  -2   8  15   13.88    2.25
  -2  -8 -15   17.47    1.79
   2  -8  14   14.53    1.52
   2   8 -14   12.67    1.63
  -2  -8 -14   13.01    1.52
  -2   8  14   12.76    2.12
   2   8 -14   13.37    2.01
   2   8 -13   83.44    4.20
   2  -8  13   84.86    3.92
  -2   8  13   80.26    5.32
  -2  -8 -13   89.11    4.14
   2   8 -13   88.77    5.01
   2   8 -12    2.82    0.85
   2   8 -12    4.38    0.87
  -2   8  12    5.17    1.34
  -2  -8 -12    5.94    1.03
   2  -8  12    3.58    0.74
  -2  -8 -11   40.37    2.56
  -2   8  11   38.65    3.46
   2   8 -11   38.50    2.98
   2  -8  11   41.89    2.42
  -2   8  11   39.57    2.42
   2   8 -11   39.90    2.46
   2   8 -10   46.71    2.60
  -2  -8 -10   52.00    2.86
   2  -8  10   48.57    2.57
  -2   8  10   49.75    2.67
  -2   8  10   50.20    3.82
   2   8 -10   46.53    3.18
  -2  -8  -9  153.47    5.46
   2   8  -9  141.50    5.04
  -2   8   9  149.28    5.28
  -2   8   9  152.35    6.97
   2  -8   9  147.64    5.12
   2  -8   8    9.29    0.99
  -2   8   8    7.49    0.85
   2   8  -8    7.33    0.87
  -2  -8  -8    9.40    1.05
  -2   8   8    7.32    1.43
  -2   8   8    8.30    0.99
   2  -8   7   45.78    2.27
  -2   8   7   44.70    2.42
   2   8  -7   47.20    2.20
  -2   8   7   45.69    3.20
  -2  -8  -7   47.94    2.36
  -2   8   6   74.99    3.25
  -2  -8  -6   86.07    3.21
   2   8  -6   79.26    3.00
  -2   8   6   78.77    4.21
   2   8  -6   80.53    3.88
   2  -8   6   83.95    3.23
  -2  -8  -6   83.92    4.54
  -2  -8  -5   57.39    2.37
  -2  -8  -5   57.46    3.49
  -2   8   5   49.45    2.40
  -2   8   5   52.68    3.18
   2   8  -5   52.90    2.15
   2  -8   5   51.75    2.35
   2   8  -5   54.54    2.99
  -2   8   4   52.74    3.04
   2   8  -4   53.70    2.03
  -2  -8  -4   53.88    3.24
  -2   8   4   53.59    2.29
   2  -8   4   50.24    2.40
   2  -8   4   54.40    2.37
   2   8  -4   50.94    2.85
   2   8  -3   73.97    2.44
  -2  -8  -3   74.27    3.73
  -2   8   3   71.22    2.69
  -2  -8  -3   71.94    3.50
   2  -8   3   78.91    2.97
  -2  -8  -3   70.90    2.44
  -2   8   3   76.01    3.61
   2  -8   3   67.23    2.92
   2   8  -3   79.97    3.62
  -2  -8  -2   59.96    2.11
   2   8  -2   67.68    3.26
  -2  -8  -2   66.04    3.36
   2   8  -2   66.20    2.14
  -2  -8  -2   65.62    3.20
   2   8  -2   62.09    2.71
  -2   8   2   64.93    2.42
   2  -8   2   66.90    2.73
   2  -8   2   62.84    2.77
  -2   8   2   65.74    3.23
  -2   8   1  237.31    7.75
  -2  -8  -1  244.63    7.75
  -2   8   1  241.25    6.75
  -2  -8  -1  252.95    7.95
   2   8  -1  257.46    6.36
   2   8  -1  240.30    7.20
   2   8  -1  239.06    7.81
  -2   8   1  243.05    6.19
   2  -8   1  247.46    7.22
  -2  -8  -1  234.09    6.28
   2  -8   1  241.63    7.31
   2  -8   1  255.17    6.81
  -2   8   1  261.56    6.02
  -2   8   0   35.72    1.26
  -2  -8   0   37.15    1.78
  -2  -8   0   34.92    1.34
  -2  -8   0   36.43    2.25
   2  -8   0   34.35    1.98
   2   8   0   29.90    1.85
  -2  -8   0   43.03    2.38
   2   8   0   33.45    2.17
   2  -8   0   33.36    1.33
  -2   8   0   32.81    1.66
  -2   8   0   35.85    2.23
  -2   8   0   37.05    1.38
   2  -8  -1  240.48    7.30
   2   8   1  252.07    7.77
  -2   8  -1  239.10    6.36
  -2  -8   1  246.14    6.48
   2  -8  -1  232.61    6.24
  -2   8  -1  239.53    6.02
  -2   8  -1  252.62    7.70
  -2  -8   1  231.28    6.16
  -2   8  -1  240.30    6.48
  -2  -8   1  244.08    7.62
   2   8   1  242.27    7.32
  -2  -8   1  250.10    7.59
  -2   8  -1  249.19    6.82
   2  -8  -2   62.00    2.88
  -2  -8   2   62.54    3.05
   2  -8  -2   59.70    2.10
  -2   8  -2   59.32    2.32
  -2   8  -2   54.73    1.91
   2   8   2   60.32    3.07
  -2  -8   2   62.69    2.06
   2   8   2   56.90    2.87
  -2   8  -2   60.93    2.07
  -2  -8   2   60.11    2.91
  -2  -8   3   74.84    3.29
   2  -8  -3   74.42    3.33
  -2   8  -3   70.89    2.84
  -2   8  -3   76.78    2.39
  -2   8  -3   72.83    2.25
  -2  -8   3   77.75    2.27
   2   8   3   73.62    3.56
  -2  -8   3   70.34    3.37
   2   8   3   74.61    3.52
   2  -8  -3   71.88    2.55
  -2   8  -4   52.87    2.46
   2  -8  -4   51.76    2.79
  -2   8  -4   51.04    1.91
  -2  -8   4   55.96    2.90
   2   8   4   55.91    3.10
   2  -8  -4   52.99    2.18
   2   8   4   52.40    3.02
  -2  -8   4   55.38    2.70
  -2  -8   4   50.92    1.58
  -2  -8   5   54.66    2.71
   2  -8  -5   54.99    2.40
   2  -8  -5   53.91    2.98
  -2   8  -5   55.51    2.70
   2   8   5   55.17    3.24
   2   8   5   47.05    3.08
  -2  -8   5   56.73    3.00
  -2  -8   6   81.36    3.78
   2  -8  -6   76.32    3.85
   2  -8  -6   81.34    3.28
  -2   8  -6   84.28    3.65
   2   8   6   81.29    4.25
   2   8   6   73.04    4.15
  -2  -8   6   79.65    3.45
  -2   8  -7   47.11    2.74
   2   8   7   52.94    3.47
  -2  -8   7   46.69    2.79
   2  -8  -7   45.83    2.49
  -2  -8   7   44.33    2.45
   2  -8  -7   44.86    2.96
   2   8   7   40.90    3.15
  -2  -8   8    9.34    1.22
   2  -8  -8    9.57    1.20
  -2   8  -8    8.29    1.23
   2   8   8   10.18    1.62
   2   8   8    8.38    1.42
  -2  -8   8    7.87    0.99
   2  -8  -8    8.58    1.37
  -2  -8   9  147.63    5.77
   2   8   9  153.71    6.97
   2  -8  -9  141.96    5.89
  -2   8  -9  137.26    5.86
  -2  -8   9  148.13    5.33
   2  -8  -9  155.92    6.74
   2   8   9  150.90    6.91
   2   8  10   47.88    2.31
   2  -8 -10   42.96    3.15
  -2  -8  10   46.25    2.96
  -2  -8  10   48.38    2.67
   2   8  10   51.83    3.84
   2   8  10   52.35    3.81
  -2   8 -10   48.34    3.26
   2  -8 -10   46.30    3.56
  -2   8 -11   34.64    2.91
  -2  -8  11   38.16    2.72
   2   8  11   41.70    3.41
   2  -8 -11   35.71    3.08
   2   8  11   39.18    3.44
  -2  -8  11   41.40    2.49
   2  -8 -11   41.02    3.47
   2  -8 -12    4.01    1.28
   2  -8 -12    6.88    1.55
  -2  -8  12    4.06    0.99
   2   8  12    3.46    1.17
   2   8  12    5.16    1.30
  -2  -8  12    4.63    0.87
  -2   8 -12    6.25    1.46
   2  -8 -13   69.16    4.94
  -2   8 -13   79.54    4.91
   2   8  13   81.97    5.37
   2   8  13   87.72    5.11
   2  -8 -13   78.54    5.30
  -2  -8  13   85.07    3.96
  -2  -8  13   81.54    4.37
   2  -8 -14   16.25    2.41
   2   8  14   16.38    2.37
   2   8  14   15.92    2.09
  -2  -8  14   15.05    1.83
   2  -8 -14   19.74    2.65
  -2   8 -14   13.52    2.15
   2   8  15   17.36    2.19
  -2   8 -15   16.98    2.41
   2   8  15   13.89    2.29
   2  -8 -15   20.72    2.73
  -2  -8  15   13.93    1.83
   2  -8 -15   15.13    2.37
   2   8  16    6.59    1.42
   2  -8 -16    5.82    1.72
   2   8  16    6.63    1.67
  -2   8 -16    6.08    1.80
  -2  -8  16    6.65    1.31
   2  -8 -16    8.08    1.73
  -2   8 -17   56.59    4.77
   2  -8 -17   60.00    4.68
   2  -8 -17   45.87    4.32
   2   8  17   56.23    4.10
   2   8  17   56.35    4.76
  -2  -8  17   63.62    4.15
   2   8  18    0.66    0.77
   2  -8 -18    1.25    0.87
   2  -8 -18    4.52    1.48
   2   8  18    0.19    0.54
  -2   8 -18    1.72    1.29
  -2  -8  18    1.44    0.81
  -2  -8  19    9.93    1.72
   2  -8 -19   12.89    2.17
   2  -8 -19   13.26    2.37
   2   8  19    7.83    1.90
  -2   8 -19    8.96    2.19
  -2   8 -20    6.82    1.94
  -2  -8  20   11.12    1.80
   2  -8 -20   10.26    2.04
   2   8  20   10.44    2.15
   2  -8 -20   10.35    1.95
   2  -8 -21    5.44    1.57
   2   8  21    4.75    1.54
  -2  -8  21    5.04    1.30
  -2   8 -21    6.40    2.03
   2  -8 -21    3.86    1.26
   2   9 -21    6.95    1.58
  -2   9  21    8.45    1.97
   2   9 -21    5.60    1.79
   2   9 -20   19.07    2.99
  -2   9  20   19.75    2.91
   2   9 -20   25.10    2.85
   2  -9  20   24.27    2.34
   2   9 -19   24.80    2.77
   2   9 -19   25.16    3.24
  -2   9  19   28.98    3.43
   2  -9  19   28.89    2.54
   2   9 -18    2.67    1.27
   2   9 -18    1.37    0.82
  -2   9  18    1.43    0.93
   2  -9  18    1.62    0.72
   2  -9  17   49.17    3.17
  -2   9  17   46.13    4.23
   2   9 -17   48.28    3.56
   2   9 -17   44.74    4.08
   2  -9  16   10.34    1.37
   2   9 -16    8.39    1.46
  -2   9  16    8.11    1.80
   2   9 -16   12.76    2.04
   2   9 -15   38.43    3.45
  -2   9  15   39.88    3.80
   2   9 -15   33.58    2.69
   2  -9  15   37.84    2.59
   2  -9  14   49.51    2.93
   2   9 -14   47.51    3.71
   2   9 -14   47.84    3.08
  -2   9  14   47.15    4.11
  -2  -9 -14   50.23    2.95
  -2  -9 -13    4.30    0.87
   2   9 -13    4.86    0.95
   2   9 -13    4.79    1.21
   2  -9  13    4.30    0.87
  -2   9  13    2.59    1.10
  -2  -9 -12  104.79    4.38
   2   9 -12   94.01    4.25
   2  -9  12   98.14    4.25
  -2   9  12   91.37    5.68
  -2   9  12  109.11    4.44
   2   9 -12   93.33    5.07
  -2  -9 -11   55.68    2.93
  -2   9  11   55.14    4.16
  -2   9  11   52.00    2.84
   2  -9  11   51.72    2.82
   2   9 -11   47.08    2.67
   2   9 -11   50.61    3.41
  -2   9  10   15.83    1.45
   2   9 -10   14.33    1.33
  -2   9  10   12.43    1.96
   2  -9  10   16.36    1.44
  -2  -9 -10   17.21    1.55
   2  -9   9   77.63    3.45
  -2   9   9   71.66    4.67
   2   9  -9   83.47    3.36
  -2  -9  -9   83.44    3.61
  -2   9   9   81.21    3.58
   2   9  -8  187.67    5.77
  -2  -9  -8  186.13    6.05
   2  -9   8  185.60    6.07
   2   9  -8  183.18    6.99
  -2   9   8  178.12    7.67
  -2   9   8  185.48    6.22
  -2   9   7   80.99    3.51
   2   9  -7   78.06    3.03
  -2   9   7   75.79    4.44
   2  -9   7   78.79    3.32
  -2  -9  -7   82.29    3.27
   2   9  -7   77.88    4.02
  -2  -9  -6   67.78    2.79
   2  -9   6   71.87    3.02
  -2   9   6   64.29    3.00
  -2   9   6   70.24    4.00
   2   9  -6   67.91    2.59
  -2  -9  -6   66.28    4.13
   2   9  -6   65.36    3.53
   2   9  -5   28.37    1.41
  -2  -9  -5   29.08    1.61
  -2   9   5   28.04    1.75
   2  -9   5   28.25    1.73
  -2   9   5   24.78    2.21
   2   9  -5   28.48    2.18
  -2  -9  -5   31.27    2.62
  -2   9   4   15.22    1.17
   2   9  -4   14.23    0.88
   2  -9   4   13.68    1.19
  -2  -9  -4   13.87    0.92
   2  -9   4   16.68    1.29
  -2   9   4   14.22    1.57
  -2  -9  -4   15.80    1.78
   2   9  -4   15.41    1.55
  -2  -9  -3   24.46    2.01
  -2  -9  -3   26.05    2.19
   2   9  -3   26.83    1.18
   2   9  -3   22.69    1.89
  -2   9   3   22.72    1.97
   2   9  -3   23.89    1.65
   2  -9   3   24.55    1.63
  -2  -9  -3   23.50    1.15
  -2   9   3   26.71    1.50
   2  -9   3   21.46    1.51
   2   9  -2  196.17    4.84
  -2   9   2  169.63    6.39
  -2  -9  -2  168.98    4.74
   2  -9   2  182.96    5.79
  -2  -9  -2  182.86    6.67
  -2   9   2  182.42    5.39
   2   9  -2  171.79    5.79
   2   9  -2  180.37    6.42
  -2  -9  -2  184.08    6.47
   2  -9   2  177.28    5.82
   2   9  -1   25.16    1.96
  -2  -9  -1   26.15    1.10
   2  -9   1   32.01    1.52
  -2  -9  -1   26.89    2.01
  -2   9   1   28.18    2.09
   2  -9   1   26.06    1.76
  -2   9   1   27.44    1.53
  -2  -9  -1   26.37    2.06
   2  -9   1   29.88    1.84
   2   9  -1   26.43    1.76
  -2  -9  -1   27.79    1.70
   2  -9   0  124.13    4.55
  -2  -9   0  125.08    4.88
   2   9   0  118.66    4.49
   2  -9   0  117.75    3.41
  -2  -9   0  121.52    4.89
  -2   9   0  123.46    4.93
  -2   9   0  125.05    4.11
  -2  -9   0  109.93    3.30
  -2  -9   0  116.94    3.99
   2   9   0  121.92    4.87
  -2   9   0  139.59    3.48
  -2  -9   1   30.18    1.47
   2   9   1   27.90    2.06
  -2  -9   1   25.64    1.93
  -2   9  -1   29.77    1.35
  -2   9  -1   27.45    1.04
   2  -9  -1   27.12    1.86
  -2  -9   1   29.29    2.07
  -2   9  -1   26.23    2.00
  -2   9  -1   27.50    1.62
   2   9   1   27.34    1.89
   2  -9  -2  175.37    6.07
  -2   9  -2  185.06    5.70
  -2  -9   2  193.66    6.35
  -2   9  -2  182.25    4.65
   2   9   2  174.08    6.19
  -2   9  -2  174.64    4.94
  -2  -9   2  189.04    6.40
   2   9   2  171.78    6.32
   2  -9  -2  174.15    4.84
  -2   9  -2  175.45    5.20
  -2  -9   2  186.52    5.00
  -2  -9   3   23.13    1.85
  -2  -9   3   23.19    1.08
   2   9   3   25.68    2.01
  -2   9  -3   25.34    1.08
   2  -9  -3   21.32    1.13
   2   9   3   23.02    1.92
   2  -9  -3   21.96    1.74
  -2   9  -3   23.26    1.44
  -2   9  -3   22.96    1.08
  -2  -9   3   20.08    1.64
   2  -9  -4   14.91    1.48
  -2  -9   4   16.46    1.57
  -2   9  -4   14.87    0.84
   2  -9  -4   13.98    0.96
   2   9   4   13.53    1.51
  -2   9  -4   13.73    1.19
   2   9   4   12.61    1.49
  -2   9  -4   12.43    0.70
  -2  -9   4   13.13    0.69
  -2  -9   4   11.30    1.20
  -2  -9   5   27.99    2.11
   2  -9  -5   26.97    1.53
  -2  -9   5   25.93    1.82
   2   9   5   27.39    2.25
   2   9   5   24.84    2.23
  -2   9  -5   27.92    1.84
   2  -9  -5   29.66    2.18
  -2   9  -6   66.69    3.18
  -2  -9   6   70.90    3.57
   2  -9  -6   65.25    3.61
   2  -9  -6   66.91    2.88
   2   9   6   68.80    3.91
  -2  -9   6   65.44    3.11
   2   9   6   66.21    3.97
   2  -9  -7   89.21    4.45
  -2  -9   7   82.42    3.99
  -2   9  -7   78.33    3.68
   2   9   7   77.92    4.42
   2   9   7   76.59    4.51
  -2  -9   7   83.37    3.60
   2  -9  -7   75.93    3.38
   2  -9  -8  195.75    7.56
  -2  -9   8  170.66    6.58
  -2   9  -8  168.96    6.43
   2  -9  -8  176.71    6.25
   2   9   8  183.39    7.66
  -2  -9   8  182.97    6.16
   2   9   8  179.07    7.66
   2  -9  -9   86.96    4.88
  -2  -9   9   82.10    4.10
  -2   9  -9   76.00    4.01
   2   9   9   80.94    4.90
  -2  -9   9   77.20    3.56
   2  -9  -9   78.60    3.93
   2   9   9   81.80    4.87
  -2   9 -10   16.68    1.87
  -2  -9  10   15.40    1.46
  -2  -9  10   15.31    1.68
   2  -9 -10   13.64    1.68
   2   9  10   20.08    2.43
   2   9  10   16.69    2.15
   2  -9 -10   16.69    2.17
  -2   9 -11   51.77    3.50
   2   9  11   55.85    4.18
   2  -9 -11   52.02    3.58
   2  -9 -11   45.24    3.80
  -2  -9  11   52.06    3.29
  -2  -9  11   48.03    2.77
   2   9  11   59.35    4.17
  -2  -9  12  102.79    4.92
   2  -9 -12   96.00    5.85
   2  -9 -12   83.83    5.07
   2   9  12  107.09    6.02
   2   9  12   99.08    5.60
  -2   9 -12   97.00    5.13
  -2  -9  12   94.18    4.16
   2   9  13    5.50    1.32
  -2  -9  13    4.32    0.83
   2  -9 -13    5.29    1.57
   2  -9 -13    4.21    1.20
  -2  -9  13    4.70    1.04
  -2   9 -13    5.55    1.36
   2   9  13    4.40    1.20
   2   9  14   47.27    4.10
   2  -9 -14   59.18    4.63
  -2   9 -14   47.47    3.76
  -2  -9  14   52.11    3.03
   2  -9 -14   49.15    4.01
  -2  -9  14   50.88    3.49
   2   9  14   53.04    3.95
  -2  -9  15   42.66    3.19
  -2  -9  15   37.94    2.58
   2  -9 -15   32.94    3.38
   2   9  15   34.69    3.60
   2   9  15   37.82    3.30
   2  -9 -15   43.00    4.01
  -2   9 -15   35.69    3.39
  -2  -9  16    9.64    1.58
  -2  -9  16   10.55    1.41
   2   9  16   11.57    1.81
   2  -9 -16    9.16    1.90
   2   9  16   12.91    2.25
  -2   9 -16   12.46    2.16
   2  -9 -16   13.62    2.34
   2  -9 -17   53.81    4.48
  -2  -9  17   48.11    3.63
   2  -9 -17   46.80    4.15
   2   9  17   47.88    4.37
   2   9  17   52.95    3.91
  -2   9 -17   46.89    4.21
   2  -9 -18    3.66    1.35
   2  -9 -18    2.77    1.25
   2   9  18    1.20    0.64
   2   9  18    0.66    0.87
  -2   9 -18    1.35    1.24
  -2  -9  18    2.31    0.92
  -2   9 -19   27.23    3.42
   2  -9 -19   38.16    3.66
   2   9  19   30.92    3.02
   2   9  19   25.76    3.26
  -2  -9  19   22.43    2.56
   2  -9 -19   24.58    3.05
  -2  -9  20   26.09    2.76
   2  -9 -20   22.62    2.92
   2  -9 -20   26.65    3.06
   2   9  20   21.28    3.08
  -2   9 -20   22.14    3.26
   2  -9 -21    5.91    1.61
   2  -9 -21    7.06    1.69
  -2  -9  21    5.73    1.37
  -2   9 -21    7.11    2.22
   2   9  21    7.29    1.83
  -2  10  20   11.42    2.29
   2  10 -20   11.79    1.84
   2  10 -20    9.23    1.98
   2  10 -19    5.39    1.24
   2  10 -19    2.84    1.23
  -2  10  19    3.81    1.35
  -2  10  18   20.58    2.88
   2 -10  18   20.11    2.04
   2  10 -18   21.32    2.91
   2  10 -18   16.06    2.04
   2 -10  17   28.72    2.37
   2  10 -17   24.14    2.88
   2  10 -17   26.07    2.42
  -2  10  17   24.92    3.16
  -2  10  16    7.55    1.77
   2 -10  16    7.57    1.21
   2  10 -16    6.10    1.17
   2  10 -16    6.09    1.53
   2 -10  15   45.36    2.89
   2  10 -15   37.19    3.38
   2  10 -15   41.42    2.86
  -2  10  15   44.45    4.06
   2  10 -14   11.60    1.42
   2  10 -14    9.59    1.67
  -2  10  14   11.33    2.04
   2 -10  14   11.51    1.38
   2  10 -13    5.74    0.98
  -2  10  13    8.23    1.79
   2 -10  13    6.53    1.03
   2  10 -12    7.85    1.09
  -2  10  12   11.99    2.02
  -2  10  12   11.09    1.27
   2 -10  12    9.57    1.20
   2  10 -11   63.48    3.04
  -2 -10 -11   60.47    3.05
  -2  10  11   60.47    4.52
  -2  10  11   64.27    3.19
   2 -10  11   61.31    3.19
   2 -10  10   43.76    2.54
   2  10 -10   43.84    2.35
  -2 -10 -10   42.31    2.46
  -2  10  10   42.73    2.51
  -2  10  10   37.42    3.45
   2 -10   9   46.17    2.58
   2  10  -9   50.13    2.42
  -2  10   9   44.64    3.63
   2  10  -9   48.77    3.28
  -2  10   9   43.10    2.54
  -2 -10  -9   47.29    2.54
   2  10  -8    9.27    0.90
  -2  10   8    7.73    1.55
  -2  10   8    7.62    1.03
   2 -10   8    7.47    0.96
  -2 -10  -8    6.59    0.88
   2  10  -8    7.30    1.22
  -2 -10  -7   15.24    1.21
   2  10  -7   13.39    1.05
   2 -10   7   14.10    1.31
  -2  10   7   14.65    1.39
  -2  10   7   15.45    2.04
   2  10  -7   13.75    1.64
  -2 -10  -6   23.18    1.45
   2  10  -6   22.79    1.28
  -2  10   6   22.86    1.70
  -2  10   6   20.08    2.15
   2 -10   6   25.76    1.73
   2  10  -6   22.10    2.03
  -2 -10  -5   33.24    1.72
  -2 -10  -5   29.08    2.66
   2  10  -5   32.80    1.47
  -2  10   5   33.18    1.96
   2 -10   5   31.85    1.97
  -2  10   5   28.46    2.47
   2  10  -5   33.04    2.44
  -2 -10  -4  112.76    3.54
  -2 -10  -4  118.92    5.62
  -2  10   4  123.46    4.31
   2 -10   4  123.08    4.48
  -2  10   4  119.25    5.35
   2 -10   4  118.05    4.40
   2  10  -4  112.69    5.02
   2  10  -4  130.33    3.60
   2  10  -3   19.09    0.93
  -2  10   3   18.05    1.83
   2 -10   3   15.65    1.36
   2  10  -3   16.07    1.65
   2  10  -3   15.74    1.43
  -2 -10  -3   17.41    0.90
  -2  10   3   18.66    1.32
   2 -10   3   17.40    1.43
  -2 -10  -3   18.12    1.80
  -2 -10  -3   17.32    1.93
  -2 -10  -2  147.30    5.71
   2  10  -2  135.77    5.54
   2  10  -2  146.67    3.75
  -2 -10  -2  134.74    5.01
   2  10  -2  144.51    5.12
  -2 -10  -2  127.97    3.72
  -2 -10  -2  146.50    5.93
   2 -10   2  150.96    5.12
  -2  10   2  146.71    5.75
   2 -10   2  138.79    4.99
  -2  10   2  141.71    4.60
  -2 -10  -1   10.02    1.35
   2  10  -1    7.17    0.98
  -2 -10  -1    8.14    0.93
  -2 -10  -1    6.85    0.48
  -2 -10  -1    9.31    1.23
   2 -10   1    8.15    1.01
   2 -10   1    7.98    1.00
  -2  10   1    8.34    0.85
   2  10  -1    8.91    1.22
  -2  10   1    7.48    1.11
   2 -10   1    9.76    0.80
   2  10   0  261.56    8.12
  -2 -10   0  276.86    8.69
  -2  10   0  271.15    7.58
  -2 -10   0  264.02    7.42
  -2 -10   0  259.17    8.46
   2  10   0  265.30    8.57
   2 -10   0  244.80    6.52
   2 -10   0  264.88    8.09
  -2  10   0  276.47    8.72
   2 -10  -1    9.33    1.11
  -2 -10   1    7.70    1.09
  -2 -10   1    9.45    1.24
   2  10   1    7.64    1.13
  -2  10  -1    7.72    1.16
   2  10   1    9.26    1.16
  -2  10  -1    9.45    0.98
  -2 -10   1    8.90    0.80
  -2  10  -1    9.21    0.71
  -2  10  -2  135.78    3.57
  -2 -10   2  145.76    4.17
   2 -10  -2  119.51    3.71
  -2  10  -2  146.52    4.32
  -2  10  -2  145.57    5.67
  -2 -10   2  147.11    5.39
   2  10   2  149.41    5.68
  -2  10  -2  148.77    4.88
   2 -10  -2  132.28    5.16
  -2 -10   2  148.69    5.59
   2  10   2  134.87    5.33
  -2  10  -3   16.06    1.35
  -2 -10   3   17.51    0.98
  -2  10  -3   15.92    0.93
   2 -10  -3   17.09    1.62
  -2 -10   3   17.76    1.61
   2 -10  -3   16.53    0.93
   2  10   3   19.29    1.79
  -2 -10   3   17.47    1.68
   2  10   3   20.05    1.85
  -2  10  -3   19.46    1.30
   2  10   4  125.71    5.33
   2 -10  -4  112.23    3.58
   2  10   4  117.59    5.16
  -2 -10   4  121.22    4.72
  -2 -10   4  119.33    4.96
   2 -10  -4  116.91    4.94
  -2  10  -4  115.97    4.13
  -2 -10   4  116.58    3.33
   2  10   5   31.50    2.60
   2 -10  -5   29.70    2.33
   2 -10  -5   31.60    1.61
  -2 -10   5   34.04    2.43
   2  10   5   31.08    2.49
  -2  10  -5   31.66    1.96
  -2 -10   5   33.45    2.20
   2 -10  -6   24.32    2.19
  -2  10  -6   24.59    1.80
   2  10   6   18.17    2.09
  -2 -10   6   21.52    1.94
  -2 -10   6   24.26    1.81
   2  10   6   19.76    2.08
   2 -10  -6   20.31    1.40
  -2 -10   7   11.14    1.45
  -2  10  -7   15.76    1.55
   2 -10  -7   14.67    1.83
   2 -10  -7   16.15    1.35
   2  10   7   12.13    1.76
   2  10   7   16.55    1.96
  -2 -10   7   15.69    1.44
   2 -10  -8    7.27    1.38
  -2 -10   8    9.73    1.34
   2 -10  -8    5.14    0.83
   2  10   8    9.23    1.55
   2  10   8    7.58    1.47
  -2 -10   8    8.91    1.11
  -2  10  -8    8.83    1.22
  -2 -10   9   45.41    3.02
   2 -10  -9   48.84    3.67
   2  10   9   48.93    3.69
   2  10   9   47.77    3.70
   2 -10  -9   40.23    2.63
  -2 -10   9   43.77    2.56
  -2  10  -9   49.84    3.04
   2 -10 -10   43.98    3.60
  -2 -10  10   36.07    2.74
   2  10  10   41.71    3.56
   2 -10 -10   35.35    2.62
  -2  10 -10   42.23    2.90
   2  10  10   39.55    3.38
  -2 -10  10   37.75    2.35
  -2 -10  11   63.09    3.19
   2  10  11   63.22    4.41
   2 -10 -11   58.94    4.41
   2 -10 -11   51.72    3.48
   2  10  11   64.98    4.55
  -2 -10  11   64.83    3.77
  -2  10 -11   62.63    3.76
  -2  10 -12   12.55    1.76
   2  10  12   10.04    1.73
   2 -10 -12   12.85    2.14
  -2 -10  12    7.67    1.31
   2  10  12    9.45    1.79
  -2 -10  12   11.24    1.29
   2 -10 -12    9.57    1.52
   2  10  13    7.24    1.50
   2  10  13    5.62    1.45
  -2 -10  13    5.99    1.21
  -2 -10  13    6.22    0.99
  -2  10 -13    5.81    1.36
   2 -10 -13    4.72    1.43
   2 -10 -13    5.95    1.34
   2 -10 -14   12.07    1.90
   2 -10 -14   13.31    2.26
  -2 -10  14   12.95    1.75
   2  10  14   13.59    1.97
  -2  10 -14   11.45    1.86
  -2 -10  14   14.42    1.49
   2  10  14   12.48    2.13
   2  10  15   43.38    3.55
  -2 -10  15   43.88    3.30
   2 -10 -15   31.10    3.18
   2  10  15   35.76    3.64
   2 -10 -15   42.93    4.05
  -2  10 -15   38.00    3.42
  -2  10 -16    7.14    1.69
   2  10  16    4.88    1.44
   2  10  16    5.94    1.33
   2 -10 -16    7.01    1.76
   2 -10 -16    5.99    1.55
  -2 -10  16    5.69    1.23
   2  10  17   29.12    2.91
   2 -10 -17   34.19    3.46
  -2  10 -17   27.03    3.11
   2  10  17   32.97    3.58
  -2 -10  17   30.62    2.87
   2 -10 -17   31.91    3.53
   2 -10 -18   17.50    2.58
   2 -10 -18   20.53    2.71
   2  10  18   19.49    2.37
   2  10  18   21.80    2.95
  -2 -10  18   14.81    2.08
  -2  10 -18   18.39    2.68
   2 -10 -19    6.01    1.58
   2  10  19    6.74    1.44
   2  10  19    5.37    1.53
  -2 -10  19    5.05    1.27
  -2  10 -19    4.63    1.71
   2 -10 -19    5.76    1.50
  -2  10 -20   11.98    2.42
   2 -10 -20   10.15    1.88
   2 -10 -20    8.85    1.83
   2  10  20    9.64    2.00
  -2 -10  20    9.68    1.70
  -2  11  19   45.74    4.38
   2  11 -19   43.70    4.11
  -2  11  18   31.56    3.58
  -2  11  17   41.59    4.07
   2 -11  16    4.45    0.94
  -2  11  16    2.76    1.17
  -2  11  15   24.04    3.05
   2 -11  15   27.03    2.21
   2 -11  14   18.78    1.83
  -2  11  14   19.51    2.71
   2 -11  13   42.36    2.75
  -2  11  13   47.64    4.20
   2 -11  12    2.15    0.61
   2  11 -12    1.75    0.53
  -2  11  12    0.61    0.67
   2 -11  11   13.05    1.40
  -2  11  11   10.85    1.98
   2  11 -11    9.43    1.06
   2  11 -10   13.55    1.81
   2 -11  10   15.60    1.49
   2  11 -10   13.43    1.20
  -2  11  10   11.76    2.02
   2  11  -9   47.92    3.38
  -2  11   9   54.95    2.95
   2  11  -9   53.85    2.46
  -2  11   9   47.24    3.88
   2 -11   9   48.83    2.74
   2  11  -8   54.38    2.35
  -2  11   8   47.41    3.74
   2  11  -8   52.52    3.43
   2 -11   8   50.05    2.74
  -2  11   8   48.39    2.80
   2  11  -7  129.30    4.13
  -2  11   7  119.35    6.13
   2 -11   7  142.29    5.08
  -2  11   7  130.00    5.05
  -2 -11  -7  131.49    4.50
   2  11  -7  126.61    5.71
  -2 -11  -6   25.91    1.52
  -2  11   6   20.80    1.67
   2  11  -6   24.22    2.17
   2 -11   6   22.44    1.72
  -2  11   6   23.94    2.41
  -2 -11  -5   30.68    1.65
  -2  11   5   33.35    2.05
  -2 -11  -5   28.79    2.80
   2 -11   5   29.71    2.01
   2  11  -5   28.49    2.38
  -2  11   5   32.82    2.72
   2 -11   4   13.33    1.31
  -2  11   4   13.58    1.68
   2  11  -4   12.06    1.51
  -2  11   4   12.32    1.16
  -2 -11  -4   10.87    1.67
  -2 -11  -4   12.13    1.43
   2  11  -4   12.56    1.37
   2 -11   4   11.17    1.17
  -2  11   3   77.01    4.16
  -2  11   3   84.08    3.32
   2 -11   3   82.46    3.55
  -2 -11  -3   77.86    4.45
  -2 -11  -3   74.40    3.65
   2 -11   3   79.56    3.56
   2  11  -3   76.16    3.61
  -2 -11  -3   83.75    4.29
   2  11  -3   84.70    4.19
  -2 -11  -2   50.66    3.29
  -2 -11  -2   52.11    3.17
   2 -11   2   50.35    2.72
  -2 -11  -2   44.71    2.55
   2  11  -2   49.27    3.05
  -2  11   2   51.29    3.19
   2 -11   2   47.44    2.60
   2  11  -2   44.74    2.63
  -2  11   2   46.43    2.32
  -2 -11  -1   11.63    1.16
   2 -11   1   13.21    1.40
  -2 -11  -1   13.24    1.61
  -2  11   1   13.01    1.56
  -2  11   1   14.78    1.22
   2  11  -1   11.98    1.32
   2  11  -1   12.46    1.48
  -2 -11  -1   16.95    1.70
   2 -11   1   12.47    1.28
  -2  11   0    0.76    0.59
  -2 -11   0    0.13    0.22
   2  11   0    0.76    0.48
  -2 -11   0    0.87    0.55
   2  11   0    0.94    0.59
  -2 -11   0    0.51    0.45
   2 -11   0    0.78    0.43
  -2  11   0    0.59    0.35
   2 -11  -1   11.85    1.33
  -2 -11   1   13.73    1.04
  -2 -11   1   13.98    1.55
  -2  11  -1   11.37    1.12
  -2  11  -1   12.80    1.54
   2  11   1   12.93    1.51
   2  11   1   14.72    1.54
  -2 -11   1   13.32    1.53
  -2  11  -2   51.80    2.14
  -2 -11   2   51.55    2.99
   2 -11  -2   49.41    2.91
  -2  11  -2   51.55    3.21
  -2 -11   2   52.60    2.14
  -2 -11   2   50.21    3.10
   2  11   2   53.55    3.17
  -2  11  -2   52.85    2.66
   2  11   2   48.67    3.01
  -2 -11   3   79.74    4.04
   2 -11  -3   79.13    3.94
  -2  11  -3   86.90    4.31
  -2 -11   3   74.37    3.73
   2  11   3   79.71    4.10
   2  11   3   80.31    4.10
  -2 -11   3   79.68    2.73
  -2  11  -3   82.07    3.12
  -2  11  -3   83.09    3.57
  -2  11  -4   13.44    1.35
   2 -11  -4   11.90    1.45
  -2  11  -4   12.70    1.15
   2  11   4   12.76    1.56
  -2 -11   4   13.90    1.45
  -2 -11   4   12.05    1.46
  -2 -11   4   12.55    0.79
   2  11   4   11.35    1.54
   2 -11  -5   27.22    2.32
  -2 -11   5   31.70    2.21
   2  11   5   31.52    2.53
   2  11   5   29.90    2.60
  -2 -11   5   30.31    2.38
  -2  11  -5   28.23    1.85
   2  11   6   21.54    2.19
  -2 -11   6   23.95    2.13
  -2  11  -6   22.06    1.75
   2  11   6   25.14    2.50
  -2 -11   6   27.78    2.02
   2 -11  -6   21.63    2.17
   2 -11  -7  121.39    5.87
  -2  11  -7  127.60    4.96
   2  11   7  125.92    6.02
   2 -11  -7  121.28    4.39
   2  11   7  120.31    6.08
  -2 -11   7  131.55    5.03
  -2 -11   7  127.14    5.49
  -2 -11   8   52.40    3.33
   2 -11  -8   50.19    3.72
   2 -11  -8   49.82    2.69
   2  11   8   56.18    4.00
   2  11   8   61.81    4.10
  -2 -11   8   55.23    2.92
  -2  11  -8   55.68    3.11
   2  11   9   49.67    3.76
   2  11   9   45.90    3.69
   2 -11  -9   42.19    2.60
  -2 -11   9   43.31    2.59
   2 -11  -9   54.09    3.93
  -2 -11   9   50.29    3.26
  -2  11  -9   45.69    2.90
   2 -11 -10   10.52    1.35
  -2  11 -10   13.45    1.63
   2  11  10   15.45    2.16
   2  11  10   12.09    1.90
  -2 -11  10   13.98    1.73
  -2 -11  10   14.47    1.42
   2 -11 -10   15.45    2.23
  -2  11 -11    9.31    1.44
   2 -11 -11    8.40    1.72
   2  11  11    9.23    1.72
  -2 -11  11   10.20    1.21
   2  11  11   13.61    2.01
   2 -11 -11    9.00    1.36
  -2 -11  11    9.44    1.43
  -2  11 -12    1.86    0.86
   2  11  12    2.00    1.06
  -2 -11  12    1.85    0.59
   2 -11 -12    2.23    1.11
  -2 -11  12    1.66    0.71
   2  11  12    0.53    0.65
  -2 -11  13   48.83    3.42
   2  11  13   48.14    4.04
   2  11  13   45.30    3.72
   2 -11 -13   44.92    4.09
  -2  11 -13   38.46    3.15
  -2  11 -14   16.98    2.19
  -2 -11  14   19.51    2.17
   2 -11 -14   22.48    2.93
   2  11  14   21.32    2.72
   2  11  14   21.79    2.51
   2 -11 -15   27.20    3.26
   2  11  15   31.29    3.02
   2  11  15   28.54    3.22
  -2 -11  15   25.73    2.54
  -2  11 -15   25.87    2.80
   2 -11 -16    3.73    1.48
  -2 -11  16    3.82    1.02
   2  11  16    3.41    1.23
  -2  11 -16    5.91    1.42
   2  11  16    6.65    1.41
   2  11  17   57.88    4.77
   2 -11 -17   60.32    4.87
   2  11  17   56.04    4.08
  -2 -11  17   55.42    3.94
  -2  11 -17   47.49    4.07
   2  11  18   32.86    3.13
  -2 -11  18   33.09    3.08
  -2  11 -18   29.35    3.27
   2 -11 -18   39.44    3.89
   2  11  18   29.60    3.45
   2  11  19   58.88    4.12
  -2 -11  19   47.52    3.84
   2 -11 -19   56.96    4.65
   2  11  19   48.97    4.50
  -2  11 -19   45.83    4.23
  -2  12  18   15.85    2.59
  -2  12  17    6.81    1.71
  -2  12  16    7.77    1.84
  -2  12  15   12.63    2.28
  -2  12  14    4.01    1.41
   2 -12  14    1.05    0.55
   2 -12  13   27.60    2.19
  -2  12  13   23.08    2.97
   2 -12  12    3.79    0.83
  -2  12  12    4.53    1.41
   2  12 -12    4.75    1.16
   2 -12  11   47.87    2.86
  -2  12  11   40.67    3.82
   2  12 -11   49.95    3.67
   2  12 -10   11.21    1.66
   2 -12  10    8.27    1.12
  -2  12  10   10.70    2.00
   2  12  -9   20.11    2.18
   2 -12   9   19.48    1.71
  -2  12   9   15.38    2.24
   2 -12   8    9.99    1.20
  -2  12   8    9.19    1.73
   2  12  -8    9.21    1.45
   2  12  -7   98.88    5.05
   2 -12   7  104.96    4.36
  -2  12   7   97.46    5.52
  -2  12   6   46.80    2.73
   2 -12   6   50.52    2.77
  -2 -12  -6   44.15    3.05
  -2  12   6   45.11    3.47
   2  12  -6   49.70    3.29
   2 -12   5   40.66    2.47
   2  12  -5   35.28    2.75
  -2 -12  -5   38.39    2.75
  -2  12   5   42.16    2.43
   2 -12   5   38.83    2.29
   2  12  -5   38.41    2.54
  -2  12   5   40.74    3.18
  -2  12   4   35.26    2.15
  -2 -12  -4   35.21    2.52
  -2 -12  -4   33.99    3.03
   2 -12   4   35.16    2.21
  -2  12   4   37.42    2.95
   2 -12   4   37.94    2.38
   2  12  -4   35.68    2.71
   2  12  -4   38.65    2.50
  -2 -12  -3   76.35    4.43
  -2 -12  -3   66.21    3.47
   2 -12   3   78.96    3.63
  -2  12   3   68.64    3.13
   2 -12   3   72.74    3.40
   2  12  -3   67.66    3.49
  -2  12   3   70.60    4.08
   2  12  -3   72.63    3.95
  -2 -12  -2   22.42    1.77
  -2 -12  -2   22.09    2.11
   2  12  -2   21.47    1.82
  -2 -12  -2   22.35    2.26
   2 -12   2   23.60    1.91
   2  12  -2   24.44    2.17
  -2  12   2   20.89    1.54
  -2  12   2   20.21    2.07
   2 -12   2   23.25    1.80
  -2 -12  -1   36.00    2.67
  -2  12   1   36.42    2.73
   2  12  -1   36.59    2.45
   2  12  -1   32.04    2.48
  -2 -12  -1   32.14    2.63
  -2  12   1   35.00    2.05
  -2 -12  -1   34.01    2.07
   2 -12   1   34.48    2.28
  -2 -12   0   71.92    3.02
   2  12   0   68.58    3.79
   2 -12   0   70.13    3.50
  -2  12   0   68.52    3.90
  -2 -12   0   71.76    3.97
  -2  12   0   76.75    3.27
   2  12   0   66.46    3.55
  -2 -12   0   70.27    3.85
   2 -12  -1   36.66    2.46
  -2 -12   1   34.40    1.84
  -2 -12   1   35.74    2.61
  -2  12  -1   40.57    2.88
  -2  12  -1   34.88    2.15
   2  12   1   33.76    2.48
  -2 -12   1   36.70    2.67
   2  12   1   33.07    2.54
   2 -12  -2   23.51    1.98
  -2 -12   2   21.52    1.33
  -2  12  -2   21.87    2.13
  -2 -12   2   23.76    2.04
  -2  12  -2   22.47    1.71
  -2 -12   2   22.58    2.08
   2  12   2   19.22    1.91
   2  12   2   23.81    2.11
  -2  12  -3   74.84    4.16
  -2  12  -3   71.74    3.45
  -2 -12   3   74.92    3.80
  -2 -12   3   77.83    4.09
   2  12   3   76.26    4.07
   2  12   3   71.16    4.01
   2 -12  -3   72.57    3.85
  -2  12  -3   77.07    2.94
   2 -12  -4   41.20    2.87
  -2 -12   4   37.17    2.51
  -2  12  -4   40.48    2.12
   2  12   4   35.36    2.82
   2  12   4   39.22    2.86
  -2 -12   4   39.10    2.80
  -2  12  -4   38.40    2.45
  -2  12  -5   37.57    2.49
   2 -12  -5   43.51    3.09
  -2 -12   5   43.45    2.70
  -2 -12   5   45.79    3.05
   2  12   5   44.94    3.15
   2  12   5   37.59    3.04
  -2  12  -5   41.90    2.30
  -2 -12   6   50.70    2.87
  -2 -12   6   48.09    3.19
   2  12   6   45.51    3.31
   2 -12  -6   39.87    3.10
   2  12   6   47.48    3.56
  -2  12  -6   51.65    2.98
  -2  12  -6   44.60    2.56
   2 -12  -7  105.09    5.43
  -2  12  -7  100.59    4.31
   2  12   7   94.73    5.41
   2  12   7  100.36    5.37
  -2 -12   7  111.25    5.14
  -2 -12   7   99.19    4.37
  -2  12  -8    8.60    1.20
  -2 -12   8   10.20    1.50
   2 -12  -8    9.77    1.67
  -2 -12   8   11.87    1.33
   2  12   8    8.17    1.49
   2  12   8   10.74    1.76
  -2  12  -9   16.09    1.69
   2 -12  -9   15.15    2.15
  -2 -12   9   19.03    2.00
   2  12   9   16.74    2.28
   2  12   9   18.17    2.30
  -2 -12   9   15.83    1.52
   2 -12 -10    9.73    1.81
  -2 -12  10    9.00    1.39
   2  12  10    9.00    1.68
  -2  12 -10    8.79    1.38
  -2 -12  10    9.51    1.21
   2  12  10   10.47    1.90
   2 -12 -11   45.81    4.02
   2  12  11   44.88    3.86
   2  12  11   47.95    3.89
  -2  12 -11   45.17    3.11
  -2 -12  11   49.89    3.42
  -2  12 -12    5.73    1.31
   2 -12 -12    4.42    1.35
  -2 -12  12    4.58    1.10
   2  12  12    7.84    1.60
   2  12  12    6.28    1.55
  -2 -12  13   23.39    2.36
   2 -12 -13   25.70    3.15
   2  12  13   29.64    3.17
   2  12  13   30.19    3.02
  -2  12 -13   22.48    2.39
  -2  12 -14   -0.13    0.64
   2 -12 -14    2.33    1.19
   2  12  14    1.53    0.83
  -2 -12  14    1.37    0.70
   2  12  14    2.22    1.08
  -2  12 -15   14.13    2.02
   2 -12 -15   14.91    2.53
  -2 -12  15   15.06    1.97
   2  12  15   14.86    2.18
   2  12  15   16.50    2.46
   2  12  16   10.22    1.76
  -2 -12  16   12.71    1.86
   2 -12 -16   13.27    2.39
   2  12  16   11.70    2.10
  -2  12 -16   11.01    1.91
   2  12  17    5.79    1.65
  -2  12 -17    3.77    1.17
  -2 -12  17    4.49    1.21
   2  12  17    5.94    1.38
   2 -12 -17    4.86    1.53
   2 -12 -18   13.13    2.27
   2  12  18   10.58    2.02
  -2  12 -18   10.09    1.90
  -2 -12  18   10.58    1.76
   2  12  18   16.78    2.19
  -2  13  16    2.57    1.32
   2  13 -15   97.42    5.84
  -2  13  15   98.41    6.48
   2  13 -14   29.77    3.03
  -2  13  14   22.27    3.03
   2  13 -13   45.62    3.76
  -2  13  13   47.18    4.34
   2 -13  12   17.44    1.76
   2  13 -12   19.65    2.34
  -2  13  12   17.91    2.66
   2 -13  11   93.05    4.35
  -2  13  11   82.31    5.74
   2  13 -11   97.39    5.40
   2  13 -10    4.71    1.20
  -2 -13 -10    5.84    1.22
  -2  13  10    1.39    0.85
   2 -13  10    3.92    0.82
  -2 -13  -9    6.70    1.28
   2  13  -9    6.27    1.27
  -2  13   9    5.09    1.44
   2 -13   9    4.15    0.85
   2 -13   8   25.51    2.03
  -2 -13  -8   25.18    2.39
  -2  13   8   22.84    2.70
   2  13  -8   24.86    2.43
  -2 -13  -7    1.82    0.76
  -2  13   7    2.83    1.03
   2 -13   7    2.36    0.64
   2  13  -7    2.54    0.87
   2  13  -6    0.61    0.46
  -2  13   6    0.48    0.62
   2 -13   6    0.69    0.50
  -2 -13  -6    0.96    0.59
   2  13  -6    0.90    0.53
   2  13  -5   34.30    2.47
  -2 -13  -5   33.40    2.58
   2 -13   5   33.21    2.31
  -2  13   5   36.26    3.07
   2  13  -5   33.60    2.74
   2  13  -4   69.25    3.67
  -2  13   4   75.47    3.43
   2  13  -4   74.62    4.17
  -2 -13  -4   65.64    3.67
  -2  13   4   66.60    4.20
   2 -13   4   68.10    3.35
   2 -13   4   75.90    3.65
   2 -13   3   85.50    3.86
   2  13  -3   80.14    4.37
   2 -13   3   97.93    4.26
  -2 -13  -3   84.75    4.93
  -2 -13  -3   83.90    4.04
   2  13  -3   82.16    4.07
  -2  13   3   82.66    4.67
  -2  13   3   86.87    3.70
   2 -13   2   13.53    1.42
  -2 -13  -2   13.68    1.85
  -2 -13  -2   16.69    1.90
  -2  13   2   15.05    1.87
  -2  13   2   13.87    1.32
   2  13  -2   13.96    1.53
   2  13  -2   14.40    1.72
   2 -13   2   14.43    1.54
  -2 -13  -2   16.30    1.52
   2  13  -1   14.29    1.59
  -2 -13  -1   15.26    1.88
  -2  13   1   17.98    1.99
  -2 -13  -1   16.88    1.45
  -2 -13  -1   18.16    1.93
  -2  13   1   16.28    1.42
   2  13  -1   16.83    1.83
   2 -13   1   17.90    1.67
   2  13   0    4.86    1.01
  -2  13   0    6.66    0.92
  -2  13   0    6.35    1.25
  -2 -13   0    5.04    0.76
   2  13   0    5.53    1.00
   2 -13   0    4.51    0.86
  -2 -13   0    5.74    1.11
  -2 -13   0    6.66    1.22
   2 -13  -1   17.53    1.73
  -2 -13   1   17.73    1.28
  -2 -13   1   18.32    1.91
  -2  13  -1   17.90    1.54
   2  13   1   16.15    1.78
   2  13   1   17.03    1.82
  -2 -13   1   16.48    1.85
  -2  13  -1   19.82    2.10
  -2 -13   2   16.36    1.82
   2 -13  -2   14.10    1.61
  -2 -13   2   13.56    1.60
  -2  13  -2   16.93    1.94
   2  13   2   16.40    1.81
   2  13   2   14.45    1.74
  -2  13  -2   16.21    1.54
   2  13   3   80.85    4.35
  -2 -13   3   88.56    4.28
  -2  13  -3   89.98    4.72
  -2  13  -3   91.05    4.02
  -2 -13   3   83.70    4.42
   2  13   3   73.84    4.29
   2 -13  -3   78.54    4.19
   2 -13  -4   65.55    3.90
  -2 -13   4   75.27    3.83
   2  13   4   68.57    4.06
  -2  13  -4   80.83    4.48
  -2 -13   4   72.95    4.09
   2  13   4   72.63    4.28
  -2  13  -4   73.06    3.64
   2 -13  -5   37.18    2.92
   2  13   5   33.95    2.95
   2  13   5   29.27    2.61
  -2 -13   5   34.78    2.73
  -2 -13   5   33.72    2.43
  -2  13  -5   35.56    2.46
   2 -13  -6    1.89    0.80
  -2 -13   6    1.51    0.54
  -2  13  -6   -0.10    0.45
  -2 -13   6    0.78    0.61
   2  13   6    1.02    0.67
   2  13   6    0.13    0.57
  -2  13  -6    2.10    0.69
  -2  13  -7    2.59    0.79
   2  13   7    2.73    0.90
   2 -13  -7    1.45    0.69
  -2 -13   7    2.39    0.76
  -2  13  -7    2.48    0.78
  -2 -13   7    1.81    0.61
   2  13   7    1.49    0.90
   2 -13  -8   24.82    2.68
  -2 -13   8   24.91    1.99
   2  13   8   27.01    2.70
  -2  13  -8   21.07    1.86
   2  13   8   23.64    2.67
  -2 -13   8   26.33    2.41
   2 -13  -9    7.52    1.56
   2  13   9    9.19    1.67
   2  13   9    6.78    1.47
  -2 -13   9    5.93    1.17
  -2  13  -9    5.12    1.00
  -2  13 -10    4.24    1.00
   2 -13 -10    3.14    1.16
  -2 -13  10    3.04    0.86
   2  13  10    3.90    1.17
   2  13  10    4.97    1.39
   2  13  11   87.03    5.44
   2 -13 -11   78.36    5.46
   2  13  11   82.28    5.42
  -2 -13  11   88.15    4.75
  -2  13 -11   80.73    4.32
  -2  13 -12   16.50    1.96
  -2 -13  12   17.17    2.03
   2  13  12   15.02    2.19
   2 -13 -12   16.16    2.51
   2  13  12   12.64    2.07
   2 -13 -13   45.66    4.24
   2  13  13   52.10    4.12
   2  13  13   53.05    4.33
  -2  13 -13   43.10    3.28
  -2 -13  13   49.99    3.56
  -2 -13  14   26.13    2.60
   2  13  14   31.82    3.12
   2 -13 -14   28.03    3.37
  -2  13 -14   25.60    2.54
   2  13  14   25.55    3.07
  -2 -13  15   92.69    5.19
   2  13  15   97.47    5.71
   2  13  15   91.39    5.99
   2 -13 -15   95.09    6.36
  -2  13 -15   86.80    5.07
   2  13  16    0.47    0.41
  -2  13 -16    2.29    0.99
   2  13  16    1.10    0.86
  -2 -13  16    2.57    0.99
   2 -13 -16    0.71    0.66
   2  14 -15    9.41    1.79
  -2 -14 -15    9.07    1.61
  -2  14  15   10.67    2.17
  -2 -14 -14    3.55    1.10
  -2  14  14    5.49    1.62
   2  14 -14    2.77    1.09
   2  14 -13   13.48    2.05
  -2 -14 -13   11.23    1.72
  -2  14  13    6.87    1.72
   2  14 -12    6.85    1.43
  -2 -14 -12    5.98    1.32
  -2  14  12    5.66    1.53
  -2  14  11   26.76    3.22
  -2 -14 -11   29.82    2.75
   2  14 -11   33.50    3.07
   2  14 -10   12.84    1.90
  -2 -14 -10   16.62    2.03
  -2  14  10   10.81    2.10
  -2 -14  -9    4.45    1.18
  -2  14   9    4.44    1.35
   2  14  -9    3.39    0.99
   2 -14   9    2.96    0.72
   2 -14   8   89.39    4.17
  -2  14   8   78.32    5.28
  -2 -14  -8   71.80    4.35
   2  14  -8   85.92    4.87
  -2 -14  -7   20.71    2.17
   2  14  -7   16.55    2.04
   2 -14   7   22.02    1.91
  -2  14   7   19.77    2.49
   2  14  -7   19.78    1.98
  -2  14   6    7.25    1.53
   2 -14   6    8.82    1.23
   2  14  -6    7.08    1.15
  -2 -14  -6    9.48    1.44
   2  14  -6    8.91    1.46
  -2  14   5    5.07    1.30
   2 -14   5    9.97    1.29
  -2 -14  -5    7.49    1.25
   2  14  -5    6.51    1.11
   2  14  -5    6.74    1.24
  -2  14   4   13.15    1.89
   2  14  -4   10.95    1.43
   2 -14   4   12.85    1.46
   2  14  -4   13.14    1.70
   2 -14   4   11.47    1.30
  -2 -14  -4   11.43    1.47
   2 -14   3    3.43    0.74
  -2 -14  -3    2.03    0.68
   2 -14   3    2.61    0.75
  -2 -14  -3    5.67    1.39
  -2  14   3    3.06    1.03
   2  14  -3    2.00    0.66
   2  14  -3    3.08    0.88
  -2 -14  -2   22.13    1.84
   2  14  -2   21.21    2.13
  -2  14   2   19.96    2.22
  -2 -14  -2   21.50    2.45
   2  14  -2   20.11    1.95
   2 -14   2   20.68    1.79
  -2 -14  -1    7.23    0.99
  -2  14   1    6.48    0.92
  -2  14   1    5.95    1.28
  -2 -14  -1    7.08    1.33
   2  14  -1    6.87    1.25
   2  14  -1    5.72    1.08
  -2 -14  -1    7.06    1.37
   2 -14   1    5.72    1.01
   2 -14   0   18.98    1.80
  -2 -14   0   20.77    2.19
  -2 -14   0   23.18    2.26
   2  14   0   21.99    2.15
  -2  14   0   20.90    1.72
   2  14   0   19.87    2.01
  -2  14   0   21.32    2.26
   2 -14  -1    6.59    1.10
  -2 -14   1    6.00    1.20
   2  14   1    7.73    1.30
  -2 -14   1    7.62    1.33
  -2  14  -1    8.00    1.09
   2  14   1    6.46    1.21
  -2  14  -1    7.17    1.37
   2 -14  -2   20.26    2.03
  -2  14  -2   23.03    1.89
  -2  14  -2   22.59    2.33
   2  14   2   24.59    2.32
   2  14   2   23.33    2.24
  -2 -14   2   24.73    2.35
  -2 -14   2   22.17    2.13
   2 -14  -3    2.42    0.75
  -2 -14   3    2.63    0.82
   2  14   3    1.59    0.65
   2  14   3    2.38    0.86
  -2 -14   3    2.12    0.67
  -2  14  -3    3.05    0.76
  -2  14  -3    3.10    0.99
   2 -14  -4   10.95    1.56
  -2  14  -4   11.92    1.43
  -2 -14   4   11.01    1.45
   2  14   4   11.92    1.63
   2  14   4   11.80    1.73
  -2 -14   4    9.89    1.50
  -2  14  -4   12.36    1.75
  -2  14  -5    7.54    1.17
   2 -14  -5    8.65    1.44
   2  14   5    6.48    1.25
   2  14   5    7.58    1.53
  -2 -14   5    9.60    1.33
  -2 -14   5    6.26    1.20
  -2  14  -5    7.03    1.35
   2  14   6    9.47    1.53
  -2 -14   6    7.59    1.36
   2 -14  -6    9.59    1.58
   2  14   6    8.36    1.57
  -2 -14   6    9.54    1.31
  -2  14  -6   10.64    1.38
  -2 -14   7   22.70    2.26
   2  14   7   15.92    2.04
   2  14   7   15.38    2.13
   2 -14  -7   16.32    2.17
  -2  14  -7   19.19    1.94
  -2  14  -8   95.40    4.66
   2 -14  -8   79.68    5.15
   2  14   8   84.64    5.11
   2  14   8   80.41    5.22
  -2 -14   8   83.39    4.68
  -2 -14   9    3.91    1.03
   2  14   9    3.96    1.27
   2 -14  -9    5.37    1.44
   2  14   9    3.90    1.19
  -2  14  -9    5.04    1.14
   2 -14 -10   11.48    2.04
   2  14  10   13.28    2.20
  -2 -14  10   14.39    1.84
   2  14  10   16.29    2.25
   2 -14 -11   31.58    3.41
  -2 -14  11   29.93    2.67
  -2  14 -11   28.72    2.43
   2  14  11   29.20    3.18
   2  14  11   29.64    3.10
  -2 -14  12    5.45    1.23
   2 -14 -12    5.64    1.57
  -2  14 -12    4.02    1.00
   2  14  12    6.11    1.46
   2  14  12    5.06    1.48
  -2  14 -13   10.72    1.64
   2 -14 -13    7.46    1.81
   2  14  13   12.27    1.96
  -2 -14  13    9.07    1.56
   2  14  13   10.81    2.05
  -2  14 -14    2.34    0.89
   2  14  14    2.80    1.02
   2 -14 -14    3.27    1.29
   2  14  14    3.05    1.21
  -2 -14  14    4.11    1.13
   2 -14 -15    8.67    1.94
   2  14  15   10.93    1.83
   2  14  15    6.44    1.63
  -2  14 -15    6.64    1.37
  -2 -14  15    9.23    1.57
  -2 -15 -13   11.59    1.78
   2  15 -13    9.92    1.80
  -2  15  13    7.46    1.85
  -2 -15 -12   16.15    2.09
   2  15 -12   17.71    2.35
  -2  15  12   17.36    2.68
  -2  15  11   28.45    3.40
   2  15 -11   33.99    3.22
  -2 -15 -11   31.08    2.87
  -2 -15 -10   45.80    3.50
   2  15 -10   52.46    3.92
  -2  15  10   47.94    4.27
  -2 -15  -9   20.95    2.32
  -2  15   9   20.68    2.75
   2  15  -9   24.50    2.58
  -2 -15  -8   15.55    1.95
   2  15  -8   15.53    2.02
  -2  15   8   12.36    2.12
   2  15  -8   16.37    1.89
  -2 -15  -7   10.77    1.65
  -2  15   7   10.39    1.86
   2  15  -7   10.43    1.47
   2 -15   7   11.33    1.42
   2  15  -7   12.83    1.84
   2 -15   6   15.48    1.64
  -2  15   6   16.38    2.27
   2  15  -6   16.54    2.03
  -2 -15  -6   14.55    1.81
   2  15  -6   13.60    1.67
   2 -15   5    3.00    0.78
  -2 -15  -5    3.37    0.93
   2  15  -5    3.05    0.93
  -2  15   5    2.49    1.00
   2  15  -5    3.49    0.96
   2  15  -4   35.16    2.68
   2 -15   4   40.80    2.78
   2  15  -4   33.06    2.86
  -2 -15  -4   36.11    2.71
  -2  15   4   37.47    3.29
   2 -15   3   14.28    1.51
   2 -15   3   12.39    1.56
  -2  15   3   13.75    1.96
   2  15  -3   15.09    1.72
   2  15  -3   17.54    2.02
   2 -15   2   60.50    3.36
   2  15  -2   64.57    3.77
   2  15  -2   65.25    4.01
  -2  15   2   62.43    4.18
   2  15  -1    9.53    1.42
   2 -15   1    7.13    1.11
  -2 -15  -1    7.68    1.48
  -2  15   1    7.59    1.45
   2  15  -1    8.08    1.34
  -2 -15  -1    8.32    1.45
  -2 -15   0   14.84    1.95
   2  15   0   11.98    1.62
  -2 -15   0   16.00    1.96
   2  15   0   13.85    1.75
   2 -15   0   14.16    1.61
  -2  15   0   17.64    2.13
  -2  15  -1    6.27    1.34
   2 -15  -1    8.67    1.30
  -2 -15   1   11.73    1.70
  -2 -15   1    7.20    1.35
   2  15   1    8.42    1.39
   2  15   1    8.42    1.43
  -2 -15   2   68.01    4.02
  -2  15  -2   68.11    3.53
  -2  15  -2   68.86    4.37
   2  15   2   69.37    4.09
  -2 -15   2   68.73    4.15
   2  15   2   61.23    3.94
   2 -15  -2   56.55    3.60
   2 -15  -3   13.76    1.72
  -2  15  -3   13.57    1.90
   2  15   3   12.05    1.74
  -2  15  -3   17.14    1.71
  -2 -15   3   11.93    1.67
   2  15   3   13.66    1.76
  -2 -15   3   15.49    1.81
   2 -15  -4   38.42    3.03
  -2 -15   4   36.17    2.74
  -2  15  -4   39.03    2.70
  -2  15  -4   38.63    3.21
  -2 -15   4   34.82    2.92
   2  15   4   34.98    2.94
   2  15   4   37.73    3.21
   2  15   5    4.34    1.11
  -2  15  -5    3.74    0.87
   2  15   5    3.27    1.05
  -2 -15   5    1.93    0.73
  -2  15  -5    4.33    1.14
   2 -15  -5    4.66    1.14
  -2  15  -6   14.61    1.67
  -2  15  -6   15.90    2.05
   2 -15  -6   14.26    1.97
  -2 -15   6   14.89    1.91
   2  15   6   15.39    1.99
   2  15   6   13.66    2.05
  -2  15  -7   12.08    1.58
   2  15   7   12.96    1.86
   2 -15  -7   10.42    1.78
   2  15   7   11.09    1.90
  -2 -15   7   13.27    1.78
   2  15   8   19.16    2.38
   2 -15  -8   19.26    2.45
   2  15   8   16.22    2.34
  -2 -15   8   21.23    2.26
  -2  15  -8   17.06    1.92
  -2  15  -9   23.29    2.28
   2  15   9   18.76    2.45
   2  15   9   20.86    2.65
  -2 -15   9   22.22    2.31
   2 -15  -9   19.12    2.52
  -2  15 -10   43.26    3.29
   2 -15 -10   41.48    3.92
   2  15  10   48.40    4.00
   2  15  10   40.82    3.84
  -2 -15  10   55.94    3.76
  -2  15 -11   37.59    3.10
   2 -15 -11   27.02    3.23
   2  15  11   32.62    3.40
  -2 -15  11   35.50    3.00
   2  15  11   33.30    3.33
  -2 -15  12   17.92    2.14
   2  15  12   16.66    2.32
   2  15  12   17.54    2.51
   2 -15 -12   15.70    2.50
   2 -15 -13    7.18    1.75
   2  15  13   12.65    2.19
  -2 -15  13    9.36    1.56
   2  15  13    7.71    1.63
  -2 -16 -11   37.68    3.24
   2  16 -11   37.11    3.44
  -2  16  11   33.80    3.74
  -2 -16 -10    3.56    1.11
   2  16 -10    2.53    0.97
  -2  16  10    4.02    1.46
  -2 -16  -9   48.36    3.58
  -2  16   9   45.88    4.21
   2  16  -9   41.63    3.19
   2  16  -9   47.57    3.75
   2  16  -8    3.57    0.91
  -2  16   8    0.90    0.74
  -2 -16  -8    4.85    1.21
   2  16  -8    5.53    1.31
   2  16  -7   19.56    2.09
  -2  16   7   19.84    2.58
  -2 -16  -7   17.22    2.07
   2  16  -7   17.15    2.18
   2  16  -6    8.81    1.38
  -2 -16  -6    8.37    1.45
  -2  16   6    8.12    1.70
   2  16  -6    9.01    1.55
   2  16  -5   30.85    2.60
  -2  16   5   29.56    3.07
   2  16  -5   32.12    2.86
   2  16  -4   22.45    2.18
   2 -16   4   22.91    2.13
  -2  16   4   17.60    2.35
   2  16  -4   23.02    2.39
   2  16  -3   22.98    2.23
   2  16  -3   20.66    2.26
  -2  16   3   19.61    2.41
  -2  16   2    2.94    1.01
   2  16  -2    2.42    0.79
   2  16  -2    3.72    0.99
  -2  16   1   11.61    1.84
   2  16  -1    9.46    1.50
   2  16  -1   11.01    1.59
   2 -16   1    9.29    1.32
   2 -16   0    0.24    0.36
  -2 -16   0    1.72    0.77
  -2 -16   0    0.63    0.49
  -2  16   0    0.98    0.63
   2  16   0    0.42    0.47
   2  16   0    1.29    0.65
  -2  16  -1   10.68    1.72
  -2 -16   1    9.35    1.59
   2  16   1    7.43    1.39
  -2 -16   1   10.08    1.60
   2  16   1    9.06    1.48
   2 -16  -1    8.57    1.33
   2  16   2    3.08    0.99
   2 -16  -2    2.59    0.81
  -2 -16   2    3.59    1.02
   2  16   2    3.92    1.02
  -2  16  -2    3.51    1.06
   2 -16  -3   22.07    2.27
   2  16   3   21.98    2.34
  -2 -16   3   21.26    2.30
   2  16   3   19.06    2.28
  -2  16  -3   23.95    2.57
  -2  16  -4   24.65    2.61
  -2 -16   4   22.15    2.35
   2  16   4   19.25    2.24
   2 -16  -4   21.91    2.34
   2  16   4   22.78    2.52
   2 -16  -5   30.08    2.84
  -2 -16   5   36.65    3.01
   2  16   5   36.03    3.06
   2  16   5   25.52    2.78
  -2  16  -5   24.80    2.69
  -2  16  -6    8.72    1.33
   2 -16  -6    6.89    1.44
  -2  16  -6    6.02    1.39
  -2 -16   6    9.50    1.56
   2  16   6    6.11    1.31
   2  16   6    7.10    1.56
   2 -16  -7   20.43    2.51
  -2  16  -7   18.76    2.00
  -2  16  -7   21.86    2.51
   2  16   7   18.82    2.51
   2  16   7   24.51    2.65
  -2 -16   7   21.50    2.30
  -2  16  -8    4.10    1.00
   2 -16  -8    3.91    1.17
  -2  16  -8    4.35    1.19
  -2 -16   8    4.44    1.07
   2  16   8    3.84    1.16
   2  16   8    5.19    1.43
   2  16   9   41.59    3.88
   2  16   9   50.33    3.99
   2 -16  -9   43.51    3.96
  -2 -16   9   49.85    3.63
  -2  16  -9   41.16    3.15
  -2  16 -10    4.91    1.15
   2  16  10    2.66    0.99
   2 -16 -10    3.01    1.13
  -2 -16  10    3.33    0.98
   2  16  10    1.66    0.93
  -2  16 -11   37.81    3.11
   2 -16 -11   31.17    3.47
   2  16  11   37.06    3.50
   2  16  11   36.21    3.66
  -2 -16  11   31.56    2.92
   2  17  -8   43.83    3.62
  -2  17   8   35.40    3.70
   2  17  -8   46.28    3.35
   2  17  -7    6.68    1.24
  -2  17   7    3.68    1.25
   2  17  -7    5.83    1.31
   2  17  -6   45.96    3.27
   2  17  -6   45.00    3.55
  -2  17   6   38.44    3.68
  -2  17   5   17.88    2.43
   2  17  -5   14.21    1.82
   2  17  -5   13.73    1.95
  -2  17   4    1.01    0.82
   2  17  -4    0.88    0.66
   2  17  -4   -0.18    0.42
  -2  17   3    6.20    1.46
   2  17  -3    9.44    1.56
   2  17  -3    6.02    1.20
   2  17  -2   25.85    2.55
  -2  17   2   19.29    2.44
   2  17  -2   20.98    2.22
  -2  17   1   50.63    3.98
   2  17  -1   56.44    3.84
   2  17  -1   51.85    3.60
   2  17   0   -0.03    0.38
  -2 -17   0    0.31    0.59
   2  17   0    0.74    0.73
  -2  17   0    0.22    0.68
  -2 -17   1   48.77    3.69
   2  17   1   49.71    3.66
   2  17   1   54.48    3.82
  -2  17  -1   55.41    4.10
   2 -17  -1   52.29    3.43
  -2  17  -2   22.88    2.60
   2  17   2   23.78    2.46
  -2 -17   2   22.65    2.44
   2  17   2   19.55    2.33
   2 -17  -2   20.23    2.14
  -2  17  -3    8.98    1.74
  -2 -17   3    7.84    1.49
   2  17   3    8.91    1.54
   2  17   3    5.57    1.31
   2 -17  -3    6.20    1.32
   2  17   4   -0.14    0.46
  -2 -17   4    0.13    0.50
   2  17   4   -0.15    0.64
   2 -17  -4    0.24    0.43
  -2  17  -4   -0.48    0.70
   2 -17  -5   14.14    2.00
  -2 -17   5   13.50    1.89
   2  17   5   16.47    2.28
   2  17   5   20.24    2.31
  -2  17  -5   15.58    2.15
   2 -17  -6   43.65    3.66
  -2 -17   6   46.33    3.55
   2  17   6   38.65    3.61
   2  17   6   44.60    3.61
  -2  17  -6   52.86    3.98
   2  17   7    4.54    1.22
   2  17   7    6.37    1.59
  -2 -17   7    6.98    1.41
  -2  17  -7    7.07    1.51
   2 -17  -7    6.86    1.50
  -2 -17   8   53.96    3.84
   2 -17  -8   41.73    3.83
   2  17   8   43.30    3.99
   2  17   8   48.54    3.88
  -2  17  -8   45.19    3.71
   2  18  -2    9.26    1.60
  -2  18   2    7.91    1.66
   2  18  -2   10.76    1.63
   2  18  -1    2.11    0.91
   2  18  -1    0.27    0.47
  -2  18   1    1.44    0.94
  -2  18   0   27.04    2.93
   2  18   0   21.82    2.42
   2  18   0   27.62    2.71
  -2 -18   1    2.17    0.90
  -2  18  -1    1.51    0.76
   2  18   1    2.25    0.84
   2  18   1    1.04    0.75
   2  18   2    9.07    1.67
  -2 -18   2    9.76    1.69
   2  18   2   11.56    1.77
  -2  18  -2   10.17    1.80
   3   0   0    0.77    0.30
   3   0   0   -0.08    0.44
  -3   0   0    0.17    0.14
  -3   0   0    0.09    0.13
   3   0   0    0.28    0.23
  -3   0   0    0.24    0.17
   3   0   0    0.09    0.12
  -3   0   0    0.07    0.20
   3   0  -1   21.79    1.12
  -3   0   1   19.84    0.99
   3   0   1   21.42    1.29
   3   0  -1   22.41    1.30
   3   0   1   22.35    1.54
   3   0   1   21.15    2.01
  -3   0   1   21.87    1.01
  -3   0  -1   20.38    1.17
   3   0  -1   20.30    1.09
  -3   0  -1   20.17    0.87
   3   0  -1   19.25    1.87
  -3   0   1   20.82    0.85
   3   0   1   20.53    0.85
   3   0  -1   19.43    0.93
  -3   0  -1   19.54    1.13
  -3   0   1   22.03    1.05
  -3   0   2  131.97    3.69
   3   0  -2  135.66    3.48
  -3   0   2  119.93    3.61
  -3   0   2  137.72    3.87
   3   0   2  130.24    3.87
   3   0   2  133.84    4.27
   3   0  -2  130.57    3.81
   3   0  -2  142.92    4.27
   3   0   2  133.80    5.20
  -3   0  -2  132.62    3.53
  -3   0  -2  126.86    3.90
   3   0   2  130.85    3.46
   3   0  -2  129.60    3.71
  -3   0   2  128.64    3.78
   3   0  -2  133.96    3.83
  -3   0  -2  131.22    4.43
   3   0   2  121.69    5.63
  -3   0   3  154.40    4.16
   3   0   3  150.75    4.35
   3   0  -3  156.69    4.39
  -3   0  -3  151.63    4.88
   3   0   3  148.40    6.36
  -3   0  -3  147.22    4.43
   3   0  -3  161.55    4.87
   3   0   3  139.49    5.93
  -3   0   3  155.64    4.70
   3   0  -3  151.40    4.28
   3   0   3  148.53    4.01
   3   0  -3  159.88    4.28
  -3   0   3  150.00    4.42
   3   0  -3  146.67    4.29
  -3   0  -4   87.71    3.44
   3   0  -4   85.89    2.73
   3   0   4   79.27    4.11
   3   0  -4   86.28    3.23
   3   0   4   77.57    2.61
   3   0   4   82.64    2.77
  -3   0   4   84.94    3.10
   3   0  -4   90.01    3.14
   3   0  -4   81.93    2.73
  -3   0   4   82.60    2.55
  -3   0  -4   84.38    2.92
  -3   0   4   78.66    2.92
   3   0  -5   64.26    2.27
  -3   0  -5   58.83    3.00
  -3   0   5   63.72    2.60
   3   0   5   58.85    3.46
  -3   0   5   63.05    2.65
   3   0  -5   64.51    2.78
  -3   0  -5   64.14    2.51
   3   0  -5   61.74    2.84
  -3   0   6   46.65    2.26
  -3   0  -6   42.01    2.13
   3   0  -6   43.27    1.82
   3   0   6   46.52    2.98
   3   0  -6   44.91    2.33
  -3   0   6   44.65    2.23
  -3   0  -6   47.43    2.83
   3   0  -7   34.31    1.61
  -3   0  -7   31.97    2.04
   3   0  -7   33.82    2.08
   3   0   7   33.47    2.56
  -3   0   7   33.54    2.01
  -3   0  -7   35.29    2.60
  -3   0   7   34.53    2.03
   3   0   8   66.00    3.85
  -3   0   8   71.30    3.26
   3   0  -8   71.50    3.39
  -3   0   8   69.03    3.22
  -3   0  -8   69.03    4.02
   3   0  -8   70.87    2.68
   3   0  -9    2.01    0.45
   3   0  -9    1.71    0.67
  -3   0   9    0.94    0.49
   3   0   9    1.56    0.70
  -3   0  -9    2.12    0.90
  -3   0   9    0.70    0.45
   3   0 -10   52.89    3.29
  -3   0 -10   53.13    3.76
  -3   0  10   51.38    2.93
  -3   0  10   53.31    3.02
   3   0 -10   57.36    2.61
   3   0 -10   58.49    3.44
  -3   0 -11    5.86    1.37
   3   0 -11    3.18    0.68
   3   0 -11    2.51    0.84
   3   0 -11    2.30    0.87
  -3   0  11    3.75    0.84
  -3   0  11    3.19    0.78
  -3   0  12    1.45    0.64
  -3   0 -12    3.07    1.10
   3   0 -12    2.40    0.87
  -3   0  12    2.49    0.77
   3   0 -12    2.30    0.66
   3   0 -12    1.93    0.85
  -3   0  13   45.17    3.00
   3   0 -13   43.48    2.78
  -3   0 -13   46.87    3.68
   3   0 -13   42.94    3.65
   3   0 -13   42.34    3.51
  -3   0  13   38.01    2.87
  -3   0  14  147.82    6.23
   3   0 -14  131.22    7.16
  -3   0 -14  146.68    7.01
   3   0 -14  145.03    5.96
  -3   0  14  144.96    6.22
   3   0 -14  131.09    7.01
   3   0 -15   96.81    6.31
   3   0 -15  107.00    5.13
   3   0 -15  110.76    6.49
  -3   0 -15  112.29    6.04
  -3   0  15  105.02    5.38
  -3   0 -16    1.64    1.06
   3   0 -16    2.28    0.90
   3   0 -16    0.36    1.10
  -3   0  16    2.58    0.94
   3   0 -16    3.54    1.58
  -3   0 -17   15.78    2.29
   3   0 -17   12.58    1.82
  -3   0  17   12.85    1.89
   3   0 -17   13.07    2.48
   3   0 -17   10.26    2.23
  -3   0 -18   20.31    2.60
  -3   0  18   19.74    2.42
   3   0 -18   19.78    2.26
   3   0 -18   10.53    2.40
   3   0 -18   11.93    2.42
   3   0 -19   11.15    1.75
  -3   0 -19   10.73    2.00
  -3   0  19   10.40    1.85
   3   0 -19    8.12    2.08
   3   0  19    6.23    1.50
   3   0 -19    7.63    2.09
   3   0 -20    5.43    1.34
  -3   0  20    4.95    1.47
   3   0 -20    2.01    1.28
   3   0 -20    4.37    1.92
   3   0  20    4.85    1.42
  -3   0 -20    5.31    1.59
   3   0 -21   22.43    2.51
   3   0 -21   18.61    3.16
   3   0 -21   20.99    3.64
  -3   0 -21   23.60    2.94
  -3   0  21   20.72    2.73
   3   0  21   19.47    2.68
   3   0  22   21.05    2.90
   3   0 -22   16.20    3.12
  -3   0 -22   21.98    2.85
  -3   0  22   21.32    2.85
   3   0 -22   17.32    3.05
   3   0 -22   28.25    2.82
  -3   0  23   14.54    2.39
   3   0 -23    8.98    2.45
  -3   0 -23   12.31    2.26
   3   0  23   10.22    2.11
   3   0 -23    7.48    2.20
  -3   0 -24   32.23    3.54
   3   0 -24   28.55    4.08
   3   0  24   28.68    3.53
  -3   0  24   31.26    3.67
   3   0 -24   25.61    3.70
   3   1 -23    1.42    1.33
  -3  -1 -23    2.40    1.48
  -3   1  23    1.17    1.02
   3  -1  23    0.91    0.73
   3   1 -23   -0.21    0.97
  -3  -1 -22    1.47    1.04
   3   1 -22    1.52    1.50
   3  -1  22    1.86    1.02
  -3   1  22    0.95    1.09
   3   1 -22   -0.95    1.65
   3  -1  21   11.53    1.96
   3   1 -21    8.96    2.41
   3   1 -21    8.83    2.26
  -3   1  21   13.13    2.32
  -3  -1 -21   16.42    2.42
   3  -1  20    0.96    0.73
   3   1 -20    1.37    0.79
  -3   1  20    1.78    0.94
   3   1 -20    0.63    1.12
  -3  -1 -20    3.37    1.31
   3   1 -20    2.86    1.66
  -3  -1 -19   51.08    4.07
  -3   1  19   45.46    4.02
   3   1 -19   34.44    4.29
   3  -1  19   44.78    3.65
   3   1 -19   37.98    4.31
   3   1 -19   47.32    3.45
  -3  -1 -18   10.57    1.88
   3   1 -18   11.73    1.70
   3   1 -18    8.73    2.16
  -3   1  18   10.54    1.91
   3   1 -18    7.60    2.02
   3  -1  18    9.90    1.66
   3   1 -17    8.53    1.42
  -3  -1 -17    7.96    1.67
   3  -1  17    5.08    1.18
   3   1 -17    9.06    2.10
   3   1 -17    8.33    1.99
  -3   1  17    6.56    1.45
  -3   1  17    6.17    1.36
  -3  -1 -16   69.21    4.54
  -3   1  16   68.65    4.50
  -3   1  16   63.75    4.30
   3   1 -16   63.45    5.12
   3   1 -16   70.88    3.93
   3  -1  16   60.10    3.91
   3   1 -16   60.45    4.94
  -3  -1 -15    0.66    0.78
   3   1 -15    2.08    1.24
   3   1 -15    1.89    0.77
  -3   1  15    0.93    0.70
  -3   1  15    1.46    0.75
   3  -1  15    1.20    0.68
   3   1 -15    2.06    1.02
  -3   1  14   27.92    2.61
   3   1 -14   29.05    3.05
  -3   1  14   27.24    2.60
  -3  -1 -14   33.27    3.00
   3   1 -14   28.42    2.18
   3   1 -14   28.96    3.03
   3   1 -13   49.84    2.75
  -3   1  13   47.24    3.33
  -3   1  13   51.30    3.44
   3   1 -13   47.73    3.70
  -3  -1 -13   48.00    3.61
   3   1 -13   51.45    3.86
  -3   1  12   24.86    2.30
  -3   1  12   24.73    2.23
  -3  -1 -12   24.99    2.55
   3   1 -12   21.65    2.35
   3   1 -12   24.18    1.73
   3   1 -12   26.02    2.51
   3   1 -11  172.67    7.20
  -3   1  11  177.99    6.79
   3   1 -11  181.98    7.27
  -3   1  11  190.42    7.16
  -3  -1 -11  188.12    7.69
   3   1 -11  185.15    5.82
  -3   1  10    5.56    1.04
   3   1 -10    7.51    0.80
   3   1 -10    7.52    1.19
   3   1 -10    7.01    1.22
  -3   1  10    8.68    1.20
  -3  -1 -10    8.43    1.47
   3   1  -9  151.18    4.64
  -3   1   9  152.20    5.70
   3   1  -9  162.20    5.94
  -3   1   9  153.74    6.04
  -3  -1  -9  150.61    6.48
   3   1  -8   71.19    2.54
   3   1  -8   75.37    3.49
  -3   1   8   73.03    3.39
  -3   1   8   67.91    3.57
  -3  -1  -8   75.73    4.03
  -3  -1  -7  224.02    7.33
   3  -1   7  256.14    7.99
   3   1  -7  241.70    7.42
   3   1  -7  237.59    6.33
  -3  -1  -7  233.30    7.97
  -3   1   7  232.86    7.79
  -3   1   7  246.06    7.38
   3   1  -6   59.00    2.05
  -3  -1  -6   56.24    2.99
  -3   1   6   58.10    2.64
   3   1  -6   55.39    2.65
   3  -1   6   56.30    2.97
  -3  -1  -6   55.98    2.64
  -3   1   6   57.13    2.99
   3   1  -6   57.16    2.52
   3  -1   6   54.67    2.12
   3   1  -5  155.79    4.37
   3  -1   5  167.38    5.74
   3   1  -5  160.70    5.20
  -3   1   5  156.93    5.02
   3   1  -5  162.40    5.03
  -3   1   5  168.11    5.70
  -3  -1  -5  162.99    5.45
  -3  -1  -5  166.56    5.12
   3  -1   5  152.05    4.45
  -3  -1  -4  214.51    6.53
   3  -1   4  213.82    5.72
   3   1  -4  218.91    6.44
   3  -1   4  219.55    6.93
   3   1  -4  215.80    5.62
   3   1  -4  213.55    6.14
  -3  -1  -4  222.47    6.27
  -3   1   4  216.17    6.73
   3   1  -4  209.46    6.02
  -3   1   4  225.68    6.17
  -3  -1  -4  212.49    5.84
   3   1  -3   10.80    0.69
  -3  -1  -3   11.12    0.97
   3  -1   3   11.44    1.17
   3  -1   3   10.69    0.71
   3   1  -3   12.25    1.00
  -3  -1  -3   11.66    0.92
   3  -1   3   12.06    0.55
  -3  -1  -3   11.71    0.73
   3   1  -3   11.12    0.86
  -3   1   3   12.54    0.86
   3   1  -3   11.58    0.80
  -3   1   3   10.68    0.92
   3  -1   2  156.46    3.94
  -3   1   2  159.43    4.18
   3   1  -2  172.18    5.02
   3  -1   2  163.37    5.04
   3   1  -2  165.99    4.02
  -3   1   2  161.06    4.43
   3   1  -2  168.29    4.61
   3   1  -2  163.37    4.75
  -3  -1  -2  169.35    4.27
  -3  -1  -2  160.24    4.78
  -3   1   2  164.28    4.58
   3  -1   2  162.13    5.58
  -3  -1  -2  162.04    4.47
   3  -1   1  218.39    6.22
  -3   1   1  223.28    5.67
  -3   1   1  218.55    5.49
   3  -1   1  214.62    5.21
  -3  -1  -1  217.99    6.07
  -3   1   1  223.05    5.50
   3  -1   1  208.51    6.84
   3   1  -1  218.35    6.17
   3   1  -1  212.03    5.72
  -3  -1  -1  216.00    5.70
  -3  -1  -1  219.00    6.09
   3   1  -1  215.00    6.02
   3  -1   1  230.05    8.03
  -3  -1   0  131.26    3.72
   3  -1   0  136.62    4.00
   3  -1   0  129.44    4.12
  -3  -1   0  131.41    4.11
   3   1   0  126.92    3.62
   3   1   0  122.68    4.08
   3  -1   0  136.04    4.32
   3  -1   0  127.88    5.50
   3   1   0  128.75    4.10
  -3   1   0  126.43    3.62
   3  -1   0  130.07    3.35
  -3  -1   0  133.16    3.93
  -3   1   0  132.28    3.36
  -3  -1   1  232.25    5.73
   3   1   1  209.42    5.63
   3  -1  -1  225.48    7.77
   3  -1  -1  216.06    5.94
   3  -1  -1  224.03    6.26
   3  -1  -1  229.64    5.59
  -3  -1   1  212.83    5.87
  -3   1  -1  194.46    5.98
   3   1   1  212.34    6.47
   3  -1  -1  219.79    5.83
  -3   1  -1  219.92    5.25
  -3   1  -1  224.19    5.91
  -3  -1   1  224.49    6.32
   3   1   1  219.28    6.25
  -3  -1   1  220.96    5.88
  -3  -1   2  160.00    4.58
   3  -1  -2  174.68    6.38
   3  -1  -2  175.13    5.10
   3   1   2  166.54    5.08
  -3   1  -2  168.41    5.11
   3   1   2  161.90    5.64
  -3  -1   2  160.68    4.12
  -3  -1   2  172.09    4.76
  -3   1  -2  164.27    5.52
   3  -1  -2  167.30    4.46
   3  -1  -2  168.08    4.40
   3   1   2  163.46    4.45
  -3   1  -2  160.25    4.56
   3   1   2  154.46    6.46
   3  -1  -2  161.06    4.69
  -3  -1   2  172.89    4.41
  -3  -1   3   11.67    0.67
   3   1   3   10.99    1.54
  -3   1  -3   11.23    1.06
   3  -1  -3   11.58    0.68
   3  -1  -3   12.08    0.80
   3  -1  -3   11.25    0.98
   3   1   3   13.05    1.46
  -3   1  -3    9.82    1.20
  -3   1  -3   11.17    0.76
  -3  -1   3   10.63    0.86
  -3  -1   3   12.71    0.67
   3   1   3   12.74    0.77
   3  -1  -3   10.43    1.33
   3  -1  -3   11.25    0.83
   3  -1  -4  214.67    5.96
  -3   1  -4  222.83    5.84
   3   1   4  196.60    5.79
   3   1   4  224.92    8.16
   3  -1  -4  225.18    6.51
   3   1   4  197.43    7.83
  -3  -1   4  211.75    6.15
  -3  -1   4  211.56    5.68
  -3  -1   4  222.42    5.53
   3  -1  -4  235.42    6.26
  -3   1  -4  218.10    6.93
   3  -1  -5  149.44    4.61
  -3  -1   5  162.65    4.22
  -3   1  -5  160.67    5.93
   3   1   5  158.38    6.64
   3  -1  -5  158.63    5.17
  -3  -1   5  153.62    4.55
   3   1   5  153.73    6.74
  -3  -1   5  159.20    4.96
  -3   1  -5  156.45    4.61
  -3   1  -6   59.34    3.49
   3  -1  -6   59.36    2.34
   3  -1  -6   59.84    2.80
  -3  -1   6   59.71    2.66
  -3  -1   6   62.60    2.40
  -3   1  -6   55.23    2.45
   3   1   6   61.50    3.95
   3  -1  -7  234.17    6.71
  -3  -1   7  244.24    7.31
  -3   1  -7  242.60    8.76
   3  -1  -7  238.07    7.47
  -3  -1   7  239.75    6.86
   3   1   7  235.98    8.95
  -3   1  -8   67.92    4.19
   3   1   8   67.99    4.22
  -3  -1   8   72.38    3.26
  -3  -1   8   68.90    2.95
   3  -1  -8   72.72    3.53
   3  -1  -8   72.00    2.87
  -3  -1   9  156.97    5.60
   3   1   9  147.17    6.75
   3  -1  -9  157.43    6.06
  -3   1  -9  150.70    6.86
  -3  -1   9  153.00    5.24
   3  -1  -9  153.68    5.12
   3  -1 -10    7.43    0.94
  -3   1 -10    9.66    1.69
  -3  -1  10    7.63    0.97
   3  -1 -10    6.06    1.13
   3   1  10    6.77    1.33
   3  -1 -10    5.46    1.02
  -3  -1  10    6.80    1.00
  -3   1 -11  185.07    7.90
   3   1  11  179.21    7.67
   3  -1 -11  171.88    7.27
   3  -1 -11  174.67    6.19
  -3  -1  11  171.15    6.40
   3  -1 -11  169.73    7.00
   3  -1 -12   21.67    1.92
  -3   1 -12   26.25    2.76
   3  -1 -12   25.11    2.63
  -3  -1  12   23.30    2.05
   3  -1 -12   23.29    2.42
   3  -1 -13   52.55    3.26
   3  -1 -13   51.23    4.06
  -3  -1  13   46.50    3.08
  -3   1 -13   48.00    3.86
   3  -1 -13   46.77    3.71
   3  -1 -14   26.81    2.43
  -3  -1  14   27.55    2.43
   3  -1 -14   34.02    3.49
  -3   1 -14   33.61    3.22
   3  -1 -14   29.44    3.06
   3  -1 -15    3.36    1.08
   3  -1 -15    1.86    1.25
  -3  -1  15    1.56    0.73
   3  -1 -15    1.88    0.97
  -3   1 -15    1.81    1.03
   3  -1 -16   68.15    4.32
  -3   1 -16   76.33    5.04
   3  -1 -16   62.20    4.98
  -3  -1  16   68.77    4.18
   3  -1 -16   55.06    5.03
   3  -1 -17    7.27    1.48
   3  -1 -17    4.88    1.65
  -3  -1  17    4.67    1.12
  -3   1 -17    6.39    1.68
   3  -1 -17    1.72    1.02
  -3   1 -18   11.05    2.09
   3  -1 -18   11.88    1.88
  -3  -1  18    9.97    1.71
   3  -1 -18    9.71    2.37
   3  -1 -18    4.97    1.64
   3  -1 -19   34.41    4.36
   3  -1 -19   35.82    4.15
  -3  -1  19   47.82    3.81
   3  -1 -19   54.57    3.99
  -3   1 -19   50.29    4.28
   3  -1 -20    0.03    1.10
   3  -1 -20    3.18    1.14
  -3  -1  20    3.45    1.23
   3  -1 -20    1.03    1.45
  -3   1 -20    3.26    1.37
  -3   1 -21   11.91    2.27
   3   1  21   13.85    2.44
   3  -1 -21   14.01    2.88
   3  -1 -21   14.36    2.18
  -3  -1  21   14.20    2.22
   3  -1 -21   11.16    2.47
   3  -1 -22   -0.43    1.24
   3  -1 -22    1.59    1.00
   3  -1 -22    2.49    1.50
  -3  -1  22    1.75    1.03
  -3   1 -22   -0.18    0.97
   3   1  22    0.70    1.00
   3  -1 -23    2.69    1.09
  -3  -1  23   -0.11    0.63
   3  -1 -23   -0.48    1.17
   3  -1 -23    2.78    1.46
   3   1  23   -0.17    0.88
  -3   1 -23   -0.33    0.91
   3   2 -23    8.96    2.61
   3   2 -23    7.14    2.14
   3  -2  23   10.81    1.89
  -3   2  23   11.55    2.45
  -3  -2 -23   14.64    2.31
   3   2 -22   44.90    5.04
   3  -2  22   55.40    4.17
  -3  -2 -22   57.45    4.35
   3   2 -22   39.02    4.68
  -3   2  22   58.20    5.22
   3  -2  21   11.13    1.84
  -3   2  21   12.28    2.36
  -3  -2 -21    9.19    1.84
   3   2 -21   10.27    2.47
   3   2 -21    6.21    1.97
  -3  -2 -20    2.84    1.16
   3   2 -20    3.69    1.80
   3  -2  20    2.66    0.91
   3   2 -20    0.56    1.11
  -3   2  20    2.82    1.26
   3   2 -19   33.88    2.73
   3  -2  19   33.62    2.94
  -3   2  19   37.06    3.83
  -3  -2 -19   33.39    3.24
   3   2 -19   28.91    3.81
  -3   2  19   36.52    3.57
   3   2 -19   25.48    3.58
  -3  -2 -18   59.03    4.19
   3   2 -18   42.61    4.43
  -3   2  18   48.35    4.10
  -3   2  18   57.91    4.63
   3   2 -18   54.61    3.44
   3  -2  18   47.30    3.46
   3   2 -18   42.53    4.47
  -3   2  17    1.44    0.86
  -3   2  17    1.19    0.86
   3   2 -17    2.39    0.90
  -3  -2 -17    0.40    0.88
   3   2 -17    0.96    1.16
   3   2 -17   -0.38    1.29
   3  -2  17    1.76    0.78
   3   2 -16    8.81    1.29
  -3  -2 -16   12.93    1.98
   3  -2  16   11.93    1.60
  -3   2  16    7.89    1.61
   3   2 -16   11.37    2.14
   3   2 -16   12.80    2.32
  -3   2  16   14.80    2.12
   3   2 -15   17.23    1.64
   3   2 -15   16.57    2.45
  -3  -2 -15   18.99    2.29
   3  -2  15   17.87    1.84
   3   2 -15   18.04    2.51
  -3   2  15   12.95    1.98
  -3   2  15   18.95    2.35
  -3  -2 -14   21.26    2.37
  -3   2  14   17.78    2.18
  -3   2  14   18.65    2.28
   3  -2  14   16.94    1.72
   3   2 -14   19.99    1.64
   3   2 -14   16.88    2.30
   3   2 -14   15.97    2.30
  -3  -2 -13   87.19    4.84
   3   2 -13   87.41    3.56
   3   2 -13   80.22    4.82
  -3   2  13   84.38    4.93
   3  -2  13   78.21    3.87
   3   2 -13   87.91    5.12
  -3   2  13   83.23    4.71
   3  -2  12    2.70    0.64
   3   2 -12    2.00    0.84
  -3  -2 -12    3.58    1.03
   3   2 -12    3.56    0.64
  -3   2  12    2.47    0.89
  -3   2  12    2.52    0.86
   3   2 -12    3.41    1.02
  -3  -2 -11   74.77    4.34
   3   2 -11   74.66    4.10
  -3   2  11   69.11    4.25
   3   2 -11   78.20    2.94
   3  -2  11   75.81    3.42
  -3   2  11   78.29    4.17
   3   2 -11   77.64    4.33
   3   2 -10    0.54    0.44
   3   2 -10    0.61    0.25
  -3   2  10    1.44    0.62
  -3   2  10    0.99    0.68
   3  -2  10    0.80    0.41
  -3  -2 -10    0.57    0.50
   3   2 -10   -0.07    0.56
   3   2  -9  104.40    4.47
  -3   2   9  106.65    5.13
   3   2  -9  104.75    3.30
  -3  -2  -9  108.80    5.05
  -3   2   9  108.85    4.63
   3  -2   9  104.26    3.85
   3  -2   8  225.70    6.56
  -3   2   8  217.91    7.39
  -3   2   8  233.71    8.23
   3   2  -8  233.18    7.38
   3   2  -8  232.36    6.00
   3  -2   8  219.62    6.29
  -3  -2  -8  234.35    7.97
   3  -2   7   41.78    1.90
  -3   2   7   42.09    2.38
   3  -2   7   43.51    1.76
   3   2  -7   46.85    2.45
  -3  -2  -7   44.51    2.65
  -3  -2  -7   45.38    2.59
  -3   2   7   51.40    3.10
   3   2  -7   42.42    1.61
   3   2  -6   34.82    1.33
   3  -2   6   33.05    1.50
  -3   2   6   34.95    2.01
  -3   2   6   35.95    2.48
  -3  -2  -6   36.05    2.12
   3   2  -6   35.21    1.71
  -3  -2  -6   35.37    2.16
   3  -2   6   33.61    1.40
   3   2  -6   35.06    2.00
  -3   2   5   32.81    1.80
   3   2  -5   32.28    1.22
  -3  -2  -5   32.63    1.90
   3  -2   5   32.00    1.28
   3   2  -5   30.84    1.49
  -3   2   5   31.66    2.15
   3  -2   5   30.95    1.29
  -3  -2  -5   31.69    1.92
   3   2  -5   32.81    1.84
   3   2  -4   36.97    1.87
   3   2  -4   38.85    1.40
  -3   2   4   38.14    1.86
   3   2  -4   40.21    2.01
   3   2  -4   39.70    1.57
  -3  -2  -4   39.09    1.72
   3  -2   4   41.56    1.34
  -3  -2  -4   40.96    2.06
  -3   2   4   37.21    2.12
   3  -2   4   38.70    1.43
  -3  -2  -4   41.25    2.07
   3   2  -3   20.66    1.31
  -3  -2  -3   20.93    1.22
   3  -2   3   20.94    1.28
   3   2  -3   19.83    0.91
  -3  -2  -3   20.68    1.07
  -3   2   3   18.72    1.13
  -3   2   3   19.79    1.30
  -3  -2  -3   19.30    1.30
   3   2  -3   19.69    1.26
  -3   2   2 1188.63   26.26
   3  -2   2 1150.16   26.89
  -3  -2  -2 1152.45   26.83
   3  -2   2 1064.56   26.48
   3   2  -2 1180.06   26.83
   3   2  -2 1159.09   26.80
  -3  -2  -2 1117.53   26.44
  -3  -2  -2 1158.50   26.14
  -3   2   2 1155.43   26.55
  -3   2   1  136.41    4.08
   3  -2   1  144.18    4.44
   3   2  -1  137.27    4.06
  -3  -2  -1  138.95    4.12
  -3  -2  -1  134.54    3.75
  -3   2   1  143.33    3.73
   3   2  -1  138.04    4.40
  -3   2   1  142.08    3.55
  -3  -2  -1  140.92    4.43
   3   2  -1  137.26    4.33
   3  -2   1  143.66    4.14
   3   2   0   72.29    2.69
   3   2   0   72.79    2.80
   3  -2   0   76.83    2.77
   3  -2   0   71.75    2.46
   3   2   0   73.90    2.44
  -3  -2   0   72.68    2.52
  -3   2   0   72.56    2.27
   3  -2   0   72.39    2.63
  -3   2   0   69.11    1.92
  -3  -2   0   74.55    2.82
   3  -2  -1  144.93    5.64
  -3   2  -1  132.75    4.23
   3   2   1  135.72    4.23
   3  -2  -1  114.72    3.84
  -3   2  -1  129.66    4.30
   3   2   1  128.48    4.41
  -3  -2   1  136.09    4.06
  -3  -2   1  137.82    4.36
   3  -2  -1  139.68    4.25
   3  -2  -1  137.71    4.09
   3   2   1  131.45    3.84
   3   2   2 1130.73   27.74
   3   2   2 1207.01   27.23
   3   2   2 1110.72   26.60
   3  -2  -2 1167.00   27.13
  -3  -2   2 1186.15   27.36
  -3   2  -2 1149.66   26.39
   3  -2  -2 1140.09   26.59
   3  -2  -2 1086.91   26.14
  -3  -2   2 1205.15   26.99
  -3   2  -2 1129.07   27.42
   3  -2  -2 1178.79   28.72
  -3   2  -2 1096.98   27.76
  -3  -2   2 1183.07   26.28
   3  -2  -2 1168.15   26.91
  -3  -2   3   21.55    0.89
  -3   2  -3   21.38    1.64
   3   2   3   19.22    1.94
   3  -2  -3   23.80    1.89
   3  -2  -3   22.00    0.83
  -3   2  -3   20.06    0.95
   3  -2  -3   20.25    1.21
   3  -2  -3   21.61    1.39
   3  -2  -3   19.58    1.13
   3   2   3   19.93    1.11
  -3   2  -3   22.06    1.63
  -3  -2   3   19.77    1.25
   3   2   3   22.31    1.79
  -3  -2   4   39.85    1.33
  -3   2  -4   47.55    2.72
   3  -2  -4   36.42    2.41
   3   2   4   36.08    2.72
   3  -2  -4   40.50    2.05
   3   2   4   39.89    2.78
  -3  -2   4   36.45    1.88
  -3   2  -4   40.18    1.50
   3  -2  -4   39.15    1.83
   3  -2  -5   29.47    1.57
  -3  -2   5   30.58    1.12
  -3   2  -5   27.25    2.27
  -3   2  -5   29.69    1.36
  -3  -2   5   27.59    1.65
   3   2   5   27.15    2.37
   3   2   5   37.78    2.92
   3  -2  -5   30.65    1.83
   3  -2  -5   30.03    2.10
   3  -2  -6   32.23    1.73
  -3   2  -6   38.63    2.89
   3   2   6   34.95    2.72
   3  -2  -6   35.33    2.25
   3   2   6   41.63    3.26
   3  -2  -6   35.72    2.08
  -3  -2   6   34.60    1.97
  -3  -2   7   44.61    2.35
  -3   2  -7   43.14    3.27
   3   2   7   44.68    3.48
   3  -2  -7   45.62    2.58
   3  -2  -7   42.46    2.11
   3  -2  -7   41.13    2.41
   3  -2  -8  232.00    6.97
  -3   2  -8  236.97    9.05
  -3  -2   8  223.95    7.23
   3   2   8  235.04    9.25
   3  -2  -8  236.22    7.73
   3   2   9  120.69    6.13
   3  -2  -9  116.17    5.04
   3  -2  -9  110.63    4.29
  -3   2  -9  111.09    5.77
  -3  -2   9  104.83    4.40
  -3  -2  10    0.29    0.33
  -3   2 -10    1.49    1.02
   3  -2 -10    0.76    0.41
   3  -2 -10   -0.27    0.50
   3   2  10    0.32    0.50
  -3  -2  11   72.85    3.75
   3   2  11   76.79    4.87
  -3   2 -11   83.08    5.00
   3  -2 -11   82.56    4.69
   3  -2 -11   79.96    4.31
   3  -2 -11   79.53    3.88
   3  -2 -12    1.96    0.70
  -3  -2  12    2.01    0.65
   3   2  12    2.01    0.95
   3  -2 -12    3.59    1.15
  -3   2 -12    3.30    1.19
   3  -2 -12    1.24    0.75
  -3   2 -13   84.34    5.28
   3  -2 -13   83.86    4.46
   3   2  13   81.64    5.19
  -3  -2  13   81.27    4.21
   3  -2 -13   82.77    5.37
   3  -2 -13   77.52    4.89
   3  -2 -14   19.75    2.19
  -3  -2  14   19.80    2.02
   3  -2 -14   20.87    2.82
   3  -2 -14   19.72    2.56
  -3   2 -14   21.90    2.69
  -3  -2  15   13.34    1.70
  -3   2 -15   17.45    2.47
   3  -2 -15   14.04    2.46
   3  -2 -15   15.84    2.10
   3  -2 -15   12.99    2.12
  -3   2 -16   13.44    2.27
   3  -2 -16   10.64    1.85
   3  -2 -16   12.26    2.52
  -3  -2  16    8.84    1.46
   3  -2 -16    8.22    1.95
   3  -2 -17    2.72    1.22
  -3  -2  17    1.38    0.75
   3  -2 -17    2.47    1.42
  -3   2 -17    1.33    1.24
   3  -2 -17   -0.24    1.15
  -3   2 -18   49.91    4.29
   3  -2 -18   38.72    4.18
   3  -2 -18   34.25    4.25
  -3  -2  18   47.40    3.56
   3  -2 -18   49.88    3.94
  -3   2 -19   41.46    3.97
   3  -2 -19   35.34    3.36
   3  -2 -19   24.18    3.35
   3  -2 -19   30.24    4.04
  -3  -2  19   34.36    3.13
  -3   2 -20    1.00    1.13
  -3  -2  20    1.78    0.92
   3  -2 -20    0.19    0.59
   3  -2 -20    0.93    1.09
   3  -2 -20    1.75    1.45
  -3  -2  21    9.60    1.79
   3  -2 -21    8.71    2.27
  -3   2 -21    9.76    2.15
   3  -2 -21    7.80    2.33
   3  -2 -21   16.08    2.32
  -3   2 -22   53.46    4.75
   3  -2 -22   51.08    4.93
  -3  -2  22   48.04    4.08
   3  -2 -22   43.84    4.93
   3  -2 -22   56.17    4.28
   3  -2 -23    7.18    2.13
   3  -2 -23   12.72    2.03
   3   2  23    7.70    2.05
  -3  -2  23    9.80    1.97
  -3   2 -23    9.65    2.20
   3  -2 -23    5.47    1.71
  -3  -3 -23   17.26    2.40
   3   3 -23    9.58    2.37
   3  -3  23   19.67    2.38
  -3   3  23   14.02    2.77
   3   3 -23   14.71    2.93
  -3  -3 -22    5.64    1.52
   3  -3  22    5.51    1.35
   3   3 -22    2.88    1.49
   3   3 -22    4.75    2.02
  -3   3  22    6.97    2.06
  -3   3  21   40.66    4.47
   3   3 -21   35.39    4.34
  -3   3  21   36.75    3.85
   3  -3  21   39.60    3.24
  -3  -3 -21   45.01    3.71
   3   3 -21   32.26    4.21
  -3  -3 -20    2.08    1.06
  -3   3  20    0.38    0.78
   3   3 -20   -0.37    1.21
  -3   3  20    0.03    0.64
   3  -3  20    1.82    0.78
  -3  -3 -19   37.09    3.28
  -3   3  19   36.03    3.67
  -3   3  19   32.39    3.79
   3  -3  19   32.97    2.79
   3   3 -19   32.04    3.83
   3   3 -19   32.68    4.05
  -3  -3 -18   25.94    2.71
  -3   3  18   21.67    3.02
   3   3 -18   23.14    3.20
  -3   3  18   24.50    2.94
   3   3 -18   18.62    2.95
   3  -3  18   25.31    2.34
  -3  -3 -17    0.94    0.86
   3   3 -17    0.78    1.10
  -3   3  17    0.77    0.81
   3   3 -17    1.78    1.06
   3   3 -17    0.66    0.56
   3  -3  17    0.54    0.52
  -3   3  17    0.81    0.89
  -3  -3 -16   49.86    3.69
   3   3 -16   45.49    4.04
  -3   3  16   49.07    4.05
   3   3 -16   49.73    2.81
   3   3 -16   43.95    4.16
   3  -3  16   45.68    3.02
  -3   3  16   48.72    4.19
  -3   3  15   52.37    4.19
  -3  -3 -15   58.70    3.91
   3   3 -15   56.35    4.32
  -3   3  15   52.02    4.13
   3  -3  15   50.97    3.13
   3   3 -15   56.06    2.85
   3   3 -15   53.36    4.36
  -3  -3 -14   77.43    4.52
  -3   3  14   70.54    4.76
   3   3 -14   67.73    4.57
   3   3 -14   77.74    3.23
   3   3 -14   67.47    4.71
  -3   3  14   68.28    4.68
   3  -3  14   75.98    3.73
   3  -3  13   25.26    1.94
  -3  -3 -13   21.75    2.30
   3   3 -13   23.35    1.51
  -3   3  13   21.93    2.51
   3   3 -13   26.57    2.55
   3   3 -13   19.58    2.39
  -3  -3 -12  103.93    5.25
   3   3 -12  111.01    3.65
   3   3 -12  100.70    5.09
  -3   3  12   98.64    5.58
   3  -3  12  106.17    4.30
   3   3 -12  103.62    5.41
  -3  -3 -11    5.00    1.12
   3   3 -11    2.45    0.78
   3   3 -11    4.06    0.95
   3  -3  11    6.15    0.88
  -3   3  11    3.97    1.11
   3   3 -11    4.92    0.57
  -3  -3 -10   14.65    1.74
   3   3 -10   14.88    1.59
  -3   3  10   13.27    1.84
   3   3 -10   17.58    0.98
   3  -3  10   17.12    1.36
   3   3  -9   35.27    1.39
   3   3  -9   31.68    2.20
   3  -3   9   34.48    1.84
   3  -3   9   33.42    1.61
  -3   3   9   35.39    2.85
  -3  -3  -9   34.85    2.55
  -3  -3  -8   89.03    4.34
   3  -3   8   97.54    3.32
   3  -3   8   93.04    2.92
   3   3  -8   88.83    3.86
  -3  -3  -8   91.50    4.23
  -3   3   8   88.64    4.67
   3   3  -8   94.66    2.73
   3   3  -7  105.89    2.91
   3  -3   7  100.18    3.01
  -3   3   7  107.70    4.96
   3   3  -7  109.13    4.12
   3  -3   7  110.88    3.42
  -3  -3  -7  104.99    4.34
  -3  -3  -7  102.83    4.44
  -3  -3  -6  129.62    4.70
  -3  -3  -6  128.88    4.87
   3   3  -6  120.71    4.44
   3  -3   6  129.93    3.67
   3   3  -6  122.92    3.90
  -3   3   6  118.14    5.14
   3  -3   6  127.19    3.42
   3   3  -6  127.95    3.35
   3   3  -5   52.44    2.47
  -3  -3  -5   53.35    2.54
  -3   3   5   47.25    2.72
   3   3  -5   54.21    2.46
   3   3  -5   54.57    1.62
   3  -3   5   49.53    1.60
  -3  -3  -5   57.62    2.76
   3   3  -5   52.16    1.95
   3  -3   5   50.49    1.68
  -3   3   5   50.03    1.95
   3   3  -4  147.44    4.62
  -3  -3  -4  144.25    4.84
  -3  -3  -4  141.53    4.65
   3   3  -4  145.13    3.86
   3  -3   4  130.24    3.49
  -3  -3  -4  138.74    4.52
  -3   3   4  138.60    4.84
   3   3  -4  144.32    4.69
  -3  -3  -3   43.50    2.04
  -3  -3  -3   45.25    2.24
   3   3  -3   44.25    2.06
  -3  -3  -3   47.66    2.11
  -3   3   3   41.96    2.10
   3   3  -3   45.00    2.18
   3  -3   2  281.20    7.65
   3   3  -2  273.68    7.50
  -3   3   2  276.99    7.56
  -3  -3  -2  273.62    7.48
  -3  -3  -2  276.44    7.25
  -3  -3  -2  264.73    7.71
   3   3  -2  268.08    7.71
  -3  -3  -1  194.79    5.90
  -3   3   1  194.62    5.66
   3   3  -1  200.61    5.98
   3  -3   1  197.20    5.81
   3  -3   1  190.13    5.70
  -3  -3  -1  192.98    5.68
   3   3  -1  197.30    5.69
  -3  -3  -1  204.61    4.99
  -3   3   0   47.05    2.00
  -3  -3   0   48.58    2.06
   3   3   0   48.34    2.06
  -3   3   0   47.23    1.85
   3  -3   0   48.15    2.09
   3   3   0   45.49    1.63
   3   3   0   48.02    2.26
  -3  -3   0   47.14    2.20
   3  -3   0   49.30    2.10
  -3  -3   1  199.02    6.02
  -3   3  -1  199.70    5.99
  -3   3  -1  198.99    5.87
   3   3   1  199.93    5.77
   3  -3  -1  197.79    5.77
   3   3   1  198.54    5.27
   3   3   1  201.13    6.18
  -3  -3   1  196.00    5.75
   3  -3  -1  197.94    5.72
  -3  -3   2  278.70    7.72
  -3   3  -2  273.16    7.73
  -3  -3   2  286.24    7.99
   3  -3  -2  277.62    7.68
   3   3   2  273.35    7.29
   3   3   2  269.94    8.19
   3   3   2  286.34    7.74
  -3   3  -2  276.63    6.92
  -3   3  -2  278.71    8.25
  -3  -3   2  284.83    6.86
   3  -3  -2  277.68    7.62
   3  -3  -3   43.74    2.01
  -3  -3   3   42.31    2.05
  -3   3  -3   46.73    2.13
  -3  -3   3   44.20    1.37
  -3   3  -3   41.12    2.57
   3   3   3   44.34    2.54
   3   3   3   39.42    1.85
  -3   3  -3   41.51    1.40
   3  -3  -3   41.71    2.05
  -3  -3   3   45.01    2.21
   3  -3  -4  139.48    4.50
  -3  -3   4  146.52    3.58
  -3   3  -4  137.57    3.68
   3  -3  -4  138.76    4.68
  -3  -3   4  138.15    4.63
  -3   3  -4  138.83    5.80
   3  -3  -4  139.95    5.33
   3   3   4  144.62    5.70
   3   3   4  137.91    4.53
   3  -3  -5   52.57    2.36
   3  -3  -5   53.63    2.55
  -3  -3   5   54.27    1.57
   3  -3  -5   52.16    1.66
   3  -3  -5   58.30    2.90
   3   3   5   48.05    3.17
   3   3   5   58.32    3.57
  -3  -3   5   53.28    2.49
  -3   3  -5   52.48    1.88
  -3   3  -5   48.38    3.30
   3   3   5   51.16    2.46
  -3   3  -6  122.71    5.81
   3  -3  -6  127.37    4.74
   3  -3  -6  125.12    3.49
   3  -3  -6  125.50    4.57
   3   3   6  132.43    6.11
   3   3   6  120.82    4.51
  -3  -3   6  121.23    4.44
   3  -3  -6  123.22    4.29
   3   3   6  124.93    5.47
  -3   3  -7  102.62    5.35
   3   3   7  100.76    4.81
   3  -3  -7  101.89    3.14
   3   3   7  108.34    5.69
   3  -3  -7  106.84    4.26
  -3  -3   7  103.80    4.07
   3   3   7  108.29    4.28
   3  -3  -7  101.33    4.09
   3  -3  -7  101.44    3.87
  -3  -3   8   92.90    3.87
   3  -3  -8   91.28    3.75
   3  -3  -8   92.00    2.98
   3   3   8   92.99    5.35
   3  -3  -8   92.79    4.16
   3   3   8   85.06    3.94
   3  -3  -8   87.17    3.67
  -3   3  -8   87.18    5.00
   3  -3  -9   32.25    2.14
  -3   3  -9   37.84    3.21
   3  -3  -9   34.88    2.05
   3   3   9   45.85    3.65
   3  -3  -9   34.36    2.53
   3   3   9   27.90    2.20
  -3  -3   9   33.96    2.25
  -3   3 -10   16.04    2.20
   3  -3 -10   17.83    1.68
   3   3  10   15.61    2.15
   3  -3 -10   16.43    1.85
   3   3  10   12.02    1.49
   3  -3 -10   16.03    1.34
  -3  -3  10   13.25    1.44
   3  -3 -11    4.85    1.01
   3  -3 -11    4.51    0.73
   3   3  11    7.82    1.57
   3  -3 -11    4.78    1.23
   3   3  11    2.99    0.81
  -3   3 -11    6.41    1.43
  -3  -3  11    3.71    0.84
   3  -3 -12  102.81    3.94
  -3   3 -12  101.51    5.88
   3  -3 -12  112.00    5.21
   3   3  12  117.80    6.24
   3  -3 -12   90.92    5.52
   3  -3 -12   99.05    5.16
   3   3  12  102.43    5.12
  -3  -3  12  104.56    4.74
  -3   3 -13   21.37    2.74
   3  -3 -13   22.99    2.35
  -3  -3  13   19.24    1.93
   3   3  13   23.11    2.68
   3  -3 -13   23.26    1.59
   3  -3 -13   17.03    2.50
   3  -3 -13   19.47    2.31
  -3   3 -14   69.54    4.99
   3  -3 -14   69.15    4.47
  -3  -3  14   70.16    4.02
   3   3  14   89.10    5.44
   3  -3 -14   76.68    3.15
   3  -3 -14   61.71    5.01
   3  -3 -14   65.91    4.64
   3  -3 -15   51.20    3.91
  -3   3 -15   50.93    4.29
  -3  -3  15   48.30    3.33
   3   3  15   58.57    4.46
   3  -3 -15   43.28    4.39
   3  -3 -15   47.90    4.03
   3  -3 -16   46.60    3.79
  -3  -3  16   42.82    3.20
   3  -3 -16   33.28    3.94
  -3   3 -16   44.58    4.06
   3  -3 -16   33.36    3.56
  -3  -3  17    1.51    0.79
  -3   3 -17    2.91    1.46
   3  -3 -17    1.39    0.91
   3  -3 -17    2.98    1.50
   3  -3 -17   -0.92    1.10
  -3   3 -18   22.34    2.99
   3  -3 -18   29.81    3.15
  -3  -3  18   22.00    2.42
   3  -3 -18   16.95    3.03
   3  -3 -18   19.44    2.85
  -3   3 -19   33.17    3.74
  -3  -3  19   29.43    2.88
   3  -3 -19   36.10    3.48
   3  -3 -19   24.75    3.65
   3  -3 -19   29.72    3.53
  -3   3 -20    3.31    1.58
   3  -3 -20    2.50    1.12
   3  -3 -20    5.81    2.01
  -3  -3  20    2.41    1.05
   3  -3 -20    0.29    0.95
  -3   3 -21   42.15    4.23
   3  -3 -21   38.19    4.52
  -3  -3  21   35.75    3.35
   3  -3 -21   40.21    3.71
   3  -3 -21   34.47    3.92
  -3   3 -22    8.92    2.16
   3  -3 -22    4.11    1.67
  -3  -3  22    5.61    1.42
   3  -3 -22    6.37    1.58
   3  -3 -22    6.51    1.87
  -3   3 -23   16.51    2.82
  -3  -3  23   13.02    2.13
   3  -3 -23   20.75    2.61
   3  -3 -23   18.34    2.80
   3  -3 -23   12.49    2.61
  -3   4  23    2.95    1.26
   3  -4  23    1.92    0.87
   3   4 -23    0.64    1.15
  -3   4  23    0.89    1.14
  -3  -4 -23    2.68    1.21
   3   4 -23    2.04    1.45
  -3  -4 -22   13.93    2.09
   3   4 -22   13.60    2.83
  -3   4  22   17.26    3.13
   3  -4  22   14.83    1.99
  -3   4  22   15.12    2.53
   3   4 -22   17.50    3.10
   3  -4  21   15.69    1.94
   3   4 -21   13.20    2.64
  -3   4  21   16.80    2.62
  -3   4  21   16.90    2.99
  -3  -4 -21   21.60    2.53
   3   4 -21   11.42    2.62
  -3  -4 -20    9.33    1.78
   3   4 -20    1.68    1.24
   3   4 -20    5.51    1.76
  -3   4  20    5.76    1.60
  -3   4  20    5.30    1.81
   3  -4  20    5.61    1.17
  -3  -4 -19    8.29    1.64
   3  -4  19   10.52    1.53
  -3   4  19    7.82    2.02
   3   4 -19    8.68    2.02
  -3   4  19    8.49    1.87
   3   4 -19    8.95    2.22
   3   4 -18    9.82    2.04
  -3   4  18    5.27    1.68
   3  -4  18    8.34    1.31
  -3   4  18    6.24    1.55
  -3  -4 -18    8.03    1.52
   3   4 -18    6.34    1.76
  -3  -4 -17    0.55    0.88
   3   4 -17    1.58    0.98
   3  -4  17    0.81    0.55
  -3   4  17    0.49    0.77
   3   4 -17   -0.38    1.11
  -3   4  17   -0.34    0.59
  -3  -4 -16    9.68    1.65
   3   4 -16    7.30    1.63
   3  -4  16   11.50    1.43
  -3   4  16   10.64    1.98
   3   4 -16   10.37    2.08
  -3  -4 -15   87.59    4.76
   3   4 -15   76.63    4.95
  -3   4  15   77.18    5.26
   3   4 -15   81.57    3.28
   3  -4  15   77.45    3.87
   3   4 -15   69.16    5.02
   3   4 -14   83.74    3.11
   3   4 -14   74.64    4.63
  -3   4  14   67.66    4.85
  -3  -4 -14   83.54    4.60
   3  -4  14   79.62    3.77
   3   4 -14   75.76    4.94
  -3  -4 -13  119.93    5.71
   3   4 -13  128.37    3.98
   3   4 -13  125.50    5.89
   3  -4  13  123.82    4.82
  -3   4  13  110.67    6.28
   3   4 -13  116.33    6.12
   3   4 -12   37.34    3.08
   3   4 -12   36.92    1.61
  -3  -4 -12   35.86    2.86
   3  -4  12   38.42    2.25
   3   4 -12   34.24    2.69
  -3   4  12   37.52    3.31
   3   4 -11  118.85    3.47
  -3  -4 -11  114.01    5.38
   3   4 -11  121.00    5.66
   3   4 -11  118.98    5.17
  -3   4  11  109.12    5.90
   3  -4  11  124.16    4.41
   3   4 -10   37.32    1.39
   3  -4  10   34.92    1.65
   3  -4  10   39.84    2.06
   3   4 -10   38.43    2.53
  -3   4  10   36.24    3.07
  -3  -4 -10   38.60    2.75
  -3  -4  -9    6.14    1.02
   3  -4   9    8.60    0.84
   3   4  -9    8.62    0.51
   3  -4   9    7.63    0.60
   3   4  -9    5.75    0.92
  -3   4   9    5.68    1.24
   3   4  -8    9.46    0.49
  -3  -4  -8    8.43    1.12
  -3  -4  -8   10.35    1.41
   3   4  -8    8.92    1.06
   3  -4   8   10.09    0.85
  -3   4   8    9.47    1.45
   3  -4   8    8.33    0.55
   3  -4   7   92.81    2.55
   3   4  -7   94.60    3.77
  -3   4   7   91.30    4.58
  -3  -4  -7   96.97    4.40
   3  -4   7   93.38    3.06
   3   4  -7   97.48    2.48
  -3  -4  -7   95.16    4.00
  -3  -4  -6  109.02    4.14
  -3  -4  -6  106.00    4.47
   3   4  -6  106.00    3.97
  -3   4   6  104.94    4.71
   3  -4   6  107.74    3.21
  -3   4   6  110.11    3.33
   3   4  -5   51.57    2.59
  -3  -4  -5   52.09    2.50
  -3  -4  -5   52.60    2.81
   3   4  -5   56.80    2.53
   3  -4   5   54.35    1.78
  -3   4   5   52.40    2.89
  -3   4   5   54.82    1.95
   3  -4   4  259.62    6.49
  -3  -4  -4  278.02    8.16
   3   4  -4  276.34    7.59
  -3   4   4  267.36    8.01
   3   4  -4  269.29    7.86
  -3  -4  -4  278.38    7.85
  -3  -4  -3   42.11    1.95
   3   4  -3   37.66    2.09
   3   4  -3   40.47    1.90
   3  -4   3   37.70    1.20
  -3  -4  -3   37.80    1.99
  -3   4   3   37.28    2.03
  -3  -4  -3   40.01    2.17
   3  -4   2  129.73    4.22
  -3   4   2  127.54    4.27
   3   4  -2  125.98    4.04
   3  -4   2  122.84    4.15
   3   4  -2  131.48    4.50
  -3  -4  -2  131.12    4.28
  -3  -4  -2  119.71    3.70
  -3  -4  -2  122.99    4.42
  -3  -4  -1   21.16    0.96
   3  -4   1   21.77    1.36
  -3   4   1   23.54    1.28
   3   4  -1   22.19    1.28
  -3  -4  -1   23.66    1.56
  -3  -4  -1   22.17    1.40
   3   4  -1   22.41    0.93
   3   4  -1   24.22    1.58
  -3   4   1   23.80    1.44
   3  -4   1   20.98    1.34
  -3   4   0    1.74    0.40
   3  -4   0    1.29    0.35
   3   4   0    1.88    0.38
   3  -4   0    1.95    0.41
   3   4   0    1.24    0.41
  -3   4   0    1.97    0.32
  -3   4   0    0.94    0.36
  -3   4   0    1.41    0.22
  -3  -4   0    1.40    0.38
   3   4   0    1.86    0.32
  -3  -4   0    1.43    0.44
  -3   4  -1   22.97    1.12
  -3   4  -1   20.41    0.77
   3  -4  -1   20.75    1.29
   3   4   1   22.03    1.31
   3   4   1   23.17    1.34
   3   4   1   20.93    1.53
  -3  -4   1   21.74    1.48
  -3   4  -1   22.55    1.58
  -3  -4   1   19.72    1.33
   3  -4  -1   20.41    1.34
   3  -4  -2  125.09    4.22
  -3   4  -2  131.07    4.97
   3   4   2  125.66    4.67
   3   4   2  140.32    4.23
  -3   4  -2  135.25    3.88
  -3  -4   2  128.28    4.32
  -3   4  -2  119.56    3.15
   3   4   2  126.02    4.32
  -3  -4   2  132.38    4.48
   3  -4  -2  125.21    4.15
   3  -4  -3   42.65    2.05
  -3  -4   3   39.91    1.23
  -3   4  -3   39.50    1.77
  -3   4  -3   39.39    2.64
   3   4   3   40.30    2.42
   3   4   3   39.26    2.15
   3  -4  -3   41.68    2.02
  -3   4  -3   39.95    1.23
  -3  -4   3   40.84    2.09
  -3  -4   3   40.11    2.15
  -3   4  -3   37.22    1.21
  -3  -4   4  257.94    6.26
  -3  -4   4  282.76    7.86
  -3   4  -4  278.23    6.58
   3  -4  -4  269.47    7.68
   3   4   4  282.79    8.81
  -3  -4   4  260.30    7.84
   3   4   4  256.03    7.98
  -3   4  -4  261.02    9.02
   3  -4  -4  267.89    7.64
  -3   4  -5   48.89    3.33
   3  -4  -5   50.96    1.85
   3  -4  -5   52.52    2.48
  -3  -4   5   58.59    2.69
   3  -4  -5   53.49    2.56
   3   4   5   60.03    3.46
   3   4   5   53.66    2.82
   3   4   6  104.34    5.23
   3   4   6  108.13    4.89
   3  -4  -6  102.06    3.94
  -3   4  -6  104.17    5.23
   3  -4  -6  109.11    4.17
   3  -4  -6  109.36    3.37
  -3  -4   6  103.88    4.09
   3   4   6  100.86    4.39
   3  -4  -7   93.55    3.81
  -3   4  -7   93.44    5.02
   3   4   7   87.56    4.16
   3  -4  -7   90.90    3.10
  -3  -4   7   90.94    3.82
   3   4   7  103.62    5.35
   3   4   7   92.77    4.41
   3  -4  -7   95.29    4.00
   3   4   8   10.16    1.35
   3  -4  -8   12.08    1.26
  -3   4  -8   12.86    1.86
   3   4   8   12.07    1.46
   3  -4  -8   10.39    0.85
   3  -4  -8   11.90    1.35
   3   4   8   12.97    1.92
  -3  -4   8   11.53    1.25
   3  -4  -9    7.98    1.12
  -3  -4   9    7.26    1.06
   3  -4  -9    8.56    0.95
   3   4   9   10.88    1.81
   3  -4  -9    9.99    1.37
   3   4   9    6.98    1.18
  -3   4  -9    6.06    1.40
  -3   4 -10   40.69    3.43
  -3  -4  10   36.85    2.50
   3  -4 -10   45.32    2.88
   3  -4 -10   42.29    2.15
   3   4  10   45.74    3.71
   3  -4 -10   40.13    3.00
   3   4  10   36.52    2.85
  -3   4 -11  111.76    6.13
  -3  -4  11  118.05    5.06
   3  -4 -11  117.63    5.42
   3  -4 -11  117.89    5.95
   3   4  11  111.03    5.53
   3  -4 -11  122.52    4.18
   3   4  11  122.78    6.47
   3  -4 -12   37.85    2.98
   3  -4 -12   41.74    2.03
   3   4  12   35.45    3.31
   3  -4 -12   32.65    3.16
   3   4  12   35.46    2.99
  -3   4 -12   31.51    3.19
  -3  -4  12   34.43    2.57
  -3   4 -13  115.98    6.55
   3  -4 -13  131.71    6.33
   3   4  13  141.49    7.05
  -3  -4  13  117.21    5.41
   3  -4 -13  106.48    6.52
   3   4  13  118.67    6.08
   3  -4 -13  135.62    4.29
   3  -4 -13  118.63    5.99
  -3  -4  14   78.94    4.26
  -3   4 -14   75.86    5.19
   3  -4 -14   74.31    4.79
   3   4  14   85.11    5.33
   3  -4 -14   63.09    5.06
   3   4  14   67.84    4.55
   3  -4 -14   64.26    4.48
   3  -4 -15   69.06    4.76
  -3  -4  15   78.82    4.34
  -3   4 -15   72.81    5.23
   3  -4 -15   57.01    4.45
   3  -4 -15   59.72    5.16
   3   4  15   86.26    5.43
   3   4  15   68.58    4.65
  -3   4 -16    8.80    1.94
   3  -4 -16    7.54    1.68
   3  -4 -16   10.31    2.38
   3   4  16   10.15    1.86
   3  -4 -16   11.04    1.99
  -3  -4  16    9.47    1.54
  -3   4 -17    0.63    1.14
   3  -4 -17    1.69    1.01
   3  -4 -17    0.79    0.76
   3  -4 -17    0.93    1.18
  -3  -4  17    0.05    0.41
  -3   4 -18    8.36    2.11
   3  -4 -18    9.06    2.26
   3  -4 -18    7.71    1.82
  -3  -4  18    7.74    1.43
   3  -4 -18    8.97    1.87
  -3   4 -19    4.24    1.53
   3  -4 -19   11.09    2.52
   3  -4 -19   11.02    2.01
  -3  -4  19    9.39    1.60
   3  -4 -19    8.51    1.89
  -3   4 -20    9.39    2.32
   3  -4 -20   12.15    2.15
   3  -4 -20    8.30    2.26
  -3  -4  20    6.31    1.39
   3  -4 -20    2.79    1.27
  -3   4 -21   19.69    3.10
  -3  -4  21   17.01    2.29
   3  -4 -21   17.79    3.08
   3  -4 -21   22.15    2.78
   3  -4 -21   18.63    2.77
  -3   4 -22   12.96    2.50
   3  -4 -22   17.29    2.47
   3  -4 -22   11.84    2.58
  -3  -4  22   11.09    1.85
   3  -4 -22   10.45    2.12
  -3   4 -23    3.38    1.61
   3  -4 -23    3.34    1.21
   3  -4 -23    3.46    1.44
  -3  -4  23    3.06    1.08
   3   5 -23    0.44    0.93
  -3   5  23   -0.07    1.06
  -3   5  23   -0.58    0.98
  -3  -5 -23    0.13    0.74
   3   5 -23    0.96    1.15
  -3   5  22   16.10    3.07
  -3   5  22   19.37    2.92
   3   5 -22   17.95    2.99
  -3  -5 -22   17.27    2.26
   3  -5  22   17.47    2.09
   3   5 -22   16.56    3.25
   3   5 -21   17.61    3.14
  -3  -5 -21   18.10    2.29
   3   5 -21   25.45    3.42
  -3   5  21   15.49    2.94
   3  -5  21   21.72    2.23
  -3   5  21   20.12    2.92
  -3  -5 -20   19.92    2.41
   3   5 -20   14.60    2.75
  -3   5  20   12.19    2.27
   3   5 -20   17.97    2.82
   3  -5  20   18.53    2.03
  -3   5  20   19.10    3.20
   3   5 -19   48.63    4.51
  -3   5  19   55.48    4.76
  -3  -5 -19   57.66    3.97
   3   5 -19   50.28    4.90
   3  -5  19   55.22    3.50
  -3   5  18   18.68    2.74
   3   5 -18   21.15    2.83
   3  -5  18   19.14    1.94
  -3  -5 -18   22.17    2.37
   3   5 -18   18.28    2.88
   3  -5  17   11.28    1.46
   3   5 -17   10.43    2.10
  -3  -5 -17   14.18    1.91
   3   5 -17   13.44    2.12
  -3   5  17   12.25    2.13
   3   5 -16    4.69    1.33
  -3   5  16    3.98    1.31
  -3  -5 -16    3.45    1.03
   3  -5  16    3.34    0.79
   3   5 -16    2.24    1.11
  -3  -5 -15   29.01    2.63
   3  -5  15   25.39    2.03
   3   5 -15   28.98    2.83
  -3   5  15   27.65    3.07
   3   5 -15   23.67    2.84
  -3  -5 -14   26.06    2.47
  -3   5  14   26.41    2.99
   3  -5  14   26.93    2.02
   3   5 -14   28.01    2.60
   3   5 -14   28.50    2.95
  -3  -5 -13   32.97    2.67
   3  -5  13   27.18    1.97
   3   5 -13   30.75    2.60
  -3   5  13   32.78    3.19
   3   5 -13   33.16    1.41
   3   5 -13   26.78    2.71
   3  -5  12   60.18    2.93
   3   5 -12   64.66    2.08
  -3  -5 -12   66.21    3.86
   3   5 -12   59.78    3.55
  -3   5  12   62.44    4.36
   3   5 -12   60.75    3.98
   3  -5  11   15.03    1.27
   3   5 -11   12.95    0.68
  -3  -5 -11   12.55    1.64
   3   5 -11   11.76    1.42
  -3   5  11   13.16    1.92
   3  -5  11   14.19    0.94
   3  -5  10   31.88    1.32
   3  -5  10   33.32    1.87
   3   5 -10   35.28    1.14
   3   5 -10   37.65    2.42
  -3   5  10   33.97    3.00
  -3  -5 -10   34.95    2.59
   3  -5   9   13.17    1.04
   3  -5   9   10.70    0.58
  -3   5   9   11.15    1.67
  -3  -5  -9   10.01    1.27
   3   5  -9   12.02    1.29
   3   5  -9   12.93    0.49
  -3  -5  -8   17.05    1.91
   3   5  -8   19.06    1.53
   3  -5   8   19.59    1.20
  -3   5   8   17.88    1.98
  -3  -5  -8   20.29    1.70
  -3  -5  -7  131.41    4.85
  -3   5   7  131.35    3.77
  -3  -5  -7  124.36    5.40
   3  -5   7  131.21    3.93
  -3   5   7  120.24    5.47
   3   5  -7  126.67    4.60
  -3   5   6  163.69    4.34
   3  -5   6  153.02    4.38
  -3   5   6  149.80    5.96
   3   5  -6  152.38    5.16
  -3  -5  -6  156.11    5.32
  -3  -5  -6  159.08    5.99
   3   5  -6  152.04    5.54
   3   5  -5  253.50    7.98
   3  -5   5  254.09    6.66
  -3  -5  -5  267.30    7.72
   3   5  -5  255.17    7.53
  -3   5   5  261.95    8.39
  -3  -5  -5  260.55    8.35
  -3   5   5  276.55    6.68
  -3   5   4  122.81    4.76
  -3  -5  -4  133.14    4.92
   3  -5   4  126.33    3.50
   3   5  -4  131.44    4.27
   3   5  -4  128.63    4.74
  -3  -5  -3  120.30    4.48
   3  -5   3  112.75    3.17
   3   5  -3  113.72    3.81
  -3  -5  -3  119.00    3.82
  -3  -5  -3  118.40    4.26
   3   5  -3  110.03    4.28
  -3   5   3  113.07    4.28
  -3  -5  -2  331.68    8.36
  -3  -5  -2  331.39    9.35
  -3   5   2  335.57    8.38
   3   5  -2  306.74    8.57
   3   5  -2  315.88    9.29
  -3  -5  -2  324.82    9.12
  -3   5   2  322.21    9.13
   3  -5   2  319.49    8.88
   3  -5   1   18.24    1.23
  -3   5   1   18.38    1.35
   3   5  -1   18.98    0.97
  -3  -5  -1   19.10    1.48
  -3  -5  -1   19.55    1.40
   3   5  -1   16.82    1.10
   3  -5   1   19.06    1.30
  -3   5   1   19.73    1.23
   3   5  -1   18.81    1.48
  -3   5   1   16.16    0.66
  -3   5   1   17.02    0.95
   3  -5   0    2.59    0.51
  -3   5   0    3.11    0.34
   3   5   0    3.69    0.47
   3  -5   0    4.01    0.56
   3   5   0    2.88    0.45
  -3   5   0    2.37    0.52
   3   5   0    2.88    0.64
  -3  -5   0    4.19    0.65
  -3   5   0    3.52    0.63
  -3  -5   0    2.85    0.63
  -3  -5   1   17.41    1.32
   3   5   1   18.63    1.18
  -3  -5   1   18.33    1.40
  -3   5  -1   18.96    1.54
   3   5   1   17.43    1.45
   3   5   1   17.30    1.18
  -3   5  -1   15.73    0.77
   3  -5  -1   17.86    1.19
   3  -5  -1   17.27    1.27
   3  -5  -2  324.03    8.95
  -3   5  -2  324.43    7.77
  -3  -5   2  325.03    9.15
   3  -5  -2  322.55    8.68
   3   5   2  318.69    9.47
   3   5   2  316.62    9.07
  -3  -5   2  326.74    9.08
  -3   5  -2  289.15    9.51
   3  -5  -3  109.93    3.99
  -3  -5   3  114.57    4.18
  -3   5  -3  103.52    4.60
  -3   5  -3  110.75    3.02
   3  -5  -3  108.20    3.82
   3   5   3  105.52    4.45
  -3  -5   3  108.37    4.12
   3   5   3  110.28    4.40
   3  -5  -4  132.17    4.55
  -3   5  -4  119.86    5.26
   3  -5  -4  124.05    4.39
  -3   5  -4  131.61    3.52
   3   5   4  128.97    5.24
   3   5   4  135.41    5.16
  -3  -5   4  128.43    4.66
  -3  -5   4  122.34    4.60
   3  -5  -5  257.48    7.69
  -3  -5   5  258.27    7.82
   3   5   5  256.43    8.79
   3  -5  -5  260.93    7.64
  -3   5  -5  258.18    8.81
   3   5   5  263.35    8.53
  -3  -5   5  265.32    7.87
  -3   5  -5  249.23    6.55
   3  -5  -6  159.97    5.39
  -3   5  -6  152.47    6.33
  -3  -5   6  156.52    5.43
  -3  -5   6  153.67    5.42
  -3   5  -6  159.94    4.38
   3  -5  -6  148.99    5.31
   3   5   6  152.55    6.05
   3  -5  -6  143.50    4.24
   3   5   6  155.88    6.53
   3  -5  -7  127.41    4.85
   3  -5  -7  128.44    4.06
   3   5   7  125.25    5.30
   3  -5  -7  122.10    4.82
   3   5   7  130.90    6.12
   3   5   7  116.81    5.36
  -3   5  -7  124.00    5.72
  -3  -5   7  128.46    4.83
   3  -5  -8   19.95    1.74
  -3   5  -8   18.66    2.13
   3   5   8   18.52    1.74
   3  -5  -8   22.46    1.87
   3   5   8   20.17    2.34
   3  -5  -8   18.41    1.27
  -3  -5   8   16.27    1.53
   3   5   8   15.75    1.81
  -3   5  -9   11.65    1.73
   3   5   9   11.11    1.32
   3   5   9   11.40    1.79
   3  -5  -9    9.25    1.34
  -3  -5   9   10.83    1.30
   3   5   9    8.05    1.39
   3  -5  -9   14.46    1.54
  -3   5 -10   35.01    3.12
   3   5  10   34.16    2.89
   3  -5 -10   36.76    2.72
   3  -5 -10   36.86    2.89
  -3  -5  10   35.72    2.48
   3   5  10   35.26    3.28
  -3   5 -11   11.83    1.94
   3   5  11   14.37    2.11
   3  -5 -11   12.15    1.78
  -3  -5  11   11.59    1.45
   3   5  11   13.52    1.85
   3  -5 -11   12.88    1.73
  -3   5 -12   57.35    4.31
   3   5  12   63.24    4.53
   3  -5 -12   62.39    4.44
   3   5  12   54.91    4.02
  -3  -5  12   64.05    3.62
   3  -5 -12   61.88    4.08
  -3   5 -13   30.41    3.19
   3   5  13   37.54    3.44
   3  -5 -13   35.77    3.24
   3  -5 -13   35.08    3.52
   3   5  13   33.55    3.14
  -3  -5  13   31.81    2.60
  -3   5 -14   22.54    2.87
   3  -5 -14   27.28    2.91
   3  -5 -14   23.50    3.07
   3   5  14   22.38    2.63
   3  -5 -14   23.15    2.51
  -3  -5  14   26.08    2.38
   3   5  14   31.83    3.14
   3  -5 -15   21.25    2.52
  -3  -5  15   26.04    2.47
   3   5  15   27.52    2.97
   3  -5 -15   16.72    2.70
   3   5  15   23.14    2.72
  -3   5 -15   26.10    3.12
   3  -5 -15   27.15    3.03
  -3   5 -16    3.43    1.21
   3   5  16    5.16    1.37
   3  -5 -16    1.14    0.93
   3  -5 -16    4.70    1.39
  -3  -5  16    4.85    1.10
   3  -5 -16    5.66    1.82
   3   5  16    2.50    1.03
   3  -5 -17   10.79    2.01
   3  -5 -17   12.20    2.17
  -3   5 -17   12.36    2.41
  -3  -5  17   10.79    1.68
   3  -5 -17    9.83    2.28
   3   5  17   12.26    2.13
   3   5  17   15.67    2.30
   3  -5 -18   13.44    2.26
   3  -5 -18   16.13    2.86
  -3   5 -18   23.78    3.26
   3  -5 -18   23.41    2.91
  -3  -5  18   20.12    2.30
  -3   5 -19   45.00    4.47
   3  -5 -19   58.86    4.65
   3  -5 -19   39.88    4.56
  -3  -5  19   48.73    3.74
   3  -5 -19   42.64    3.98
  -3   5 -20   18.21    3.00
   3  -5 -20   22.30    2.88
  -3  -5  20   20.73    2.49
   3  -5 -20   15.10    2.85
  -3  -5  21   20.52    2.48
   3  -5 -21   19.09    3.22
   3  -5 -21   23.53    2.96
  -3   5 -21   18.88    3.09
  -3   5 -22   14.21    2.74
   3  -5 -22   20.98    3.28
   3  -5 -22   19.58    2.67
  -3  -5  22   17.82    2.37
  -3  -5  23    1.20    0.73
   3  -5 -23    1.08    1.26
  -3   5 -23    1.40    1.35
   3  -5 -23    1.11    0.96
  -3   6  22   15.54    3.01
   3   6 -22   19.30    2.96
  -3   6  22   19.90    2.91
   3   6 -22   19.92    3.34
  -3  -6 -22   17.06    2.20
  -3  -6 -21   11.97    1.83
   3   6 -21   11.14    2.30
   3   6 -21   16.57    3.03
   3  -6  21   11.06    1.56
  -3   6  21   13.89    2.45
  -3   6  21    6.95    2.17
   3   6 -20    7.52    2.00
   3   6 -20    5.38    1.77
   3  -6  20    6.09    1.21
  -3   6  20    9.36    2.03
  -3  -6 -20    8.01    1.49
   3   6 -19   49.43    4.33
   3   6 -19   44.67    4.60
  -3   6  19   53.51    4.70
  -3  -6 -19   56.05    3.76
   3  -6  19   52.53    3.36
  -3  -6 -18   25.37    2.50
   3  -6  18   22.77    2.11
   3   6 -18   27.58    3.04
  -3   6  18   25.96    3.21
   3   6 -18   23.80    3.23
   3   6 -17   45.93    3.82
  -3   6  17   45.45    4.15
  -3  -6 -17   44.14    3.27
   3  -6  17   40.46    2.77
   3   6 -17   41.21    4.03
  -3  -6 -16   46.29    3.30
   3   6 -16   43.36    3.51
  -3   6  16   43.16    4.01
   3  -6  16   46.42    2.87
   3   6 -16   47.00    4.13
  -3  -6 -15   58.38    3.70
   3   6 -15   61.49    4.50
   3   6 -15   50.58    3.69
  -3   6  15   54.95    4.42
   3  -6  15   57.62    3.15
   3  -6  14    8.31    1.11
   3   6 -14    6.51    1.26
  -3   6  14    6.60    1.51
   3   6 -14    3.00    1.07
  -3  -6 -14    7.65    1.35
   3  -6  13   16.50    1.48
  -3  -6 -13   16.01    1.85
   3   6 -13   16.67    2.13
   3   6 -13   15.81    1.77
  -3   6  13   13.75    2.11
   3  -6  12    0.49    0.36
   3   6 -12    1.35    0.65
  -3   6  12    1.48    0.86
  -3  -6 -12    1.10    0.71
   3   6 -11  253.48    8.34
  -3  -6 -11  251.41    8.71
   3  -6  11  248.98    7.53
  -3   6  11  255.94    9.99
  -3  -6 -10   74.27    3.85
   3   6 -10   75.03    3.57
   3  -6  10   73.86    3.03
  -3   6  10   70.08    4.49
   3  -6   9  104.56    3.65
   3   6  -9  107.46    4.27
  -3  -6  -9   97.85    4.42
  -3   6   9   96.66    5.27
  -3   6   8   27.36    1.28
  -3  -6  -8   28.37    2.54
   3   6  -8   29.60    1.90
   3  -6   8   29.39    1.54
  -3   6   8   28.87    2.58
  -3  -6  -8   28.13    2.01
  -3  -6  -7   62.55    3.00
   3  -6   7   62.72    2.38
   3   6  -7   65.57    3.31
  -3  -6  -7   61.55    3.63
   3   6  -7   62.49    2.85
  -3   6   7   60.65    3.67
  -3   6   7   60.38    2.04
   3   6  -6   24.58    1.90
   3   6  -6   24.36    1.62
  -3   6   6   27.61    1.11
  -3  -6  -6   24.01    1.68
  -3  -6  -6   26.85    2.21
  -3   6   6   25.57    2.16
   3  -6   6   25.96    1.30
  -3  -6  -5   57.07    2.67
   3  -6   5   58.66    2.10
   3   6  -5   54.78    2.50
  -3   6   5   58.79    3.19
  -3  -6  -5   60.69    3.30
  -3   6   5   60.25    1.85
   3   6  -5   61.01    3.06
  -3   6   4  171.25    4.42
   3   6  -4  175.79    6.05
  -3  -6  -4  179.62    6.29
  -3  -6  -4  170.79    5.99
   3  -6   4  175.73    4.75
   3   6  -4  169.42    5.25
  -3   6   4  172.12    6.10
  -3   6   3   74.48    3.40
  -3   6   3   75.11    2.47
   3  -6   3   72.67    3.07
  -3  -6  -3   78.75    3.40
   3  -6   3   77.81    2.48
  -3  -6  -3   77.03    3.55
   3   6  -3   75.14    2.82
   3   6  -3   71.38    3.38
   3   6  -2   45.52    1.98
  -3  -6  -2   48.63    2.48
  -3  -6  -2   43.94    2.51
   3  -6   2   44.59    1.74
  -3   6   2   41.82    1.37
  -3   6   2   44.08    2.41
   3   6  -2   43.56    1.79
   3   6  -2   46.32    2.53
  -3   6   2   45.53    1.87
   3  -6   2   43.40    2.19
  -3   6   1  324.11    8.83
   3   6  -1  338.64    8.73
  -3   6   1  344.86    9.53
   3   6  -1  344.74    8.58
  -3   6   1  309.93    8.37
  -3  -6  -1  327.35    9.39
   3   6  -1  338.52    9.74
  -3  -6  -1  332.45    9.64
  -3   6   1  333.68    7.99
   3  -6   1  332.62    9.21
   3  -6   1  321.24    8.83
   3   6   0   28.64    1.49
   3  -6   0   29.96    1.59
  -3   6   0   26.00    1.64
  -3  -6   0   30.39    1.89
  -3   6   0   28.77    1.27
   3   6   0   31.76    2.05
   3   6   0   31.66    1.55
  -3  -6   0   30.76    1.96
  -3   6   0   30.94    1.90
   3  -6   0   29.77    1.78
  -3   6  -1  318.34    9.26
   3   6   1  365.46    8.93
   3  -6  -1  335.06    8.86
  -3   6  -1  322.67    8.23
   3   6   1  335.11    9.80
  -3  -6   1  334.54    9.57
  -3  -6   1  323.91    9.45
   3   6   1  330.41    8.99
   3  -6  -1  332.24    9.32
   3  -6  -2   46.26    2.37
  -3   6  -2   45.59    1.63
  -3   6  -2   46.49    2.48
   3   6   2   47.69    2.68
   3   6   2   44.41    2.34
   3  -6  -2   47.70    2.11
  -3  -6   2   43.85    2.39
  -3  -6   2   46.01    2.44
   3  -6  -3   75.69    3.26
  -3   6  -3   77.32    3.48
   3  -6  -3   74.94    2.97
  -3   6  -3   77.74    2.40
  -3  -6   3   75.54    3.34
   3   6   3   75.04    3.64
   3   6   3   79.89    3.61
  -3  -6   3   76.32    3.38
  -3   6  -4  172.71    4.67
   3  -6  -4  178.86    5.83
  -3  -6   4  166.18    5.81
  -3  -6   4  172.64    5.92
   3   6   4  177.19    6.49
   3   6   4  173.18    6.35
   3  -6  -4  179.77    5.52
  -3   6  -4  163.54    6.07
  -3  -6   5   56.63    2.89
   3  -6  -5   59.71    2.69
  -3  -6   5   57.07    2.82
   3   6   5   54.31    3.30
   3   6   5   56.30    3.31
  -3   6  -5   57.03    3.16
   3  -6  -5   50.47    1.62
   3  -6  -5   54.44    2.77
  -3   6  -5   54.75    1.94
  -3   6  -6   24.45    2.11
   3  -6  -6   24.84    1.77
   3   6   6   24.84    2.24
   3   6   6   25.74    2.35
   3  -6  -6   24.69    1.10
  -3  -6   6   25.61    1.84
  -3  -6   6   25.51    1.88
  -3   6  -6   26.70    1.28
   3  -6  -6   25.98    1.89
   3  -6  -7   58.54    3.15
  -3   6  -7   61.78    3.67
  -3  -6   7   63.68    3.18
   3   6   7   66.50    4.12
   3  -6  -7   64.89    3.18
   3   6   7   61.67    3.79
   3  -6  -7   60.42    2.24
  -3  -6   7   56.77    3.00
  -3   6  -8   31.11    2.60
   3   6   8   29.03    2.21
   3   6   8   31.24    2.90
   3  -6  -8   32.77    2.37
  -3  -6   8   28.81    2.13
   3  -6  -8   29.40    1.59
   3   6   8   27.41    2.54
   3  -6  -8   29.84    2.19
  -3  -6   8   30.72    2.10
   3  -6  -9  108.73    4.99
   3  -6  -9  108.99    4.97
   3   6   9  110.49    4.61
  -3   6  -9  104.56    5.34
   3   6   9  100.98    5.41
  -3  -6   9  107.53    4.66
   3   6   9  107.07    5.89
  -3   6 -10   74.65    4.55
   3   6  10   74.95    3.55
   3   6  10   88.15    5.24
  -3  -6  10   76.05    3.88
   3   6  10   76.33    4.70
   3  -6 -10   72.25    4.23
   3  -6 -10   79.46    4.36
  -3   6 -11  244.38    9.67
   3  -6 -11  244.39    9.53
  -3  -6  11  263.60    8.75
   3   6  11  238.94    9.76
   3   6  11  262.97   10.37
   3  -6 -11  265.78    9.63
  -3  -6  12    1.60    0.70
   3  -6 -12    0.64    0.64
   3  -6 -12    2.06    1.02
   3   6  12    0.55    0.73
   3   6  12    1.24    0.83
  -3   6 -12    0.61    0.95
  -3   6 -13   15.38    2.26
   3  -6 -13   16.08    2.24
   3   6  13   19.33    2.44
   3  -6 -13   18.40    2.55
  -3  -6  13   14.66    1.75
   3   6  13   14.46    2.17
   3   6  14    7.40    1.56
  -3  -6  14    7.25    1.30
   3  -6 -14    6.76    1.61
   3  -6 -14    7.62    1.79
   3   6  14    6.95    1.57
  -3   6 -14    8.08    1.81
   3  -6 -15   55.09    4.52
   3   6  15   65.74    4.66
   3  -6 -15   41.88    4.24
   3   6  15   55.34    4.43
  -3  -6  15   57.31    3.80
  -3   6 -15   53.39    4.51
   3  -6 -16   34.18    3.91
   3   6  16   45.30    4.08
  -3  -6  16   40.80    3.23
   3   6  16   52.04    4.10
  -3   6 -16   40.35    4.00
   3  -6 -16   45.03    4.10
   3  -6 -17   40.03    3.91
   3   6  17   45.71    3.86
   3  -6 -17   35.26    4.07
   3   6  17   32.88    3.56
  -3  -6  17   38.86    3.24
  -3   6 -17   40.75    4.15
   3  -6 -17   36.53    3.34
   3  -6 -18   27.81    3.27
   3   6  18   26.61    2.95
   3  -6 -18   23.84    3.39
   3   6  18   21.70    2.94
  -3  -6  18   21.62    2.46
  -3   6 -18   19.23    3.12
   3  -6 -19   62.44    4.90
   3  -6 -19   48.81    4.87
  -3  -6  19   50.72    3.85
   3   6  19   46.47    4.40
  -3   6 -19   42.21    4.43
  -3   6 -20    5.50    1.91
   3  -6 -20    9.30    1.99
  -3  -6  20    6.05    1.36
   3  -6 -20    7.95    2.10
  -3   6 -21   13.28    2.61
   3  -6 -21   11.60    2.52
   3  -6 -21   14.09    2.34
  -3  -6  21   10.48    1.79
  -3   6 -22   22.11    3.40
   3  -6 -22   22.10    2.87
   3  -6 -22   14.62    2.70
  -3  -6  22   18.49    2.41
   3   7 -22   20.14    2.95
  -3   7  22   17.36    2.73
   3   7 -22   17.36    3.08
  -3  -7 -21    6.52    1.37
   3   7 -21    6.14    1.61
  -3   7  21    5.67    1.75
   3   7 -21    4.02    1.49
  -3  -7 -20   19.01    2.19
   3   7 -20   19.04    3.04
   3   7 -20   16.11    2.45
  -3   7  20   24.29    3.19
  -3  -7 -19   14.34    1.91
   3  -7  19   11.73    1.56
   3   7 -19    8.60    1.76
  -3   7  19   15.13    2.42
   3   7 -19    9.90    2.16
  -3  -7 -18   89.74    4.81
   3   7 -18   76.67    5.13
  -3   7  18   88.94    6.08
   3  -7  18   92.48    4.48
   3   7 -18   83.55    6.01
  -3  -7 -17   71.55    4.16
   3  -7  17   71.16    3.78
   3   7 -17   67.76    4.56
  -3   7  17   73.86    5.39
   3   7 -17   67.90    5.17
   3   7 -16   13.89    1.91
  -3   7  16   10.30    2.01
   3  -7  16   13.60    1.52
  -3  -7 -16   14.39    1.83
   3   7 -16   13.16    2.19
  -3  -7 -15    8.00    1.38
  -3   7  15    5.93    1.51
   3  -7  15    7.82    1.10
   3   7 -15    7.27    1.32
   3   7 -15    3.15    1.04
   3  -7  14    5.81    0.92
  -3  -7 -14    5.84    1.16
  -3   7  14    7.23    1.66
   3   7 -14    5.42    1.11
   3  -7  13    1.13    0.45
  -3  -7 -13    1.06    0.64
   3   7 -13    0.99    0.55
  -3   7  13   -0.06    0.55
  -3  -7 -12   46.28    3.11
   3   7 -12   48.10    2.99
   3  -7  12   46.70    2.50
  -3   7  12   49.39    3.92
  -3  -7 -11   42.20    2.88
   3   7 -11   46.43    2.77
   3  -7  11   42.25    2.27
  -3   7  11   40.67    3.53
  -3  -7 -10   49.65    3.06
   3   7 -10   52.97    2.88
  -3   7  10   52.10    3.87
   3  -7  10   56.05    2.54
  -3   7   9    3.94    0.48
   3  -7   9    3.96    0.63
  -3   7   9    4.35    1.17
   3   7  -9    4.07    0.73
  -3  -7  -9    1.66    0.61
  -3   7   8  115.70    3.42
   3   7  -8  126.94    4.60
   3  -7   8  124.39    4.09
  -3  -7  -8  127.35    5.95
  -3   7   8  118.44    5.76
  -3  -7  -8  132.39    4.88
   3  -7   7   32.94    1.66
   3   7  -7   35.17    1.99
  -3  -7  -7   30.30    2.60
  -3   7   7   30.22    2.60
  -3   7   7   31.84    1.20
  -3  -7  -7   36.34    2.15
   3   7  -7   30.37    2.27
  -3   7   6    2.72    0.28
   3   7  -6    2.59    0.68
   3  -7   6    2.48    0.41
  -3  -7  -6    3.10    0.60
   3   7  -6    3.08    0.57
  -3  -7  -6    3.05    0.88
  -3   7   6    3.36    0.88
  -3   7   6    2.44    0.37
  -3  -7  -5   26.44    1.66
  -3   7   5   21.19    0.90
  -3   7   5   20.36    1.08
   3   7  -5   25.25    1.48
  -3  -7  -5   25.92    2.15
  -3   7   5   26.28    2.09
   3  -7   5   23.49    1.24
   3   7  -5   23.76    1.89
  -3   7   4   11.57    0.63
   3   7  -4   13.05    1.01
  -3   7   4   11.60    0.79
   3  -7   4   12.58    0.88
  -3   7   4   11.91    1.36
  -3  -7  -4   13.81    1.52
  -3  -7  -4   12.51    1.36
   3   7  -4   12.80    1.38
  -3  -7  -3   44.72    2.54
  -3   7   3   37.76    1.45
   3   7  -3   49.08    2.73
  -3   7   3   41.31    2.51
   3   7  -3   43.46    1.95
  -3   7   3   41.70    1.54
   3  -7   3   46.31    1.87
  -3  -7  -3   49.64    2.83
   3  -7   3   43.52    2.26
   3   7  -2   67.38    2.54
  -3   7   2   63.32    2.18
   3   7  -2   72.01    2.62
  -3  -7  -2   67.40    3.18
   3   7  -2   63.87    3.28
   3  -7   2   67.38    2.96
   3  -7   2   70.56    2.55
  -3   7   2   66.93    3.23
  -3   7   2   68.74    2.12
  -3  -7  -2   66.52    3.33
   3  -7   1    2.90    0.40
  -3   7   1    5.14    0.54
   3  -7   1    3.34    0.62
   3   7  -1    4.35    0.54
  -3   7   1    3.19    0.67
   3   7  -1    4.16    0.80
  -3  -7  -1    3.71    0.76
   3   7  -1    3.36    0.51
  -3  -7  -1    2.79    0.63
  -3   7   1    3.02    0.34
  -3   7   0   28.01    1.41
   3   7   0   26.67    1.41
   3  -7   0   23.86    1.42
   3  -7   0   24.74    1.69
  -3  -7   0   25.49    1.86
  -3   7   0   22.88    1.73
  -3  -7   0   23.48    1.76
   3   7   0   27.24    1.97
   3   7   0   23.71    1.46
  -3   7   0   26.61    1.21
   3   7   1    3.50    0.63
   3  -7  -1    3.48    0.65
  -3   7  -1    2.93    0.55
   3  -7  -1    3.42    0.51
  -3   7  -1    4.65    0.69
  -3   7  -1    2.69    0.38
   3   7   1    3.73    0.76
  -3  -7   1    3.10    0.67
  -3  -7   1    3.36    0.68
   3  -7  -2   64.22    3.05
  -3   7  -2   69.81    2.84
   3  -7  -2   66.03    2.63
   3   7   2   62.78    2.98
   3   7   2   71.18    3.47
  -3   7  -2   64.95    2.28
  -3   7  -2   71.43    2.29
  -3  -7   2   67.68    3.18
  -3  -7   2   64.71    3.16
   3  -7  -3   42.65    2.42
  -3   7  -3   42.46    2.30
  -3  -7   3   44.80    1.40
   3  -7  -3   43.66    2.09
  -3   7  -3   46.21    1.73
   3   7   3   43.96    2.75
   3   7   3   44.45    2.62
  -3  -7   3   46.27    2.51
  -3  -7   3   44.05    2.52
   3  -7  -4   12.59    1.10
  -3   7  -4   11.32    1.23
   3   7   4   12.25    1.45
   3   7   4   10.95    1.37
  -3   7  -4   12.39    0.81
  -3  -7   4   13.01    1.29
   3  -7  -4   12.06    1.25
  -3  -7   4   12.91    1.33
   3  -7  -5   20.09    1.68
  -3  -7   5   25.08    1.83
   3  -7  -5   22.23    1.56
   3   7   5   23.51    2.13
   3   7   5   25.05    2.19
  -3   7  -5   20.47    1.75
  -3  -7   5   23.72    1.86
   3  -7  -6    2.83    0.35
   3  -7  -6    3.07    0.73
   3  -7  -6    2.91    0.62
  -3  -7   6    2.83    0.65
  -3  -7   6    3.49    0.77
   3   7   6    4.36    1.03
   3   7   6    6.06    1.18
  -3   7  -6    3.25    0.85
   3  -7  -7   31.06    2.30
   3   7   7   29.86    2.69
   3  -7  -7   29.91    2.06
  -3  -7   7   31.80    2.24
   3   7   7   30.57    2.63
   3  -7  -7   28.06    1.35
  -3   7  -7   29.68    2.33
  -3  -7   7   31.65    2.13
   3  -7  -8  124.21    5.33
  -3  -7   8  124.15    5.08
   3  -7  -8  125.20    5.04
   3   7   8  128.41    6.23
  -3  -7   8  120.76    4.81
   3   7   8  121.73    5.92
   3  -7  -8  110.10    3.75
  -3   7  -8  119.66    5.36
  -3  -7   9    3.03    0.72
   3  -7  -9    4.92    1.01
   3   7   9    4.17    1.19
   3   7   9    5.43    1.27
  -3  -7   9    4.47    0.92
   3   7   9    3.55    0.78
   3  -7  -9    3.74    0.94
  -3   7  -9    4.61    1.14
  -3   7 -10   55.62    3.71
   3  -7 -10   55.36    3.76
  -3  -7  10   53.62    3.21
   3   7  10   55.32    4.13
   3  -7 -10   54.46    3.53
   3   7  10   53.43    3.98
  -3  -7  10   55.48    3.12
   3   7  10   58.85    3.01
   3   7  11   42.25    2.39
  -3   7 -11   38.91    3.25
   3  -7 -11   47.38    3.61
   3  -7 -11   40.65    3.24
   3   7  11   42.00    3.66
  -3  -7  11   42.74    2.91
   3   7  11   48.93    3.85
  -3   7 -12   43.80    3.58
   3   7  12   55.55    4.19
   3  -7 -12   46.19    3.74
  -3  -7  12   45.53    3.09
   3  -7 -12   43.13    3.61
   3   7  12   49.94    3.98
   3  -7 -13    1.95    0.93
   3  -7 -13    0.34    0.62
   3   7  13    1.22    0.78
   3   7  13    2.01    1.00
  -3   7 -13    1.45    1.07
  -3  -7  13    1.67    0.74
  -3   7 -14    7.35    1.79
   3  -7 -14    5.14    1.52
   3  -7 -14    5.36    1.55
   3   7  14    6.15    1.48
   3   7  14    4.77    1.33
  -3  -7  14    5.61    1.18
  -3  -7  15    7.74    1.38
[truncated: 644,827 more chars]
