# Supplementary material for: Cs5Sn9(OH)·4NH3
Source: Acta Crystallogr Sect E Struct Rep Online. 2014 May 31;70(Pt 6):i29. doi: 10.1107/S1600536814011817 (PMC4051103; doi:10.1107/S1600536814011817)
Supplement: Supplementary file 2 [file e-70-00i29-Isup2.hkl]

#
# h,k,l, Fc-squared, Fo-squared, sigma(Fo-squared), status flag
#
data_I
_shelx_title ' '
_shelx_refln_list_code          4
_shelx_F_calc_maximum      972.56
_exptl_crystal_F_000      3096.00
_reflns_d_resolution_high  0.8100

loop_
 _space_group_symop_operation_xyz
 'x, y, z'
 '-x+1/2, -y, z+1/2'
 'x+1/2, -y+1/2, -z'
 '-x, y+1/2, -z+1/2'

_cell_length_a    10.0935
_cell_length_b    14.8256
_cell_length_c    20.0419
_cell_angle_alpha  90.000
_cell_angle_beta   90.000
_cell_angle_gamma  90.000

_shelx_F_squared_multiplier     1.000

loop_
 _refln_index_h
 _refln_index_k
 _refln_index_l
 _refln_F_squared_calc
 _refln_F_squared_meas
 _refln_F_squared_sigma
 _refln_observed_status
   2   0   0      26294.03      27662.72       389.79 o
   4   0   0     232109.81     230270.91      2569.35 o
   6   0   0      80387.34      80961.95      1254.32 o
   8   0   0     234205.05     231199.06      2981.66 o
  10   0   0      20212.97      21515.49      1106.77 o
  12   0   0       2318.45       1997.34       390.59 o
   2   1   0       2861.04       3199.74        79.87 o
   3   1   0      90868.98      92615.40       768.89 o
   4   1   0      66122.62      66621.65       622.84 o
   5   1   0      50469.37      50611.23       563.37 o
   6   1   0      47297.65      47800.81       576.70 o
   7   1   0        954.06       1118.75        94.04 o
   8   1   0      32267.94      33072.11       644.95 o
   9   1   0       5693.50       5661.59       322.74 o
  10   1   0       4673.09       4391.60       379.66 o
  11   1   0     272805.16     271510.88      5344.55 o
  12   1   0         28.35        163.49       172.98 o
   1   2   0       6229.78       6508.86       125.08 o
   2   2   0     129716.31     130198.88      1075.26 o
   3   2   0      52535.17      51577.82       557.88 o
   4   2   0      14114.68      15384.51       293.09 o
   5   2   0     172242.19     167866.12      1590.99 o
   6   2   0       9192.80       9232.03       264.05 o
   7   2   0      54632.97      56458.63       888.58 o
   8   2   0      16861.95      16786.97       411.75 o
   9   2   0       2713.86       3066.23       306.64 o
  10   2   0       8630.17       8687.77       496.13 o
  11   2   0       1810.43       2018.22       288.43 o
  12   2   0          2.81        376.06       184.33 o
   1   3   0      32776.98      32918.14       272.75 o
   2   3   0        240.17        379.99        35.45 o
   3   3   0      34615.72      33801.04       473.95 o
   4   3   0      38251.46      38492.02       487.42 o
   5   3   0      35201.09      35249.86       493.61 o
   6   3   0       1962.40       2125.40       132.07 o
   7   3   0      11539.83      10542.12       295.29 o
   8   3   0       8178.31       7984.89       330.49 o
   9   3   0       4815.63       4427.29       267.54 o
  10   3   0      17982.66      18208.71       720.04 o
  11   3   0      33931.54      34426.63      1060.40 o
  12   3   0        229.99        317.02       213.14 o
   0   4   0     945879.12     904388.94      8298.75 o
   1   4   0      37609.54      37668.42       307.13 o
   2   4   0     300604.16     300511.69      2262.88 o
   3   4   0        902.45       1141.45        73.59 o
   4   4   0      11646.02      11298.42       209.23 o
   5   4   0      10948.19      10628.99       322.61 o
   6   4   0       7792.43       7695.36       278.11 o
   7   4   0      56330.04      55885.53       865.26 o
   8   4   0      57256.60      57671.65      1004.78 o
   9   4   0       3685.53       3625.79       251.72 o
  10   4   0        970.47       1026.39       181.17 o
  11   4   0      18467.46      19326.41       891.53 o
  12   4   0        146.26         19.12       202.78 o
   1   5   0      58589.38      61230.63       481.07 o
   2   5   0     167806.62     168501.97      1507.13 o
   3   5   0       2244.86       2309.42       123.88 o
   4   5   0      15401.23      15313.86       293.48 o
   5   5   0       2952.67       3135.82       121.81 o
   6   5   0     148446.64     147966.34      1620.23 o
   7   5   0      11114.66      11878.97       455.98 o
   8   5   0       7727.70       7525.35       351.50 o
   9   5   0       4855.70       5049.39       296.18 o
  10   5   0       5954.96       6070.18       372.22 o
  11   5   0      55594.17      56832.66      1587.53 o
   0   6   0      71868.50      71150.32       908.89 o
   1   6   0      35850.95      36631.41       364.51 o
   2   6   0      31059.25      31095.86       336.15 o
   3   6   0      20769.12      21131.79       373.23 o
   4   6   0      51069.71      51049.73       630.38 o
   5   6   0       1697.41       1811.09       114.28 o
   6   6   0       6815.55       6339.07       267.12 o
   7   6   0       1140.50       1177.57       189.10 o
   8   6   0      44403.34      43077.17       893.24 o
   9   6   0       2896.67       3329.32       254.34 o
  10   6   0      15481.72      16287.52       742.77 o
  11   6   0      22524.90      22722.61      1212.36 o
   1   7   0     368516.41     366768.66      2698.22 o
   2   7   0      64880.37      64776.79       587.84 o
   3   7   0      17801.29      18134.40       365.01 o
   4   7   0      54727.94      53534.66       660.44 o
   5   7   0      31563.64      30651.63       553.30 o
   6   7   0        238.44        326.67        66.04 o
   7   7   0     139425.92     140835.14      1859.56 o
   8   7   0      40206.06      40067.66       877.92 o
   9   7   0       1791.01       1849.12       222.85 o
  10   7   0      61127.77      61684.20      1431.67 o
  11   7   0          2.07        146.94       249.65 o
   0   8   0       7376.49       7584.32       302.38 o
   1   8   0     172239.33     173147.88      1992.04 o
   2   8   0      25273.48      25054.53       472.07 o
   3   8   0      28723.26      29398.70       434.51 o
   4   8   0      35467.07      34634.30       549.18 o
   5   8   0      78352.16      79111.91       976.04 o
   6   8   0      62804.73      64666.17      1097.26 o
   7   8   0      36941.09      38019.98       848.11 o
   8   8   0       2803.67       3152.23       266.84 o
   9   8   0       4881.76       5242.39       360.99 o
  10   8   0      62954.07      64783.33      1485.19 o
  11   8   0       4708.60       5000.59       449.48 o
   1   9   0       2938.78       3093.58       159.03 o
   2   9   0      87610.85      87027.21      1083.93 o
   3   9   0        562.15        719.45        85.22 o
   4   9   0      86970.63      85583.31      1161.83 o
   5   9   0      90474.47      88943.84      1421.78 o
   6   9   0      11452.44      11174.56       421.86 o
   7   9   0      20090.44      19222.40       591.18 o
   8   9   0      12017.66      11804.94       607.51 o
   9   9   0      33775.27      34240.59      1027.40 o
  10   9   0        279.27        320.95       160.48 o
   0  10   0       2183.44       2804.90       244.41 o
   1  10   0      25503.91      25574.03       487.70 o
   2  10   0     191204.36     187538.48      1875.73 o
   3  10   0     188881.52     189949.91      1922.64 o
   4  10   0      36310.81      36896.49       674.92 o
   5  10   0       2601.52       2511.83       196.98 o
   6  10   0       7922.93       8082.91       397.65 o
   7  10   0       1278.77       1320.18       196.45 o
   8  10   0         25.07        571.90       234.08 o
   9  10   0         29.42        257.66       151.30 o
  10  10   0        710.40       1346.08       315.19 o
   1  11   0      99063.81      99027.03      1255.92 o
   2  11   0        115.72        416.22        98.01 o
   3  11   0         33.78        198.47        97.16 o
   4  11   0         62.26        120.94        81.52 o
   5  11   0      24659.39      24578.30       791.29 o
   6  11   0      22497.05      22156.93       862.06 o
   7  11   0     121989.88     120328.10      2347.22 o
   8  11   0      24629.59      24808.41       984.07 o
   9  11   0       6743.23       6888.57       598.23 o
   0  12   0        159.72        359.02       159.41 o
   1  12   0      12760.66      12069.53       387.95 o
   2  12   0      51408.23      50402.69       894.97 o
   3  12   0      38431.19      38487.25       766.09 o
   4  12   0      21401.30      21334.24       714.09 o
   5  12   0      11425.94      10674.61       591.39 o
   6  12   0      15128.15      14783.57       753.63 o
   7  12   0       2033.21       2539.57       327.10 o
   8  12   0          5.66        165.83       194.76 o
   9  12   0       5650.92       6068.94       579.69 o
   1  13   0        317.49        434.53       112.03 o
   2  13   0       4334.69       3999.94       245.64 o
   3  13   0        107.38        185.50       151.47 o
   4  13   0         40.60         93.14       143.96 o
   5  13   0      53158.98      51557.08      1395.87 o
   6  13   0        138.77        181.23       187.86 o
   7  13   0      16845.36      18367.34       853.67 o
   8  13   0       6835.09       7804.55       862.61 o
   0  14   0          8.42        216.69       181.54 o
   1  14   0      20772.01      20055.97       603.30 o
   2  14   0      13748.79      14859.65       543.31 o
   3  14   0      29372.32      28247.64       872.30 o
   4  14   0      22051.67      22344.09       787.48 o
   5  14   0         26.19         74.45       205.70 o
   6  14   0       2793.61       2698.72       370.38 o
   7  14   0       2741.93       2640.50       353.57 o
   8  14   0      19879.96      21878.43       977.52 o
   1  15   0       4235.70       4313.71       333.55 o
   2  15   0       9853.50      10397.03       524.28 o
   3  15   0        135.33        370.80       159.74 o
   4  15   0       7900.97       8753.82       562.97 o
   5  15   0       4331.90       4528.37       432.06 o
   6  15   0      37614.87      37540.83      1263.64 o
   7  15   0       5567.11       6554.16       579.38 o
   0  16   0       1395.94       1322.96       371.83 o
   1  16   0       8011.56       8929.05       532.66 o
   2  16   0        567.67        538.69       148.23 o
   3  16   0      12630.31      13319.62       632.19 o
   4  16   0      11974.75      11211.23       660.98 o
   5  16   0      31705.44      33130.73      1227.64 o
   6  16   0        408.77       1039.75       264.57 o
   1  17   0       8112.68       8704.42       735.54 o
   2  17   0          1.35        176.85       191.03 o
   3  17   0        589.13        725.28       203.98 o
   4  17   0      55149.58      57142.21      1593.92 o
   0  18   0      22303.03      20784.97      2060.73 o
   1  18   0       7131.44       7027.28       678.21 o
   2  18   0      17807.20      18060.94      1243.35 o
   2   0   1        778.21        946.85        45.65 o
   3   0   1      14688.79      14764.58       193.73 o
   4   0   1      23404.88      24443.72       327.05 o
   5   0   1      76687.77      76278.91       808.99 o
   6   0   1      41533.33      41744.86       621.03 o
   7   0   1       7754.73       7728.57       234.95 o
   8   0   1      12187.73      12358.28       320.73 o
   9   0   1      31421.98      30368.99       888.22 o
  10   0   1       4550.10       4210.92       350.31 o
  11   0   1      20615.54      20778.89       828.81 o
  12   0   1       4433.23       4874.99       427.86 o
 -12   1   1        550.92        443.31       160.16 o
 -11   1   1       4145.26       4738.08       465.18 o
 -10   1   1       9581.02       9520.13       545.90 o
  -9   1   1      27496.14      27358.78       721.39 o
  -8   1   1      58217.35      58247.66       867.75 o
  -7   1   1      92703.50      92929.70      1067.05 o
  -6   1   1      63833.42      63655.77       760.24 o
  -5   1   1       6199.34       6130.24       176.35 o
  -4   1   1      56900.93      56166.21       614.05 o
  -3   1   1     152715.66     154840.17      1174.23 o
  -2   1   1       8576.37       9096.80       128.00 o
   2   1   1       8197.07       8666.45       125.85 o
   3   1   1     153203.81     155844.98      1246.02 o
   4   1   1      57682.57      57440.25       571.56 o
   5   1   1       5804.59       5891.55       171.83 o
   6   1   1      62888.39      63693.50       903.67 o
   7   1   1      93842.73      94001.99      1037.63 o
   8   1   1      58882.04      60011.90       870.08 o
   9   1   1      28711.27      27513.37       730.91 o
  10   1   1       9564.38       9275.39       502.56 o
  11   1   1       3977.33       4332.20       400.39 o
  12   1   1        570.66       1265.86       366.52 o
 -12   2   1       4409.03       5562.46       466.89 o
 -11   2   1      29696.18      30707.67      1199.76 o
 -10   2   1      25626.22      24736.63       922.71 o
  -9   2   1      34698.77      35239.88       848.93 o
  -8   2   1      54100.40      53593.37       834.19 o
  -7   2   1      32446.03      32696.37       580.11 o
  -6   2   1      61531.62      59384.06       791.09 o
  -5   2   1      51940.08      52503.25       627.86 o
  -4   2   1     194475.44     194834.94      1657.99 o
  -3   2   1      95562.38      99320.35       870.08 o
  -2   2   1     109458.31     111885.62       845.62 o
  -1   2   1      12151.70      12591.55       177.08 o
   0   2   1       3259.57       3414.03       139.62 o
   1   2   1      11486.62      11824.38       172.15 o
   2   2   1     109534.45     113887.59       822.87 o
   3   2   1      93787.91      94637.88      1260.61 o
   4   2   1     194577.64     195442.88      2250.21 o
   5   2   1      52407.48      51668.95       646.28 o
   6   2   1      60520.45      60529.23       985.12 o
   7   2   1      34377.23      34401.46       583.97 o
   8   2   1      55324.95      56137.91       897.25 o
   9   2   1      34111.76      34078.20       818.41 o
  10   2   1      25568.05      25603.55       837.24 o
  11   2   1      30413.41      31038.95      1006.50 o
  12   2   1       4275.31       4925.71       506.98 o
 -12   3   1       9999.37       9490.09       685.69 o
 -11   3   1       7864.60       7437.41       486.09 o
 -10   3   1      18598.36      17362.34       701.22 o
  -9   3   1      12447.39      11765.52       511.23 o
  -8   3   1      54822.04      55158.98       946.88 o
  -7   3   1     124052.27     122393.90      1483.33 o
  -6   3   1       3126.85       3289.91       151.45 o
  -5   3   1      51225.59      50734.83       663.85 o
  -4   3   1       7715.93       8244.05       174.83 o
  -3   3   1     141847.05     139911.33      1420.19 o
  -2   3   1       3185.76       3282.22       100.04 o
  -1   3   1      32208.25      33611.05       298.34 o
   0   3   1       5593.96       5750.13        94.62 o
   1   3   1      31835.37      33341.12       280.57 o
   2   3   1       2816.87       2992.46        89.14 o
   3   3   1     141833.22     141222.78      1373.77 o
   4   3   1       7342.89       7707.96       223.50 o
   5   3   1      52458.29      51043.20       684.67 o
   6   3   1       2629.28       2741.61       172.57 o
   7   3   1     124859.47     124099.44      1456.65 o
   8   3   1      55531.16      55485.86       906.05 o
   9   3   1      12134.11      12214.53       443.19 o
  10   3   1      17832.68      17919.40       721.25 o
  11   3   1       7532.26       7783.21       510.96 o
  12   3   1      10155.05      10833.83       983.90 o
 -12   4   1       9465.09       9971.17       713.98 o
 -11   4   1      25932.44      26125.23       937.22 o
 -10   4   1       4745.75       4757.01       330.82 o
  -9   4   1      23498.05      23327.69       634.58 o
  -8   4   1      15359.30      15380.09       466.32 o
  -7   4   1      26448.99      25643.19       591.76 o
  -6   4   1      20020.70      19612.92       403.98 o
  -5   4   1      19428.33      18941.38       375.37 o
  -4   4   1      12930.66      12787.75       258.42 o
  -3   4   1      15786.77      15940.79       281.69 o
  -2   4   1      84864.84      84487.81       980.59 o
  -1   4   1     152646.61     154238.11      1026.31 o
   0   4   1      16460.61      17190.92       183.70 o
   1   4   1     154305.41     154809.66      1043.42 o
   2   4   1      86358.43      87470.06       803.60 o
   3   4   1      15798.25      15192.05       275.95 o
   4   4   1      12547.73      13424.52       320.48 o
   5   4   1      19542.73      19051.04       451.16 o
   6   4   1      20700.16      20241.56       385.09 o
   7   4   1      26601.74      27192.17       558.64 o
   8   4   1      15682.29      15572.74       488.01 o
   9   4   1      24118.13      24256.62       646.17 o
  10   4   1       4554.49       4603.36       327.17 o
  11   4   1      26387.04      27622.34      1169.99 o
  12   4   1      10166.80      11555.11       774.35 o
 -11   5   1        751.22       1028.37       243.80 o
 -10   5   1      16061.78      16481.15       746.43 o
  -9   5   1      20735.82      20054.95       605.50 o
  -8   5   1      37996.39      38677.50       898.17 o
  -7   5   1      26062.93      25790.40       689.69 o
  -6   5   1       7389.70       7369.04       217.26 o
  -5   5   1      45932.31      46599.24       703.53 o
  -4   5   1      26703.60      26848.13       434.10 o
  -3   5   1      12849.56      12746.81       248.39 o
  -2   5   1      85091.56      85866.98       654.29 o
  -1   5   1      10238.27      10938.13       172.36 o
   0   5   1      19372.93      19279.31       232.14 o
   1   5   1       9744.87      10206.98       156.59 o
   2   5   1      86415.58      87408.34      1678.84 o
   3   5   1      11992.03      12344.19       280.22 o
   4   5   1      28352.60      28293.85       522.10 o
   5   5   1      44958.20      44654.41       672.78 o
   6   5   1       7774.04       7607.73       276.98 o
   7   5   1      26142.62      25346.32       584.21 o
   8   5   1      37562.31      37034.98       808.13 o
   9   5   1      19923.72      20486.32       601.62 o
  10   5   1      15402.22      14980.19       656.23 o
  11   5   1        778.56        894.31       272.92 o
 -11   6   1      10873.23      11268.23       795.28 o
 -10   6   1      52137.06      52936.32      1286.73 o
  -9   6   1       2097.89       2211.92       350.35 o
  -8   6   1       2442.54       2593.33       243.82 o
  -7   6   1      16618.12      16975.94       557.94 o
  -6   6   1      26654.87      25866.36       459.71 o
  -5   6   1      21466.45      21613.19       414.49 o
  -4   6   1      87035.28      84784.52       948.41 o
  -3   6   1     237776.22     235638.77      1914.68 o
  -2   6   1        481.53        608.53        51.80 o
  -1   6   1      38717.07      37976.02       437.83 o
   0   6   1       1634.26       1716.52        83.78 o
   1   6   1      39451.68      37867.80       389.03 o
   2   6   1        616.28        713.18        63.75 o
   3   6   1     236386.33     237032.20      2161.08 o
   4   6   1      87970.70      85945.61       956.51 o
   5   6   1      21315.52      21631.69       566.82 o
   6   6   1      26887.98      27031.99       558.23 o
   7   6   1      17313.58      17638.96       510.36 o
   8   6   1       2951.81       2951.15       228.20 o
   9   6   1       2123.93       2372.45       242.08 o
  10   6   1      52197.68      52735.21      1305.11 o
  11   6   1      10964.70      10101.60       653.98 o
 -11   7   1       5574.93       5176.18       520.71 o
 -10   7   1      54913.91      53526.94      1778.56 o
  -9   7   1       6525.49       6983.62       405.15 o
  -8   7   1      39702.30      39073.66      1004.87 o
  -7   7   1      42035.95      43263.29       949.31 o
  -6   7   1      18220.21      17779.47       442.13 o
  -5   7   1      84044.05      82935.16       991.24 o
  -4   7   1      14735.37      14444.66       354.38 o
  -3   7   1       2527.73       2563.10       141.50 o
  -2   7   1       8515.37       8807.23       173.67 o
  -1   7   1      98255.64      96792.30      1437.45 o
   0   7   1       3831.26       3957.55       147.77 o
   1   7   1     101403.73     101085.12       956.37 o
   2   7   1       7498.19       7509.62       170.96 o
   3   7   1       2253.15       2384.08       136.29 o
   4   7   1      13895.81      13689.36       321.95 o
   5   7   1      84750.33      82129.29      1515.70 o
   6   7   1      17814.47      17030.30       447.38 o
   7   7   1      41314.54      41716.71       798.14 o
   8   7   1      39269.46      40133.30       908.24 o
   9   7   1       6053.26       7039.24       414.48 o
  10   7   1      54074.44      54223.39      1213.26 o
  11   7   1       5923.52       6477.78       461.50 o
 -11   8   1      13988.32      14683.55       824.28 o
 -10   8   1      29289.46      29008.09       953.50 o
  -9   8   1      11750.00      11801.56       580.99 o
  -8   8   1       1055.58       1185.48       183.80 o
  -7   8   1      22972.64      23823.39       706.36 o
  -6   8   1     213970.27     210833.86      2549.84 o
  -5   8   1      38290.59      38184.49       681.81 o
  -4   8   1       3143.71       3021.60       148.95 o
  -3   8   1       4498.81       4725.16       163.81 o
  -2   8   1     171201.22     175262.02      1470.66 o
  -1   8   1     112324.63     111466.61      1111.78 o
   0   8   1      28109.80      28845.20       436.09 o
   1   8   1     112150.03     112309.01      1129.61 o
   2   8   1     173090.05     172214.11      1345.50 o
   3   8   1       5093.76       4986.73       170.46 o
   4   8   1       3328.73       3405.24       204.42 o
   5   8   1      39473.74      39927.84       726.92 o
   6   8   1     211643.81     211134.80      2605.03 o
   7   8   1      22842.19      22991.45       649.96 o
   8   8   1       1120.96       1086.05       162.32 o
   9   8   1      11532.40      11261.63       528.65 o
  10   8   1      28894.66      29327.95       935.45 o
  11   8   1      14381.36      14423.98       948.53 o
 -10   9   1      12082.67      12211.35       695.29 o
  -9   9   1      24809.65      24866.60       943.79 o
  -8   9   1      25676.10      27542.89       874.15 o
  -7   9   1       3765.98       3912.25       313.54 o
  -6   9   1      57300.14      56476.45      1228.93 o
  -5   9   1     134340.53     131535.92      2081.24 o
  -4   9   1       7212.81       7245.23       237.93 o
  -3   9   1      44598.24      44168.54       551.42 o
  -2   9   1      19267.96      19627.49       357.73 o
  -1   9   1       1714.73       1793.49       130.27 o
   0   9   1      38451.50      38104.20       568.36 o
   1   9   1       1488.50       1722.31       136.82 o
   2   9   1      19814.32      19952.53       361.05 o
   3   9   1      43980.45      44736.91       557.52 o
   4   9   1       7334.98       7485.75       246.10 o
   5   9   1     136287.19     135500.50      1633.71 o
   6   9   1      55491.05      53474.66      1080.65 o
   7   9   1       3600.58       3505.96       260.76 o
   8   9   1      25595.24      25529.95       856.21 o
   9   9   1      24330.50      24148.82       950.77 o
  10   9   1      11695.01      12939.73      1119.22 o
 -10  10   1       8893.65       9487.99       615.22 o
  -9  10   1       3518.16       3660.41       379.28 o
  -8  10   1      34474.48      33779.74      1094.14 o
  -7  10   1      19051.89      20549.78       736.38 o
  -6  10   1      27310.89      28026.46       824.84 o
  -5  10   1      34109.74      34588.62       935.56 o
  -4  10   1       7202.86       7227.00       243.70 o
  -3  10   1     207182.28     206451.48      2166.73 o
  -2  10   1       6000.92       5773.96       188.85 o
  -1  10   1      35098.90      34392.26       592.19 o
   0  10   1        413.59        556.48        89.58 o
   1  10   1      36055.68      36107.06       672.83 o
   2  10   1       6091.22       6307.64       234.78 o
   3  10   1     206236.80     206869.50      2069.64 o
   4  10   1       7107.63       7282.96       317.37 o
   5  10   1      34479.42      32105.42       789.23 o
   6  10   1      26592.57      25891.47       806.94 o
   7  10   1      18997.01      19453.11       727.08 o
   8  10   1      34698.37      34498.35      1215.18 o
   9  10   1       3638.44       4038.07       398.55 o
  10  10   1       8447.92       8343.42       583.35 o
  -9  11   1       5454.42       5804.28       550.66 o
  -8  11   1      21150.59      22792.70      1050.92 o
  -7  11   1        964.25        999.02       207.97 o
  -6  11   1      13091.48      13491.24       577.88 o
  -5  11   1      19250.63      19288.44       631.01 o
  -4  11   1      13730.85      13926.89       551.54 o
  -3  11   1      32440.60      30799.64       653.61 o
  -2  11   1       9749.56       9439.86       327.47 o
  -1  11   1      23899.91      23277.51       526.10 o
   0  11   1      24036.38      23356.80       523.40 o
   1  11   1      25026.67      25017.86       570.43 o
   2  11   1       9433.74       9281.35       338.29 o
   3  11   1      33657.12      33970.57       609.99 o
   4  11   1      14001.57      13534.82       416.24 o
   5  11   1      19433.01      19828.26       692.96 o
   6  11   1      12884.14      13573.90       671.77 o
   7  11   1        932.30       1352.88       258.79 o
   8  11   1      21426.10      23006.20       941.21 o
   9  11   1       5573.07       5845.81       700.53 o
  -9  12   1      18133.81      18205.87       992.24 o
  -8  12   1      91331.20      95757.64      2395.61 o
  -7  12   1      45262.78      48888.32      1402.48 o
  -6  12   1      51354.38      52241.97      1413.13 o
  -5  12   1        451.41        374.99       172.89 o
  -4  12   1       2212.99       2214.67       217.06 o
  -3  12   1      31213.76      31201.01       772.38 o
  -2  12   1      24976.99      24603.85       598.03 o
  -1  12   1       6864.56       7575.66       305.18 o
   0  12   1      80081.40      80342.50      1195.05 o
   1  12   1       6889.13       7139.17       310.90 o
   2  12   1      25263.07      25246.24       600.10 o
   3  12   1      32021.97      32666.45       693.97 o
   4  12   1       1692.10       2245.71       250.07 o
   5  12   1        361.81        447.21       179.96 o
   6  12   1      50457.82      50946.21      1400.38 o
   7  12   1      45601.10      45368.60      1351.73 o
   8  12   1      90418.38      93362.68      2528.75 o
   9  12   1      18229.61      18875.94      1007.07 o
  -8  13   1       2652.19       3187.22       435.87 o
  -7  13   1       3325.72       3337.60       379.22 o
  -6  13   1       4473.15       5044.58       444.44 o
  -5  13   1      40238.72      41333.36      1233.96 o
  -4  13   1      43163.36      43142.68      1086.42 o
  -3  13   1      47171.67      46504.25       986.52 o
  -2  13   1      11584.67      11859.39       422.54 o
  -1  13   1       5682.71       5673.46       280.38 o
   0  13   1     111864.88     111301.70      1614.06 o
   1  13   1       5916.73       5720.34       292.06 o
   2  13   1      12189.25      12523.11       426.44 o
   3  13   1      47793.74      47260.53      1258.54 o
   4  13   1      43137.32      43436.16      1102.86 o
   5  13   1      40453.58      40304.89      1219.83 o
   6  13   1       4360.73       4293.96       414.03 o
   7  13   1       3014.92       3061.98       387.92 o
   8  13   1       3093.79       2990.77       373.15 o
  -8  14   1       4133.80       3803.60       480.24 o
  -7  14   1       3295.56       3715.90       404.90 o
  -6  14   1        130.51        128.58       170.30 o
  -5  14   1      12375.21      13913.83       721.41 o
  -4  14   1       2724.33       2857.85       287.98 o
  -3  14   1      41215.49      41890.15      1076.83 o
  -2  14   1       4633.38       4637.63       281.15 o
  -1  14   1      12175.06      12076.88       440.61 o
   0  14   1         77.47        550.35       142.28 o
   1  14   1      11797.43      12073.13       487.57 o
   2  14   1       4475.35       5072.09       326.55 o
   3  14   1      40182.70      40443.29      1066.77 o
   4  14   1       2788.75       2848.36       293.55 o
   5  14   1      12498.06      12296.08       672.28 o
   6  14   1        112.75        370.93       184.83 o
   7  14   1       3389.38       3968.45       414.35 o
   8  14   1       4203.04       4276.21       446.60 o
  -7  15   1        851.21       1134.09       260.16 o
  -6  15   1       6883.10       7333.59       558.23 o
  -5  15   1      52015.21      52604.20      1504.20 o
  -4  15   1       9052.91       9636.34       610.34 o
  -3  15   1      26864.33      26465.54       868.22 o
  -2  15   1       5867.42       5718.03       392.83 o
  -1  15   1       8712.62       9139.67       496.29 o
   0  15   1      34781.04      35395.46      1059.83 o
   1  15   1       8634.89       8719.76       432.27 o
   2  15   1       6048.15       6050.87       406.89 o
   3  15   1      27582.01      27298.51       885.12 o
   4  15   1       8943.82       9036.86       574.21 o
   5  15   1      52037.38      53673.43      1505.85 o
   6  15   1       6889.57       7931.34       651.51 o
   7  15   1        959.64        877.78       228.56 o
  -6  16   1       7872.65       8382.77       752.75 o
  -5  16   1      15570.07      15200.89       796.33 o
  -4  16   1        148.60        178.97       173.89 o
  -3  16   1       2118.58       1939.13       265.72 o
  -2  16   1       6461.57       7264.49       543.52 o
  -1  16   1      13477.93      14243.68       896.01 o
   0  16   1       6103.96       6653.05       464.18 o
   1  16   1      13418.73      13378.15       589.53 o
   2  16   1       6258.77       6505.75       435.40 o
   3  16   1       2116.64       2301.67       284.60 o
   4  16   1        274.65        585.87       213.27 o
   5  16   1      15403.59      14657.66       779.13 o
   6  16   1       7750.76       7833.29       590.94 o
  -4  17   1      48723.24      51003.58      1492.27 o
  -3  17   1      13839.27      14171.63       995.10 o
  -2  17   1      36806.00      37725.52      1557.69 o
  -1  17   1      12241.82      11496.70      1272.74 o
   0  17   1      36519.22      37262.94      1509.75 o
   1  17   1      11998.30      11755.47       733.86 o
   2  17   1      37287.41      37016.22      1182.51 o
   3  17   1      14048.81      13912.66       666.57 o
   4  17   1      49373.19      53197.83      1523.78 o
  -2  18   1        773.12        732.90       376.62 o
  -1  18   1       8020.17       8122.13       734.60 o
   0  18   1        417.67        826.36       392.30 o
   1  18   1       7838.53       7053.96       887.16 o
   2  18   1        702.04       1214.76       286.29 o
   2   0   2      50758.38      52687.06       411.00 o
   3   0   2      94310.74      93473.11       676.09 o
   4   0   2      68379.65      68349.79       651.91 o
   5   0   2     166570.62     167514.73      1542.44 o
   6   0   2         73.65        211.28        64.81 o
   7   0   2      62918.93      62706.36       869.70 o
   8   0   2      25005.05      24720.09       517.79 o
   9   0   2      14949.29      15018.44       525.99 o
  10   0   2       1220.67       1140.31       272.27 o
  11   0   2      44731.22      42809.25      1288.37 o
  12   0   2      14481.31      14924.86       747.40 o
 -12   1   2      50459.39      51739.14      1454.22 o
 -11   1   2       3718.36       3794.47       366.93 o
 -10   1   2       4175.06       4348.30       365.69 o
  -9   1   2       1875.67       2048.97       238.57 o
  -8   1   2     132044.27     133183.64      1516.08 o
  -7   1   2      30127.51      29872.89       457.58 o
  -6   1   2      64417.21      64891.54       806.89 o
  -5   1   2      25030.98      24710.32       387.35 o
  -4   1   2        357.41        623.99        59.04 o
  -3   1   2     114327.50     116261.73       892.89 o
  -2   1   2       5517.22       5808.11       101.88 o
  -1   1   2      12619.03      13466.07       251.88 o
   1   1   2      12226.86      12453.44       303.05 o
   2   1   2       4902.70       5276.51       185.19 o
   3   1   2     114579.86     117856.23       906.37 o
   4   1   2        150.38        380.58        53.53 o
   5   1   2      24768.88      24758.10       370.44 o
   6   1   2      65057.61      65718.41       819.84 o
   7   1   2      29681.46      28888.95       505.08 o
   8   1   2     131340.33     129712.10      1410.18 o
   9   1   2       1986.78       2009.70       193.98 o
  10   1   2       4706.93       4723.38       403.74 o
  11   1   2       3551.67       4566.10       541.90 o
  12   1   2      50287.90      50870.57      1678.91 o
 -12   2   2       2478.53       2526.95       318.94 o
 -11   2   2       7682.53       8331.88       543.39 o
 -10   2   2      14806.09      15254.02       719.46 o
  -9   2   2       2323.90       2463.07       227.49 o
  -8   2   2      11166.55      10718.61       342.12 o
  -7   2   2       2533.19       2754.32       166.23 o
  -6   2   2      16036.38      15505.24       339.52 o
  -5   2   2     443864.50     440425.75      3502.11 o
  -4   2   2      26092.49      26530.30       385.40 o
  -3   2   2     852503.12     816039.69      6295.00 o
  -2   2   2      17613.62      18332.97       254.01 o
  -1   2   2       7032.43       7347.48       146.31 o
   0   2   2       2234.56       2420.77       105.75 o
   1   2   2       6922.86       7398.50       132.69 o
   2   2   2      16731.20      17437.20       235.76 o
   3   2   2     849229.44     819818.56      6351.18 o
   4   2   2      27029.78      27478.38       407.19 o
   5   2   2     441510.78     430799.47      3955.31 o
   6   2   2      16292.32      15916.41       403.05 o
   7   2   2       3327.50       3195.44       254.72 o
   8   2   2      11361.76      11204.23       375.18 o
   9   2   2       2585.47       2928.30       242.00 o
  10   2   2      14481.04      14314.35       622.01 o
  11   2   2       7568.97       8771.63       527.19 o
  12   2   2       2513.62       2507.27       387.16 o
 -12   3   2      12559.53      10932.87       637.73 o
 -11   3   2      10986.38      11085.47       644.44 o
 -10   3   2       6866.95       7344.13       497.35 o
  -9   3   2      12661.83      12544.50       529.39 o
  -8   3   2     114595.40     112720.77      1502.84 o
  -7   3   2       9669.27       9426.91       278.41 o
  -6   3   2      77142.65      78189.96       955.33 o
  -5   3   2      20868.77      20335.20       349.79 o
  -4   3   2     167854.66     170531.88      1735.37 o
  -3   3   2     188650.03     194503.41      2026.93 o
  -2   3   2     167325.97     173279.73      1422.16 o
  -1   3   2      30179.73      30804.72       327.89 o
   0   3   2       2718.43       2710.27        73.47 o
   1   3   2      31064.39      31882.82       310.48 o
   2   3   2     165388.95     171906.67      1546.91 o
   3   3   2     191863.91     198009.34      1627.66 o
   4   3   2     170745.81     167256.47      1529.82 o
   5   3   2      20331.99      20228.39       421.17 o
   6   3   2      76064.06      76133.14      1056.54 o
   7   3   2      10225.63       9946.04       354.96 o
   8   3   2     115619.81     114202.33      1405.78 o
   9   3   2      13380.41      13991.49       496.31 o
  10   3   2       6846.49       7537.74       413.45 o
  11   3   2      11103.43      11689.07       701.23 o
  12   3   2      12907.00      14286.41      1148.74 o
 -12   4   2       3410.20       2812.63       704.34 o
 -11   4   2      17971.57      17476.27       740.46 o
 -10   4   2       1037.20       1160.59       291.06 o
  -9   4   2      23190.47      22811.77       767.65 o
  -8   4   2      66031.60      67280.71      1170.44 o
  -7   4   2      55694.50      54819.59       941.55 o
  -6   4   2      62967.75      63467.61       999.08 o
  -5   4   2      62641.98      63474.68       854.94 o
  -4   4   2      13725.23      13827.66       325.60 o
  -3   4   2      91186.77      89701.52      1049.39 o
  -2   4   2     118401.39     122292.02      1256.59 o
  -1   4   2      69681.41      68877.64       654.58 o
   0   4   2      39434.11      40705.52       386.75 o
   1   4   2      70014.15      70172.30       587.67 o
   2   4   2     114839.61     118314.99      1097.51 o
   3   4   2      91543.63      91334.19      1095.82 o
   4   4   2      14507.40      14613.94       319.61 o
   5   4   2      61649.11      61551.73       865.67 o
   6   4   2      63715.09      64029.81       886.13 o
   7   4   2      54903.41      54732.84       845.35 o
   8   4   2      66509.67      65567.92      1096.12 o
   9   4   2      23182.45      23152.26       633.79 o
  10   4   2        898.10        864.03       169.54 o
  11   4   2      17560.00      17953.47       875.54 o
  12   4   2       3466.43       3199.02       442.01 o
 -11   5   2      12648.97      13521.22       818.18 o
 -10   5   2       5341.10       4425.01       336.73 o
  -9   5   2       7048.86       7393.73       367.76 o
  -8   5   2      32789.50      33811.02       832.08 o
  -7   5   2       6521.28       7100.96       300.76 o
  -6   5   2      70064.61      70183.47      1086.90 o
  -5   5   2      21433.54      21482.17       440.98 o
  -4   5   2     283726.19     281183.44      2515.35 o
  -3   5   2     232282.94     230146.33      2226.16 o
  -2   5   2     104489.33     106060.49       982.49 o
  -1   5   2     278642.66     275715.59      2674.52 o
   0   5   2       4511.81       4305.40       123.10 o
   1   5   2     278110.12     276776.16      1857.29 o
   2   5   2     104183.73     105899.77       953.08 o
   3   5   2     228680.66     226970.41      2238.65 o
   4   5   2     286824.50     281050.28      2605.68 o
   5   5   2      21666.74      21287.93       419.88 o
   6   5   2      71341.92      68882.52      1068.08 o
   7   5   2       6541.21       6314.49       310.08 o
   8   5   2      32676.81      32889.34       742.22 o
   9   5   2       6639.70       7163.48       353.84 o
  10   5   2       5459.52       5693.38       417.59 o
  11   5   2      12197.04      12693.23       835.50 o
 -11   6   2       1024.10        759.69       307.04 o
 -10   6   2      62276.59      63119.82      1454.16 o
  -9   6   2       3938.78       4105.23       308.35 o
  -8   6   2      21409.39      20994.17       656.41 o
  -7   6   2      23085.69      23527.44       660.75 o
  -6   6   2      18337.06      18321.40       471.44 o
  -5   6   2      73036.73      72254.34       952.46 o
  -4   6   2      73079.21      73365.96       840.90 o
  -3   6   2      31625.28      31514.76       442.87 o
  -2   6   2     151376.64     152516.73      1312.85 o
  -1   6   2       1582.56       2035.42       208.05 o
   0   6   2         13.99        374.19        74.09 o
   1   6   2       1562.53       1637.38        77.22 o
   2   6   2     147624.89     147215.59      1190.83 o
   3   6   2      32594.25      32677.10       560.64 o
   4   6   2      74180.55      73661.57       922.18 o
   5   6   2      71348.33      69497.77      1224.85 o
   6   6   2      17588.19      18160.53       497.94 o
   7   6   2      22687.78      22512.02       558.54 o
   8   6   2      22373.67      22238.11       586.80 o
   9   6   2       3607.92       4155.78       314.90 o
  10   6   2      62047.12      63195.39      1453.13 o
  11   6   2       1136.09       1571.67       348.24 o
 -11   7   2       3630.60       4325.30       890.27 o
 -10   7   2       5116.98       5752.90       465.03 o
  -9   7   2      33969.50      33467.18       967.63 o
  -8   7   2      16242.12      17137.94       606.64 o
  -7   7   2      21669.31      21328.74       641.18 o
  -6   7   2       5641.99       5583.14       263.47 o
  -5   7   2      14078.51      14151.58       392.89 o
  -4   7   2       2946.38       3348.64       181.21 o
  -3   7   2      48377.90      48040.56       605.03 o
  -2   7   2       1351.90       1508.84        84.14 o
  -1   7   2     293857.69     285990.03      2888.91 o
   0   7   2       3456.07       3745.03       139.42 o
   1   7   2     297468.16     293160.78      2256.07 o
   2   7   2       1539.19       1604.82        91.62 o
   3   7   2      47469.68      47749.48       686.88 o
   4   7   2       2529.08       2950.81       217.72 o
   5   7   2      13935.52      13199.42       427.77 o
   6   7   2       5231.71       5346.63       243.60 o
   7   7   2      21346.82      20929.57       543.01 o
   8   7   2      15743.23      15578.92       551.61 o
   9   7   2      35102.61      35729.59      1047.81 o
  10   7   2       4917.76       4772.32       378.52 o
  11   7   2       3694.72       4298.84       423.86 o
 -11   8   2       5671.30       5451.42       825.99 o
 -10   8   2      16471.92      16939.50       785.85 o
  -9   8   2      36535.36      37956.42      1162.86 o
  -8   8   2       1681.56       2095.97       301.86 o
  -7   8   2      65988.22      66420.23      1336.75 o
  -6   8   2      30500.48      30572.86       810.61 o
  -5   8   2      21353.15      21821.21       515.05 o
  -4   8   2       4161.92       4147.09       184.13 o
  -3   8   2      36709.19      36110.19       542.66 o
  -2   8   2      44460.82      45833.70       602.60 o
  -1   8   2      55455.42      52629.65       627.86 o
   0   8   2      57860.22      57632.02       792.98 o
   1   8   2      56121.36      53953.89       864.16 o
   2   8   2      43862.30      42469.04       540.36 o
   3   8   2      36004.07      35476.88       547.25 o
   4   8   2       3996.98       4433.54       193.19 o
   5   8   2      21944.34      21569.07       605.07 o
   6   8   2      31300.54      30530.78       715.91 o
   7   8   2      66132.90      65725.67      1275.75 o
   8   8   2       1603.32       1459.65       208.13 o
   9   8   2      36408.82      35717.20      1061.52 o
  10   8   2      15963.39      16665.99       716.62 o
  11   8   2       5808.89       5967.34       872.78 o
 -10   9   2      37572.65      38122.61      1226.05 o
  -9   9   2       8522.88       7814.44       523.77 o
  -8   9   2       3996.47       4264.81       377.53 o
  -7   9   2       9399.88       8869.80       514.29 o
  -6   9   2      11593.56      12459.53       470.36 o
  -5   9   2      18945.96      18378.03       477.95 o
  -4   9   2     156891.14     153907.50      2145.35 o
  -3   9   2      15131.92      15736.33       395.46 o
  -2   9   2     127119.16     128111.61      1435.54 o
  -1   9   2       5104.29       5245.57       325.93 o
   0   9   2      56218.98      57692.47       791.93 o
   1   9   2       4253.75       4243.29       196.63 o
   2   9   2     127895.12     127995.16      1454.15 o
   3   9   2      16680.30      17048.09       340.07 o
   4   9   2     156460.12     155210.62      2066.73 o
   5   9   2      18652.32      18790.68       531.75 o
   6   9   2      11625.18      11386.57       474.53 o
   7   9   2       9344.56       9163.39       472.67 o
   8   9   2       3990.30       3957.25       320.81 o
   9   9   2       8522.14       7960.35       495.57 o
  10   9   2      38091.06      40330.06      1238.04 o
 -10  10   2       8311.05       9216.07       597.70 o
  -9  10   2      21103.37      21872.81       900.13 o
  -8  10   2       2534.19       2635.85       317.76 o
  -7  10   2      18372.51      19111.15       774.64 o
  -6  10   2       9283.57       9731.20       476.29 o
  -5  10   2      55247.97      56043.13      1042.12 o
  -4  10   2      34229.80      35583.34       665.57 o
  -3  10   2      75262.53      75813.65      1267.03 o
  -2  10   2     102490.02     100492.48      1283.52 o
  -1  10   2      58148.04      58050.57       867.83 o
   0  10   2      17755.03      16786.00       400.44 o
   1  10   2      59100.95      58779.83       905.87 o
   2  10   2     102539.91      99633.10      1813.19 o
   3  10   2      73012.30      72028.51       894.92 o
   4  10   2      34233.09      34234.16       577.97 o
   5  10   2      56051.89      55058.00       878.36 o
   6  10   2       9401.28       9225.27       426.64 o
   7  10   2      18947.35      19878.39       743.44 o
   8  10   2       2746.77       2662.03       300.37 o
   9  10   2      20240.93      18859.45       798.71 o
  10  10   2       8503.96       8513.86       721.35 o
  -9  11   2       5819.29       7843.01       639.52 o
  -8  11   2       6098.14       6023.97       602.54 o
  -7  11   2      10042.37      10529.13       579.80 o
  -6  11   2      15250.03      15346.80       614.04 o
  -5  11   2      34507.70      35717.34       920.05 o
  -4  11   2      18916.58      19301.49       560.04 o
  -3  11   2       1957.64       2025.58       187.30 o
  -2  11   2      33931.06      34259.47       658.38 o
  -1  11   2      38831.14      38315.02       704.65 o
   0  11   2      17457.03      17755.34       473.58 o
   1  11   2      37687.65      36175.02       702.96 o
   2  11   2      36221.17      36634.65       643.61 o
   3  11   2       2347.37       2605.32       169.27 o
   4  11   2      18019.11      18388.56       503.01 o
   5  11   2      34891.52      35577.40       964.80 o
   6  11   2      15036.32      15086.02       711.18 o
   7  11   2       9647.65      10206.14       608.35 o
   8  11   2       6164.44       6752.92       511.87 o
   9  11   2       5838.48       6694.52       530.10 o
  -9  12   2        733.37        712.55       249.31 o
  -8  12   2       2034.19       2301.65       374.56 o
  -7  12   2       1156.22        988.72       257.82 o
  -6  12   2        653.25       1041.81       345.07 o
  -5  12   2      13062.07      13180.38       656.69 o
  -4  12   2       5520.74       5463.34       357.80 o
  -3  12   2       6391.57       6505.01       305.06 o
  -2  12   2      15769.93      15829.78       450.17 o
  -1  12   2       3142.17       3330.48       208.53 o
   0  12   2      45685.48      44521.28       827.94 o
   1  12   2       3197.32       3466.80       220.36 o
   2  12   2      15605.34      15827.89       463.25 o
   3  12   2       6320.86       6330.83       385.31 o
   4  12   2       5496.89       4986.21       357.73 o
   5  12   2      13480.33      12697.11       648.35 o
   6  12   2        554.74        535.81       193.86 o
   7  12   2       1260.32       1449.26       261.40 o
   8  12   2       2204.30       2018.76       339.60 o
   9  12   2        785.20        916.76       443.40 o
  -8  13   2       2033.48       1935.52       427.70 o
  -7  13   2      15228.44      15904.96       906.13 o
  -6  13   2       2031.95       2233.93       309.86 o
  -5  13   2        881.75       1055.18       234.00 o
  -4  13   2      18257.77      18499.32       952.15 o
  -3  13   2      20492.75      20558.79       637.89 o
  -2  13   2       9989.32      10389.88       377.43 o
  -1  13   2       6561.71       6411.54       327.62 o
   0  13   2      86258.52      84595.88      1796.84 o
   1  13   2       6698.73       6824.83       314.93 o
   2  13   2      10406.46      10958.93       458.57 o
   3  13   2      20094.04      20262.23       638.08 o
   4  13   2      18266.69      19499.62       721.71 o
   5  13   2        841.05        937.27       217.42 o
   6  13   2       2154.12       2814.74       351.00 o
   7  13   2      15495.98      15932.26       800.54 o
   8  13   2       2017.06       2503.30       349.43 o
  -7  14   2       3808.24       3869.08       481.22 o
  -6  14   2       8565.51       9184.76       605.41 o
  -5  14   2       4331.10       4639.20       417.66 o
  -4  14   2      12797.12      13377.03       604.45 o
  -3  14   2      36504.05      36492.33      1001.20 o
  -2  14   2      15972.26      14903.37       588.02 o
  -1  14   2      17421.77      17404.74       560.52 o
   0  14   2      94369.62      96292.52      1510.25 o
   1  14   2      17068.47      17521.15       596.72 o
   2  14   2      16335.08      16291.78       581.48 o
   3  14   2      35573.54      36859.31      1021.31 o
   4  14   2      12784.54      13325.16       612.57 o
   5  14   2       4513.68       5528.77       560.05 o
   6  14   2       8515.68       8926.55       598.34 o
   7  14   2       3766.56       3653.37       405.15 o
  -7  15   2       1801.21       1940.51       374.87 o
  -6  15   2       7445.29       7862.25       837.39 o
  -5  15   2      19172.89      19100.76       862.92 o
  -4  15   2      32943.00      33001.42      1203.17 o
  -3  15   2      11041.86      10637.16       591.00 o
  -2  15   2      45840.11      44801.21      1346.86 o
  -1  15   2      49462.09      50476.73      1452.33 o
   0  15   2       7695.87       7227.68       421.33 o
   1  15   2      48074.23      48613.28      1072.74 o
   2  15   2      46737.28      46782.89      1151.78 o
   3  15   2      10508.40      10945.82       559.85 o
   4  15   2      32973.49      32062.54      1103.36 o
   5  15   2      19394.16      19665.44       881.08 o
   6  15   2       7218.48       8251.14       590.85 o
   7  15   2       1970.38       2222.47       336.59 o
  -5  16   2        617.34        930.91       250.84 o
  -4  16   2       2755.16       3054.13       402.43 o
  -3  16   2      24698.19      23792.62       917.41 o
  -2  16   2       2029.20       2152.19       374.37 o
  -1  16   2       1352.84       1224.80       320.51 o
   0  16   2      29641.01      28814.78       879.39 o
   1  16   2       1534.94       1637.81       241.87 o
   2  16   2       1907.00       2365.29       307.02 o
   3  16   2      24005.30      24778.82       875.68 o
   4  16   2       3046.15       3162.39       362.12 o
   5  16   2        741.68        724.68       228.34 o
  -4  17   2      23037.53      22872.18      1082.30 o
  -3  17   2      17083.97      15346.80      1263.10 o
  -2  17   2      15506.59      15768.33      1301.43 o
  -1  17   2       4571.03       4544.87       586.91 o
   0  17   2       9040.84       9567.07       646.27 o
   1  17   2       4698.37       4966.31       489.04 o
   2  17   2      15430.40      15477.35       755.91 o
   3  17   2      16670.74      18075.13       843.85 o
   4  17   2      23176.86      24256.92      1002.19 o
  -2  18   2       6306.45       6728.46       668.50 o
  -1  18   2        572.50        853.13       328.94 o
   0  18   2      11926.64      12492.98      1135.44 o
   1  18   2        553.45        568.47       254.10 o
   2  18   2       6426.73       7234.70       614.66 o
   1   0   3      21810.25      23239.28       279.08 o
   2   0   3       7399.90       7755.74       145.77 o
   3   0   3     108592.38     108102.30       881.04 o
   4   0   3      96498.40      96623.86      1000.40 o
   5   0   3      81423.30      80646.63       883.36 o
   6   0   3       7220.54       7575.38       247.17 o
   7   0   3      29923.20      29167.26       589.10 o
   8   0   3      28202.92      26551.95       641.05 o
   9   0   3      13249.79      13228.28       470.04 o
  10   0   3       4139.28       4482.84       359.69 o
  11   0   3       9610.59       9558.77       639.40 o
  12   0   3        254.47        273.67       220.34 o
 -12   1   3       3947.56       4073.29       444.61 o
 -11   1   3      32862.74      32811.75      1207.03 o
 -10   1   3      37345.84      36562.79       978.08 o
  -9   1   3        341.39        494.54       151.22 o
  -8   1   3      11462.49      11814.83       373.98 o
  -7   1   3       7477.00       7504.15       222.42 o
  -6   1   3      31479.74      31371.56       479.85 o
  -5   1   3      49069.03      49955.40       617.97 o
  -4   1   3       1347.18       1518.44        76.83 o
  -3   1   3       7794.44       8182.81       164.37 o
  -2   1   3      43653.30      43980.14       404.22 o
  -1   1   3       2640.70       2965.63        93.11 o
   0   1   3      28266.48      30810.51       545.74 o
   1   1   3       2588.75       2899.30        94.59 o
   2   1   3      44149.62      44131.56       492.71 o
   3   1   3       7669.09       8300.93       165.28 o
   4   1   3       1917.85       1965.09        95.19 o
   5   1   3      49409.11      48382.54       974.37 o
   6   1   3      33200.10      32661.93       528.10 o
   7   1   3       7379.84       7286.00       252.94 o
   8   1   3      12299.12      11278.23       413.65 o
   9   1   3        455.67        489.45       115.01 o
  10   1   3      37104.91      36028.39      1030.34 o
  11   1   3      32703.57      31922.14      1065.66 o
  12   1   3       3800.63       4013.87       513.89 o
 -12   2   3       6629.79       6096.73       534.95 o
 -11   2   3       3921.41       3497.41       402.44 o
 -10   2   3      31045.87      30832.18      1142.20 o
  -9   2   3      46622.79      45979.33       987.50 o
  -8   2   3      15114.98      15419.73       558.88 o
  -7   2   3      52589.73      52738.89       761.12 o
  -6   2   3      44950.87      45346.51       666.94 o
  -5   2   3     239407.64     240004.83      2226.85 o
  -4   2   3      80747.27      79641.73       836.95 o
  -3   2   3      13566.67      14256.32       277.81 o
  -2   2   3       8622.26       9267.44       148.61 o
  -1   2   3       1653.32       2135.66        90.17 o
   0   2   3      13575.01      14937.60       268.44 o
   1   2   3       1664.26       2317.84       176.24 o
   2   2   3       8688.53       9115.48       157.25 o
   3   2   3      14252.87      14916.10       238.68 o
   4   2   3      81065.21      81480.43       876.29 o
   5   2   3     236601.28     234398.59      2110.42 o
   6   2   3      44514.86      44701.16       715.48 o
   7   2   3      51829.18      53251.18       850.42 o
   8   2   3      15208.56      14709.29       474.01 o
   9   2   3      46357.98      45290.82       975.40 o
  10   2   3      31496.81      31088.47       943.74 o
  11   2   3       3947.43       3737.10       374.52 o
  12   2   3       6732.27       7813.91       728.38 o
 -12   3   3       8294.49       9135.40       652.06 o
 -11   3   3      25262.97      24595.73       955.35 o
 -10   3   3      77219.82      77716.12      1739.58 o
  -9   3   3       9277.37       9262.14       499.56 o
  -8   3   3      47608.82      46911.59       941.76 o
  -7   3   3      19418.86      19888.03       493.27 o
  -6   3   3      33836.40      33596.51       573.65 o
  -5   3   3      60793.88      61888.65       867.21 o
  -4   3   3      30893.01      29078.55       487.33 o
  -3   3   3      29899.57      31718.16       614.54 o
  -2   3   3     244908.34     244394.55      2906.66 o
  -1   3   3     117327.98     120307.45      1159.60 o
   0   3   3        582.16        843.16        53.52 o
   1   3   3     113618.97     118396.88       973.65 o
   2   3   3     243816.50     245632.84      2050.16 o
   3   3   3      29520.47      30544.86       425.41 o
   4   3   3      29529.49      30290.80       505.62 o
   5   3   3      61463.59      60712.07       802.72 o
   6   3   3      33171.34      33421.93       603.14 o
   7   3   3      19744.53      19978.24       484.91 o
   8   3   3      46729.78      46131.84       940.51 o
   9   3   3       9306.17       9519.90       387.11 o
  10   3   3      76957.87      76943.11      1532.44 o
  11   3   3      23832.14      23359.83      1111.33 o
  12   3   3       8209.83       7884.97       726.43 o
 -12   4   3       1833.63       1817.13       313.43 o
 -11   4   3       1270.70       1343.47       255.09 o
 -10   4   3      27972.99      27607.43      1079.56 o
  -9   4   3       7018.36       7539.44       502.11 o
  -8   4   3      58700.18      58512.49      1209.39 o
  -7   4   3       3562.44       3709.55       227.23 o
  -6   4   3      95797.03      97418.34      1231.94 o
  -5   4   3     123804.70     125507.99      1453.14 o
  -4   4   3      17666.59      17664.38       390.65 o
  -3   4   3      26261.90      27602.71       482.28 o
  -2   4   3      12590.89      12774.27       298.93 o
  -1   4   3      34438.42      35547.21       651.97 o
   0   4   3     743806.06     726022.81      5502.62 o
   1   4   3      34902.18      35746.18       449.51 o
   2   4   3      12292.31      12705.30       227.39 o
   3   4   3      28384.80      28256.09       365.35 o
   4   4   3      17882.12      17712.23       372.45 o
   5   4   3     123140.70     124628.80      1615.07 o
   6   4   3      93646.66      90306.06      1146.46 o
   7   4   3       4031.49       3835.04       234.73 o
   8   4   3      58841.04      58623.26      1047.70 o
   9   4   3       6720.51       6996.64       346.97 o
  10   4   3      28522.90      29118.33      1014.22 o
  11   4   3       1240.13       1452.20       317.60 o
  12   4   3       1956.84       2225.23       380.57 o
 -11   5   3      32351.19      33880.92      1127.53 o
 -10   5   3      12589.36      12856.11       577.86 o
  -9   5   3      33373.07      33430.93      1011.67 o
  -8   5   3      46771.45      45292.92      1073.68 o
  -7   5   3      21564.82      21716.28       570.53 o
  -6   5   3      23375.57      23239.53       515.76 o
  -5   5   3      22264.91      22255.93       507.10 o
  -4   5   3      68888.67      71099.05      1366.53 o
  -3   5   3      79794.81      81849.18      1058.07 o
  -2   5   3      42727.97      43094.34       584.57 o
  -1   5   3      11126.19      11506.53       255.31 o
   0   5   3      50992.53      51386.85       621.12 o
   1   5   3      11453.28      11694.39       193.65 o
   2   5   3      42609.16      43120.97       508.01 o
   3   5   3      78706.75      77662.92       998.43 o
   4   5   3      70089.56      69833.01       864.49 o
   5   5   3      22923.02      22847.12       439.56 o
   6   5   3      24463.73      24229.68       615.55 o
   7   5   3      20966.26      21793.45       570.23 o
   8   5   3      46527.46      45177.08      1093.12 o
   9   5   3      32721.29      32434.24       924.37 o
  10   5   3      12723.00      12562.14       671.59 o
  11   5   3      32438.63      34098.56      1383.75 o
 -11   6   3      21229.98      21045.62      1022.36 o
 -10   6   3      48823.71      47339.59      1189.37 o
  -9   6   3      34181.30      33496.20       947.90 o
  -8   6   3       2121.34       2270.55       245.46 o
  -7   6   3      24635.18      25146.72       620.98 o
  -6   6   3      15140.37      15421.51       503.99 o
  -5   6   3      72492.84      72336.57      1026.20 o
  -4   6   3      28421.01      27790.18       556.32 o
  -3   6   3      54314.17      53633.09       749.77 o
  -2   6   3     114496.34     113686.58      1173.62 o
  -1   6   3      33121.72      32741.80       501.76 o
   0   6   3      55271.66      55323.34       602.25 o
   1   6   3      31538.76      31767.93       421.90 o
   2   6   3     117154.75     115502.70      1132.96 o
   3   6   3      54540.67      54451.45       797.96 o
   4   6   3      28721.33      27492.36       461.79 o
   5   6   3      73071.30      72538.50       939.36 o
   6   6   3      13800.99      13851.97       458.36 o
   7   6   3      25399.12      26231.22       692.45 o
   8   6   3       1986.42       1928.23       210.40 o
   9   6   3      34383.09      35239.57       986.73 o
  10   6   3      49694.96      49262.34      1389.26 o
  11   6   3      21216.71      22645.88       955.60 o
 -11   7   3       7398.22       6469.89       899.47 o
 -10   7   3      25083.80      25532.84      1083.61 o
  -9   7   3      18027.98      18090.58       699.52 o
  -8   7   3      24938.28      25738.91       802.57 o
  -7   7   3      61076.14      62082.94      1290.75 o
  -6   7   3      81124.31      80373.54      1412.06 o
  -5   7   3      30519.08      30573.22       631.67 o
  -4   7   3      41219.96      41663.95       695.28 o
  -3   7   3      32062.58      30694.74       736.20 o
  -2   7   3      95258.45      96534.77      1144.80 o
  -1   7   3      87290.23      86688.30       940.55 o
   0   7   3     202825.86     199152.42      1470.90 o
   1   7   3      84666.12      85020.68       858.40 o
   2   7   3      95313.31      93992.25       944.18 o
   3   7   3      32032.70      31632.86       499.09 o
   4   7   3      38807.17      38511.54       604.51 o
   5   7   3      30838.72      30383.10       601.88 o
   6   7   3      79567.23      78360.76      1155.60 o
   7   7   3      60613.46      59241.90      1313.63 o
   8   7   3      25301.90      26433.08       793.84 o
   9   7   3      17857.85      17950.50       691.85 o
  10   7   3      25577.37      26542.11       901.11 o
  11   7   3       7074.60       7267.19       549.24 o
 -11   8   3        645.45        900.64       305.13 o
 -10   8   3      16986.41      17367.99       908.36 o
  -9   8   3      21749.25      23101.16       893.35 o
  -8   8   3      73202.32      73342.53      1637.56 o
  -7   8   3       7414.39       7466.16       411.20 o
  -6   8   3        163.55        365.77       127.70 o
  -5   8   3      22327.28      22776.06       550.40 o
  -4   8   3      17068.92      16761.24       414.59 o
  -3   8   3       8410.70       8308.51       252.58 o
  -2   8   3      52275.52      52233.38       790.93 o
  -1   8   3      73791.95      72239.66       903.86 o
   0   8   3      74534.33      74292.04       745.59 o
   1   8   3      72087.05      69835.74       755.15 o
   2   8   3      52069.46      52687.86       629.40 o
   3   8   3       8594.59       8167.58       249.67 o
   4   8   3      18283.45      17648.45       436.31 o
   5   8   3      24291.66      23971.57       532.31 o
   6   8   3        183.05        468.73       127.85 o
   7   8   3       8022.84       8028.90       421.22 o
   8   8   3      74324.45      72388.16      1578.17 o
   9   8   3      22541.07      22967.74       759.54 o
  10   8   3      17438.14      16846.55       721.27 o
  11   8   3        639.82        151.89       229.35 o
 -10   9   3      10171.79      10636.90       636.26 o
  -9   9   3       5744.59       6034.78       471.98 o
  -8   9   3       9901.32       9913.91       572.19 o
  -7   9   3        831.66       1254.05       221.52 o
  -6   9   3      18780.16      19479.07       737.06 o
  -5   9   3      12522.13      12089.56       389.22 o
  -4   9   3      19639.66      17936.95       509.72 o
  -3   9   3      53882.95      54052.31       775.25 o
  -2   9   3      17096.96      17453.10       351.17 o
  -1   9   3       1802.88       2060.19       135.72 o
   0   9   3      25445.87      25845.98       498.43 o
   1   9   3       1614.27       1719.12        86.73 o
   2   9   3      16840.56      16443.96       307.20 o
   3   9   3      53388.45      51776.59       697.61 o
   4   9   3      18533.79      17792.63       428.49 o
   5   9   3      12918.93      13411.65       482.56 o
   6   9   3      18579.00      18661.43       668.52 o
   7   9   3        782.58        767.77       162.95 o
   8   9   3      10309.94       9576.34       487.42 o
   9   9   3       5330.04       5080.96       401.59 o
  10   9   3       9854.16       9697.81       597.53 o
 -10  10   3       7414.86       7816.00       558.85 o
  -9  10   3      11366.49      10908.30       634.63 o
  -8  10   3      31759.70      30839.11      1072.37 o
  -7  10   3      18072.66      17905.21       754.73 o
  -6  10   3      16535.47      17262.07       708.44 o
  -5  10   3      10789.21      11139.05       425.20 o
  -4  10   3      13884.68      13920.12       460.19 o
  -3  10   3      45975.21      47033.92       734.54 o
  -2  10   3      12591.21      12525.17       296.95 o
  -1  10   3       7191.46       7082.64       292.81 o
   0  10   3      17940.66      17064.88       354.25 o
   1  10   3       6520.15       6561.60       259.45 o
   2  10   3      12857.49      12350.07       284.94 o
   3  10   3      45311.18      45165.21       719.41 o
   4  10   3      13660.53      13444.81       456.50 o
   5  10   3      10786.87       9929.10       390.85 o
   6  10   3      16781.00      16269.78       576.25 o
   7  10   3      17910.54      18810.39       722.38 o
   8  10   3      31770.84      30610.33      1364.37 o
   9  10   3      10864.58      11055.98       602.21 o
  10  10   3       7236.91       7757.68       639.81 o
  -9  11   3      15803.38      15822.44       909.29 o
  -8  11   3      11028.01      10510.08       722.34 o
  -7  11   3       6746.79       6909.69       571.68 o
  -6  11   3      15064.27      14863.10       669.93 o
  -5  11   3      13199.46      13357.52       547.58 o
  -4  11   3      67266.46      68461.91      1336.64 o
  -3  11   3      13148.08      13011.26       410.93 o
  -2  11   3      56906.97      56973.23       902.20 o
  -1  11   3      61922.21      62579.18      1052.08 o
   0  11   3     208675.94     205271.33      2148.69 o
   1  11   3      61498.66      61050.68       969.53 o
   2  11   3      57309.64      57244.00       858.11 o
   3  11   3      13787.07      14886.87       453.84 o
   4  11   3      67421.38      69086.64      1569.19 o
   5  11   3      13097.92      13599.05       521.65 o
   6  11   3      14827.17      15140.20       716.88 o
   7  11   3       6889.00       7020.22       513.01 o
   8  11   3      11612.32      11419.44       667.57 o
   9  11   3      15685.83      15474.85       795.44 o
  -9  12   3       2139.69       1961.26       434.88 o
  -8  12   3       4787.27       4789.86       513.33 o
  -7  12   3      72741.38      73291.71      2018.29 o
  -6  12   3      74311.30      78088.58      2037.25 o
  -5  12   3      15217.77      15312.91       712.97 o
  -4  12   3       9428.05       8827.69       456.65 o
  -3  12   3      40273.93      38932.49       814.00 o
  -2  12   3      51190.55      50846.58       925.60 o
  -1  12   3      22749.67      23287.40       615.33 o
   0  12   3        336.04        458.71       110.78 o
   1  12   3      21730.61      23001.63       567.48 o
   2  12   3      51982.06      53092.99       935.85 o
   3  12   3      39828.15      40809.72       914.15 o
   4  12   3       8965.48       8567.60       405.24 o
   5  12   3      16137.70      16366.89       744.66 o
   6  12   3      73949.89      74557.90      1866.94 o
   7  12   3      73458.53      74526.93      1804.69 o
   8  12   3       4685.78       4668.93       535.11 o
   9  12   3       2366.55       2435.63       353.18 o
  -8  13   3      26575.08      26795.89      1223.34 o
  -7  13   3      11380.24      10250.53       733.12 o
  -6  13   3      11027.01      10797.56       738.16 o
  -5  13   3       9944.10       9758.73       593.06 o
  -4  13   3      35717.22      34384.86       864.64 o
  -3  13   3      13628.38      13256.91       548.60 o
  -2  13   3      61334.59      61030.93      1052.00 o
  -1  13   3        724.05        638.40       127.59 o
   0  13   3        603.54       1048.66       147.04 o
   1  13   3        729.97        802.02       158.26 o
   2  13   3      61097.29      59824.95      1527.16 o
   3  13   3      13716.40      13592.59       523.35 o
   4  13   3      35280.25      34730.06       995.90 o
   5  13   3      10005.08       8986.86       604.94 o
   6  13   3      10950.59      10102.21       626.54 o
   7  13   3      11362.97      11568.42       685.74 o
   8  13   3      26308.78      25209.38      1121.58 o
  -7  14   3       1173.74        947.55       361.35 o
  -6  14   3      14421.13      14557.45       871.81 o
  -5  14   3       5122.46       5735.90       470.51 o
  -4  14   3      39673.64      38983.59      1339.18 o
  -3  14   3      85092.09      83705.83      1573.85 o
  -2  14   3       1803.59       2139.95       231.60 o
  -1  14   3       5871.81       5417.66       316.07 o
   0  14   3      38104.67      37696.76       970.77 o
   1  14   3       6381.21       6225.49       361.85 o
   2  14   3       1890.03       1741.62       205.45 o
   3  14   3      83343.38      83854.73      1652.45 o
   4  14   3      39585.91      40807.93      1112.71 o
   5  14   3       5102.60       5015.73       445.22 o
   6  14   3      14198.08      15064.50       774.00 o
   7  14   3       1230.75        963.58       291.63 o
  -6  15   3       4358.49       4578.39       607.42 o
  -5  15   3       4197.46       4452.63       487.65 o
  -4  15   3       4430.75       4591.92       597.35 o
  -3  15   3       9213.71       8548.39       579.13 o
  -2  15   3      10567.53      10340.82       546.15 o
  -1  15   3      39282.01      38265.64       992.34 o
   0  15   3      29800.12      29008.56       950.19 o
   1  15   3      38418.39      37477.00      1121.81 o
   2  15   3      10565.15      10051.64       471.23 o
   3  15   3       9708.78       8810.59       509.59 o
   4  15   3       4395.71       4677.00       422.69 o
   5  15   3       4364.61       4815.24       451.95 o
   6  15   3       4292.06       4355.16       429.13 o
  -5  16   3       7084.10       6321.07       695.11 o
  -4  16   3      10000.51      10284.10       705.90 o
  -3  16   3       7530.29       7146.58       902.97 o
  -2  16   3      15534.68      15104.37       941.99 o
  -1  16   3      15850.95      17106.26       849.28 o
   0  16   3         81.49        109.37       131.73 o
   1  16   3      16051.16      16399.44       672.17 o
   2  16   3      15474.18      15398.93       745.11 o
   3  16   3       7528.83       8411.45       512.56 o
   4  16   3      10147.73       9896.75       627.49 o
   5  16   3       7146.20       6976.15       542.62 o
  -4  17   3       1550.94       1879.02       439.19 o
  -3  17   3       8435.55       9801.23      1017.04 o
  -2  17   3       5289.79       5171.20       753.24 o
  -1  17   3       5297.67       5424.26       489.85 o
   0  17   3       3934.20       3746.25       501.95 o
   1  17   3       5543.47       5199.93       435.30 o
   2  17   3       4938.11       5329.38       462.66 o
   3  17   3       8489.30       8719.72       583.82 o
   4  17   3       1671.82       2149.65       370.41 o
  -1  18   3       2716.88       2303.02       425.05 o
   0  18   3       4962.04       4768.48       487.01 o
   1  18   3       2636.65       3525.61       528.35 o
   0   0   4      30240.89      30301.79       674.88 o
   1   0   4      61061.21      63429.08       663.62 o
   2   0   4     691809.38     663780.75      6625.93 o
   3   0   4      58399.95      59289.24       652.40 o
   4   0   4      71552.46      72091.12       854.34 o
   5   0   4      14403.59      14675.11       304.14 o
   6   0   4        571.61        688.68        92.35 o
   7   0   4      77370.58      79361.92      1417.06 o
   8   0   4      73831.58      73031.47      1222.19 o
   9   0   4      17461.57      16921.79       567.75 o
  10   0   4      29767.04      28311.62      1034.19 o
  11   0   4      30320.56      30000.62      1146.98 o
  12   0   4        933.42       1244.10       283.97 o
 -12   1   4       6057.78       6481.99       553.54 o
 -11   1   4       4443.16       4770.83       465.11 o
 -10   1   4       3276.97       3460.11       362.24 o
  -9   1   4      29466.64      29771.94       772.37 o
  -8   1   4      21997.00      21736.83       611.51 o
  -7   1   4     143396.44     142298.83      1638.84 o
  -6   1   4       9761.04       9579.40       295.04 o
  -5   1   4      31253.07      30786.31       434.83 o
  -4   1   4      12603.20      12781.91       251.77 o
  -3   1   4     152839.50     153828.38      1324.50 o
  -2   1   4      90301.35      94373.27       763.05 o
  -1   1   4       1627.42       1873.27       100.29 o
   0   1   4      12097.50      13082.60       297.07 o
   1   1   4       1450.31       1870.61       108.63 o
   2   1   4      88281.07      89117.83       792.16 o
   3   1   4     154723.19     154218.22      2039.43 o
   4   1   4      11836.66      12020.76       251.29 o
   5   1   4      30336.69      29709.36       516.93 o
   6   1   4      10566.48      10512.54       307.99 o
   7   1   4     142765.12     140389.95      1508.97 o
   8   1   4      21925.88      20930.31       604.05 o
   9   1   4      29723.07      29236.08       816.93 o
  10   1   4       3056.45       3484.79       347.21 o
  11   1   4       4517.02       4774.76       512.62 o
  12   1   4       6375.66       6809.17       681.04 o
 -12   2   4       9401.75       8983.25       645.84 o
 -11   2   4       5019.64       4821.69       632.05 o
 -10   2   4       6227.13       6529.80       465.51 o
  -9   2   4       1186.55       1074.58       193.63 o
  -8   2   4      17597.81      18147.99       548.04 o
  -7   2   4       9347.47       9114.94       373.50 o
  -6   2   4      63191.11      63147.39       936.11 o
  -5   2   4       6404.06       6308.51       166.04 o
  -4   2   4     406329.03     391269.50      3487.88 o
  -3   2   4      28036.33      28043.84       363.86 o
  -2   2   4     129352.31     133392.80      1103.46 o
  -1   2   4      48989.89      50286.72       631.57 o
   0   2   4       1376.83       1905.16       109.90 o
   1   2   4      50152.29      51212.92       525.69 o
   2   2   4     130363.00     129942.70      1973.29 o
   3   2   4      28016.25      28157.66       565.13 o
   4   2   4     407517.31     402473.22      3334.64 o
   5   2   4       6418.65       6543.90       284.48 o
   6   2   4      63436.38      63673.74       931.04 o
   7   2   4       8839.83       8547.64       331.45 o
   8   2   4      16381.21      16588.62       538.06 o
   9   2   4       1175.77       1673.45       207.45 o
  10   2   4       6477.92       6214.39       388.35 o
  11   2   4       5114.50       4750.64       482.81 o
  12   2   4       9980.03      10637.63       848.00 o
 -12   3   4       1196.50        869.32       255.58 o
 -11   3   4       6927.67       7436.11       572.20 o
 -10   3   4       4027.38       4259.53       381.45 o
  -9   3   4       3239.96       3459.60       419.48 o
  -8   3   4      51220.32      51549.53      1052.62 o
  -7   3   4     103706.09     102581.00      1452.45 o
  -6   3   4      18393.65      18100.33       434.28 o
  -5   3   4      19652.90      20093.40       443.93 o
  -4   3   4     115175.85     115629.62      1387.81 o
  -3   3   4      99599.92     100019.04      1127.47 o
  -2   3   4     119275.77     122397.39      1211.77 o
  -1   3   4     358680.69     351613.31      5773.13 o
   0   3   4     193632.70     199451.86      1885.45 o
   1   3   4     361465.06     370765.47      3136.63 o
   2   3   4     120621.98     122918.92      1513.47 o
   3   3   4      97065.45      99806.50      1073.72 o
   4   3   4     114604.98     113843.73      1579.54 o
   5   3   4      18898.59      18810.22       414.18 o
   6   3   4      18250.80      18029.64       445.40 o
   7   3   4     103779.36     101621.82      1457.48 o
   8   3   4      49660.09      49681.69       977.52 o
   9   3   4       3418.49       3779.08       295.65 o
  10   3   4       3994.04       4086.20       334.29 o
  11   3   4       6817.92       6658.07       599.31 o
  12   3   4       1132.55       1542.98       333.43 o
 -11   4   4      24833.43      23480.35       939.15 o
 -10   4   4      36277.86      36106.61      1638.73 o
  -9   4   4     107339.28     108613.09      2322.03 o
  -8   4   4      37110.57      36731.95      1007.20 o
  -7   4   4      46139.81      46100.67       947.16 o
  -6   4   4      53280.87      54534.09       914.54 o
  -5   4   4       6205.81       6568.35       241.66 o
  -4   4   4      29601.72      29985.01       570.49 o
  -3   4   4     189555.58     192458.39      2202.21 o
  -2   4   4      45136.53      46020.71       606.76 o
  -1   4   4     103502.59     103427.66      1022.79 o
   0   4   4     401578.81     403865.88      3439.71 o
   1   4   4     102334.45     103041.70       941.33 o
   2   4   4      44052.48      44765.82       602.45 o
   3   4   4     194040.81     190848.39      2195.36 o
   4   4   4      30941.11      31540.04       500.93 o
   5   4   4       5773.49       6023.93       270.26 o
   6   4   4      54009.48      54229.17       958.18 o
   7   4   4      46999.45      47225.52       935.74 o
   8   4   4      36382.76      36645.55       854.53 o
   9   4   4     108278.97     107912.96      1841.88 o
  10   4   4      35973.16      35363.59      1141.06 o
  11   4   4      25179.68      24609.18      1167.05 o
 -11   5   4      42992.59      41118.18      1153.20 o
 -10   5   4       7488.72       7002.33       695.26 o
  -9   5   4      27874.16      25400.59      1426.69 o
  -8   5   4      42025.98      41544.02      1110.14 o
  -7   5   4      30632.47      30017.01       749.33 o
  -6   5   4      28212.98      29727.32       641.52 o
  -5   5   4      78222.99      77514.43      1094.44 o
  -4   5   4     163314.48     161663.69      2305.54 o
  -3   5   4      90398.36      91191.94      1376.67 o
  -2   5   4     114985.24     114474.05      1325.48 o
  -1   5   4     135882.95     132720.03      1251.18 o
   0   5   4      36476.35      38142.12       569.85 o
   1   5   4     138651.67     140100.33      1305.13 o
   2   5   4     114039.64     114489.30      1202.75 o
   3   5   4      91069.42      91192.18      1146.23 o
   4   5   4     161484.67     157930.52      1634.69 o
   5   5   4      77793.44      78262.24       978.55 o
   6   5   4      28066.71      28596.15       679.61 o
   7   5   4      31054.58      31987.69       751.68 o
   8   5   4      40196.87      39882.06       900.84 o
   9   5   4      28573.64      28266.97       895.51 o
  10   5   4       7319.89       7500.69       528.08 o
  11   5   4      42948.35      43563.07      1593.70 o
 -11   6   4      12984.10      14190.29       834.48 o
 -10   6   4          8.80        196.17       217.44 o
  -9   6   4       4510.85       4876.72       398.87 o
  -8   6   4      12337.28      13111.68       768.98 o
  -7   6   4      11660.42      11321.71       452.35 o
  -6   6   4     143622.20     145958.06      2047.39 o
  -5   6   4      31981.48      33141.37       699.30 o
  -4   6   4      44718.54      43137.21       876.57 o
  -3   6   4     121679.34     123152.55      1453.14 o
  -2   6   4      10236.73      10533.97       336.33 o
  -1   6   4      68898.83      68908.90       922.57 o
   0   6   4     110688.38     110041.83      1158.70 o
   1   6   4      67459.71      67744.93       796.03 o
   2   6   4      10221.09      10997.72       256.83 o
   3   6   4     124202.54     123095.32      1444.69 o
   4   6   4      44014.41      43639.62       623.78 o
   5   6   4      31876.83      32059.97       540.51 o
   6   6   4     145994.02     143881.98      1920.55 o
   7   6   4      12091.49      12214.01       458.94 o
   8   6   4      11665.84      11189.42       542.90 o
   9   6   4       4508.76       4996.61       342.90 o
  10   6   4         10.90        117.53       214.55 o
  11   6   4      13071.29      15199.83       783.91 o
 -11   7   4       3477.01       3779.22       475.57 o
 -10   7   4      10534.85       9996.63       811.58 o
  -9   7   4       3470.38       3131.27       297.96 o
  -8   7   4       6313.82       6960.82       411.23 o
  -7   7   4      33671.78      32906.54       878.01 o
  -6   7   4      27539.58      27021.78       745.30 o
  -5   7   4       9633.29      10364.81       346.34 o
  -4   7   4      20240.55      20692.63       475.73 o
  -3   7   4       9267.21       8679.08       244.70 o
  -2   7   4      33964.04      33908.47       614.05 o
  -1   7   4     149800.94     149692.55      2345.89 o
   0   7   4      14577.73      14552.11       326.08 o
   1   7   4     150075.98     149671.28      1576.45 o
   2   7   4      33973.62      32508.65       455.10 o
   3   7   4       9343.76       8714.10       294.39 o
   4   7   4      19744.03      18126.20       402.57 o
   5   7   4       9011.33       8626.12       237.68 o
   6   7   4      26942.14      27077.79       723.11 o
   7   7   4      33366.04      33084.75       960.89 o
   8   7   4       6083.72       6111.96       411.32 o
   9   7   4       3321.73       3543.54       301.82 o
  10   7   4       9818.63       9364.30       582.61 o
  11   7   4       3790.62       4113.94       422.66 o
 -11   8   4       8183.14       7552.33       633.86 o
 -10   8   4       3961.87       4180.03       537.28 o
  -9   8   4      10368.15      10163.55       593.22 o
  -8   8   4      47356.34      47365.09      1279.55 o
  -7   8   4      61762.00      61836.11      1277.78 o
  -6   8   4      11537.42      12026.23       493.53 o
  -5   8   4       1479.90       1731.89       172.10 o
  -4   8   4       1611.99       1791.81       127.26 o
  -3   8   4      51239.61      50460.43       853.75 o
  -2   8   4      36309.06      37598.18       673.99 o
  -1   8   4      66798.47      66614.62       816.33 o
   0   8   4      22664.29      22077.47       438.48 o
   1   8   4      69629.94      68177.55       824.68 o
   2   8   4      37374.92      37431.59       553.43 o
   3   8   4      51726.29      50420.54       989.84 o
   4   8   4       1671.15       1687.29        96.81 o
   5   8   4       1931.74       2078.69       213.31 o
   6   8   4      11516.13      11657.15       482.49 o
   7   8   4      62684.46      62884.88      2121.33 o
   8   8   4      48470.23      49163.47      1148.59 o
   9   8   4      11193.24      11254.14       530.79 o
  10   8   4       4083.58       4255.98       379.87 o
  11   8   4       8828.52       9314.67       749.81 o
 -10   9   4      22397.22      22563.49      1065.47 o
  -9   9   4       4384.32       4588.17       419.16 o
  -8   9   4      19276.64      19571.25       812.59 o
  -7   9   4      20970.80      20367.06       792.47 o
  -6   9   4       1439.41       1415.18       227.26 o
  -5   9   4      10467.50      10057.75       418.74 o
  -4   9   4      23592.79      23165.50       630.76 o
  -3   9   4      19213.67      18909.20       469.33 o
  -2   9   4      10910.44      10452.71       299.00 o
  -1   9   4      14977.20      14564.12       293.98 o
   0   9   4        535.82        697.40        57.80 o
   1   9   4      13800.10      13461.12       275.33 o
   2   9   4      10024.87       9637.58       259.37 o
   3   9   4      19857.54      17892.30       391.76 o
   4   9   4      22782.47      22662.33       605.99 o
   5   9   4      10160.55      10183.43       511.44 o
   6   9   4       1570.46       1519.98       220.97 o
   7   9   4      20487.29      20371.42       750.16 o
   8   9   4      18668.52      18989.20       696.97 o
   9   9   4       4315.32       4522.08       349.81 o
  10   9   4      22312.51      22382.08       837.83 o
 -10  10   4        131.61        518.93       222.57 o
  -9  10   4       5976.57       6048.48       549.75 o
  -8  10   4       4286.70       4005.70       389.95 o
  -7  10   4      27622.27      29760.36       997.63 o
  -6  10   4      12840.57      13108.30       622.16 o
  -5  10   4      21311.32      22154.83       659.90 o
  -4  10   4       2382.32       2735.02       224.26 o
  -3  10   4      66840.37      67375.43      1047.48 o
  -2  10   4      84954.14      85678.97      1220.24 o
  -1  10   4      68361.92      68075.52      1095.42 o
   0  10   4       8689.12       7762.70       389.34 o
   1  10   4      68525.81      67559.01       930.30 o
   2  10   4      84249.69      83449.62      1088.60 o
   3  10   4      67357.92      64676.31       924.52 o
   4  10   4       2411.38       2616.86       217.98 o
   5  10   4      20849.64      20483.77       746.13 o
   6  10   4      13019.04      12723.45       721.38 o
   7  10   4      27077.52      27552.30       811.36 o
   8  10   4       4363.83       4520.43       386.77 o
   9  10   4       5941.15       6232.80       452.58 o
  10  10   4        105.60        111.06       156.61 o
  -9  11   4      13328.33      11962.11      1386.16 o
  -8  11   4      11094.32      11791.77       769.36 o
  -7  11   4       1190.83       1269.19       290.31 o
  -6  11   4      25562.84      25912.52       902.63 o
  -5  11   4      21828.69      21121.28       773.01 o
  -4  11   4      15579.68      16169.50       547.91 o
  -3  11   4      12004.79      11893.45       366.92 o
  -2  11   4       8905.23       8726.75       345.52 o
  -1  11   4       8439.44       9017.81       418.14 o
   0  11   4      29621.80      29098.79       657.55 o
   1  11   4       8205.37       7452.61       289.41 o
   2  11   4       8899.58       8981.16       312.82 o
   3  11   4      11977.15      11930.52       440.81 o
   4  11   4      16273.06      15794.29       517.27 o
   5  11   4      21850.55      20637.46       628.18 o
   6  11   4      25702.38      24903.94       933.59 o
   7  11   4       1101.19       1170.57       236.37 o
   8  11   4      11136.20      11497.34       672.88 o
   9  11   4      13044.08      14184.65       759.02 o
  -9  12   4       5411.43       5605.18       673.56 o
  -8  12   4       5264.70       6214.51       690.42 o
  -7  12   4       1426.35       1371.76       355.36 o
  -6  12   4      22926.18      23817.18      1069.37 o
  -5  12   4      84475.69      86151.05      2489.95 o
  -4  12   4       7651.13       8120.90       474.37 o
  -3  12   4      21527.75      20937.63       665.03 o
  -2  12   4      26016.28      25742.06       629.29 o
  -1  12   4      76069.63      73234.77      1214.17 o
   0  12   4      81108.12      80216.06      1194.95 o
   1  12   4      75244.92      74268.61      1202.84 o
   2  12   4      26404.19      27626.82       695.20 o
   3  12   4      21038.60      21458.08       615.41 o
   4  12   4       7235.99       7051.38       380.77 o
   5  12   4      85100.67      87061.33      1963.41 o
   6  12   4      22131.00      22450.02       916.35 o
   7  12   4       1200.80       1334.17       272.29 o
   8  12   4       5404.10       5528.76       481.48 o
   9  12   4       5388.13       5338.72       483.07 o
  -8  13   4       2670.89       3130.04      1149.78 o
  -7  13   4      31217.29      30636.97      1623.71 o
  -6  13   4      28950.84      29801.38      1448.70 o
  -5  13   4      35867.39      35934.75      1562.17 o
  -4  13   4      12747.85      12251.07       604.69 o
  -3  13   4       1648.28       1638.04       198.87 o
  -2  13   4      50390.71      50507.19      1138.73 o
  -1  13   4      73449.01      73954.53      1259.32 o
   0  13   4       6225.43       6103.60       386.08 o
   1  13   4      72185.77      73675.15      1307.07 o
   2  13   4      50876.37      51676.97      1078.33 o
   3  13   4       1633.03       1236.00       184.44 o
   4  13   4      12820.09      13185.21       610.43 o
   5  13   4      36629.58      36145.09      1172.06 o
   6  13   4      28101.12      28586.34      1057.80 o
   7  13   4      31529.05      30620.20      1133.13 o
   8  13   4       2745.21       2762.87       367.13 o
  -7  14   4       5307.51       5141.40       646.72 o
  -6  14   4      21887.66      22242.94      1275.46 o
  -5  14   4      14736.90      14957.10      1019.84 o
  -4  14   4       7376.41       7612.28       724.46 o
  -3  14   4      33271.46      32536.52       835.60 o
  -2  14   4       8677.01       8578.88       437.46 o
  -1  14   4      14470.69      15065.13       529.60 o
   0  14   4      37839.46      37839.25       988.96 o
   1  14   4      14994.63      14594.91       554.09 o
   2  14   4       8620.37       8103.25       420.40 o
   3  14   4      33933.05      34283.99       897.67 o
   4  14   4       7545.67       6594.09       448.02 o
   5  14   4      14867.67      14776.91       753.15 o
   6  14   4      21456.56      22804.36       958.76 o
   7  14   4       5338.89       5519.29       491.09 o
  -6  15   4       6728.77       6646.13       918.32 o
  -5  15   4      12281.33      12207.78      1246.06 o
  -4  15   4       3819.19       3794.05       540.93 o
  -3  15   4        813.77       1237.64       238.75 o
  -2  15   4      26212.03      26052.46       902.88 o
  -1  15   4      14822.93      15720.42       702.58 o
   0  15   4     126687.82     128686.28      2182.05 o
   1  15   4      15120.09      15195.46       638.74 o
   2  15   4      26430.61      26399.49       791.33 o
   3  15   4        789.27        672.15       186.71 o
   4  15   4       4385.47       4276.19       404.89 o
   5  15   4      12324.97      12516.78       707.99 o
   6  15   4       6560.29       6630.89       531.25 o
  -5  16   4       2905.59       3968.03       575.48 o
  -4  16   4       3241.53       4172.74       586.11 o
  -3  16   4      51092.91      51884.77      1831.49 o
  -2  16   4      14753.16      15499.68       801.02 o
  -1  16   4       1947.05       1845.94       268.87 o
   0  16   4       5639.23       5712.51       399.88 o
   1  16   4       2070.17       2500.47       283.65 o
   2  16   4      15461.10      15710.65       763.04 o
   3  16   4      51647.31      50920.66      1453.52 o
   4  16   4       3372.46       3569.70       385.95 o
   5  16   4       2820.76       3217.74       376.35 o
  -4  17   4       2942.63       3385.08       640.51 o
  -3  17   4      12346.93      13454.87      1199.35 o
  -2  17   4         47.07        296.77       276.75 o
  -1  17   4      14344.48      13672.21       994.98 o
   0  17   4       2797.64       3166.26       578.47 o
   1  17   4      13863.20      13894.75      1063.31 o
   2  17   4         80.41        -30.42       164.69 o
   3  17   4      12400.28      12115.80       724.09 o
   4  17   4       2730.43       2721.34       867.71 o
  -1  18   4       3485.65       3709.55       429.35 o
   0  18   4        417.32       1036.07       266.17 o
   1  18   4       3648.28       3468.33       524.91 o
   1   0   5       7932.89       8366.58       244.92 o
   2   0   5     189980.61     192351.12      2420.71 o
   3   0   5      44102.15      44662.42       680.27 o
   4   0   5      69661.88      69887.91      1056.61 o
   5   0   5      21354.24      21382.01       396.43 o
   6   0   5      18415.65      18511.44       456.72 o
   7   0   5        878.56        779.06       126.45 o
   8   0   5      90767.76      89661.11      1531.32 o
   9   0   5      50183.52      49849.23      1054.30 o
  10   0   5        671.52        772.47       227.00 o
  11   0   5        362.16        456.38       275.87 o
  12   0   5      11531.86      10851.44       872.84 o
 -12   1   5       6552.96       7415.56       600.59 o
 -11   1   5      15112.27      14842.33       802.97 o
 -10   1   5       6861.03       6508.27       477.53 o
  -9   1   5       1298.19       1424.47       185.92 o
  -8   1   5      10969.42      11790.14       450.46 o
  -7   1   5      99144.33      99048.22      1494.74 o
  -6   1   5       6183.05       6246.92       206.97 o
  -5   1   5      26087.57      26241.04       438.98 o
  -4   1   5      23662.08      23746.58       432.15 o
  -3   1   5     111696.55     114231.18      1197.72 o
  -2   1   5     127707.45     126756.47      1236.10 o
  -1   1   5     128680.91     134799.81      1311.53 o
   0   1   5       7593.27       8225.75       249.16 o
   1   1   5     130939.55     134833.97      2282.31 o
   2   1   5     129302.34     128030.05      1409.21 o
   3   1   5     109341.13     111614.03      1201.55 o
   4   1   5      24260.67      24697.18       493.10 o
   5   1   5      26888.18      26751.75       499.02 o
   6   1   5       6430.79       7036.59       260.66 o
   7   1   5      98945.64      98834.36      1249.72 o
   8   1   5      10605.33      10828.21       432.30 o
   9   1   5       1228.89       1506.42       203.33 o
  10   1   5       6929.42       6954.10       478.78 o
  11   1   5      15112.85      16073.56       777.25 o
  12   1   5       6592.86       7585.07       773.89 o
 -12   2   5       4965.34       5144.14       507.31 o
 -11   2   5      15714.33      15194.67       822.72 o
 -10   2   5      21649.32      22023.82       788.48 o
  -9   2   5      34483.21      34906.08      1047.65 o
  -8   2   5       1593.72       1508.85       181.47 o
  -7   2   5       9597.81       9340.33       393.70 o
  -6   2   5      22801.51      21762.04       394.56 o
  -5   2   5       5314.37       5566.53       197.10 o
  -4   2   5     148082.84     149280.81      1433.12 o
  -3   2   5      22178.65      22661.94       369.31 o
  -2   2   5      35347.34      36576.61       454.25 o
  -1   2   5      16000.67      15448.37       417.36 o
   0   2   5     353661.09     368389.34      6907.96 o
   1   2   5      16781.88      16392.54       391.46 o
   2   2   5      34155.46      35179.20       610.54 o
   3   2   5      21167.60      21246.96       496.61 o
   4   2   5     146494.34     145358.84      1456.54 o
   5   2   5       5579.51       5729.13       240.42 o
   6   2   5      21739.38      21321.74       527.72 o
   7   2   5       8790.54       9865.63       358.67 o
   8   2   5       1276.79       1736.58       172.08 o
   9   2   5      34355.04      35204.16       917.20 o
  10   2   5      21485.21      21378.65       735.45 o
  11   2   5      15283.44      14174.35       822.10 o
  12   2   5       4862.96       5425.26       608.14 o
 -12   3   5       4163.62       4084.53       485.91 o
 -11   3   5      10955.86      10763.68       942.44 o
 -10   3   5       1376.05       1399.27       237.72 o
  -9   3   5       2044.78       2552.19       304.64 o
  -8   3   5      42282.73      42023.80       904.73 o
  -7   3   5     163386.16     160516.83      2069.08 o
  -6   3   5      69509.65      71322.92      1120.54 o
  -5   3   5       9813.72      10196.99       346.96 o
  -4   3   5       5025.91       5266.11       221.86 o
  -3   3   5      36789.38      36961.48       545.28 o
  -2   3   5      47909.82      48018.09       709.74 o
  -1   3   5      89184.77      89428.99      1187.81 o
   0   3   5      42729.03      43880.46       958.37 o
   1   3   5      92094.03      94526.23      1119.72 o
   2   3   5      48318.46      48086.34       736.68 o
   3   3   5      37848.46      37720.54       532.83 o
   4   3   5       4776.35       4848.63       210.97 o
   5   3   5      10411.99      10895.91       377.59 o
   6   3   5      71701.41      71024.37       998.98 o
   7   3   5     165468.97     163402.98      1858.39 o
   8   3   5      41544.29      41723.03       892.86 o
   9   3   5       2101.56       2126.81       235.81 o
  10   3   5       1664.09       2087.03       308.87 o
  11   3   5      11087.87      11531.21       794.35 o
  12   3   5       4275.51       3847.77       549.66 o
 -11   4   5      23992.09      24627.88       972.41 o
 -10   4   5       7858.45       8347.95       603.50 o
  -9   4   5       8773.93       8530.40       601.34 o
  -8   4   5      31111.87      30540.44       815.24 o
  -7   4   5     133985.34     131750.42      1952.05 o
  -6   4   5      51441.55      51544.04      1031.05 o
  -5   4   5       8687.85       9363.55       336.64 o
  -4   4   5      35925.33      34935.61       653.81 o
  -3   4   5      36972.72      38256.63       625.58 o
  -2   4   5      81096.74      82436.18      1084.96 o
  -1   4   5      50800.79      50919.57       803.57 o
   0   4   5      14944.22      15107.93       345.91 o
   1   4   5      52271.84      54142.96       697.69 o
   2   4   5      81559.16      82764.13      1044.92 o
   3   4   5      38028.45      38124.34       831.80 o
   4   4   5      36580.66      37139.50       552.64 o
   5   4   5       8232.84       8843.74       327.29 o
   6   4   5      50454.52      49590.14       918.98 o
   7   4   5     134998.27     134257.08      1832.80 o
   8   4   5      30391.29      30344.09       776.48 o
   9   4   5       8958.29       8971.34       491.56 o
  10   4   5       7958.90       8392.41       555.23 o
  11   4   5      24641.23      27412.32      1246.87 o
 -11   5   5      27855.74      29169.71      1055.42 o
 -10   5   5      12407.17      12605.53       774.53 o
  -9   5   5       6220.13       5696.52       443.12 o
  -8   5   5       2443.73       2297.36       272.50 o
  -7   5   5      26037.39      26042.28       731.51 o
  -6   5   5      25193.65      25586.10      1026.35 o
  -5   5   5      64883.92      64987.27      1106.26 o
  -4   5   5      12736.59      12088.98       348.08 o
  -3   5   5     184434.47     186142.53      2021.04 o
  -2   5   5      25093.43      24440.27       431.31 o
  -1   5   5        730.46        990.62       116.57 o
   0   5   5      38950.58      39937.52       893.62 o
   1   5   5        740.40        858.97        83.95 o
   2   5   5      25688.42      26450.82       468.50 o
   3   5   5     184251.86     183485.92      1975.26 o
   4   5   5      12570.61      12565.60       320.32 o
   5   5   5      66223.45      66106.85       876.42 o
   6   5   5      24592.25      24372.84       606.95 o
   7   5   5      25502.11      26084.52       675.04 o
   8   5   5       2169.56       2182.45       254.46 o
   9   5   5       6030.14       6121.01       420.53 o
  10   5   5      12517.13      13030.31       701.55 o
  11   5   5      28262.97      28975.82      1093.10 o
 -11   6   5        749.12        818.57       309.68 o
 -10   6   5       1029.02        762.01       253.34 o
  -9   6   5       5722.22       5405.88       437.54 o
  -8   6   5      47692.35      49723.99      1302.29 o
  -7   6   5       4364.30       4426.84       336.84 o
  -6   6   5      41912.47      39830.54       757.54 o
  -5   6   5     193345.72     189850.25      2625.66 o
  -4   6   5       8535.12       8595.73       284.72 o
  -3   6   5      41679.04      41777.21       672.62 o
  -2   6   5      70497.49      68933.79       984.05 o
  -1   6   5      21098.89      20619.66       352.60 o
   0   6   5     214666.22     213982.36      2226.11 o
   1   6   5      21098.72      21858.72       513.48 o
   2   6   5      72080.76      72229.84       986.78 o
   3   6   5      40445.97      38946.70       591.35 o
   4   6   5       8736.21       8922.72       303.48 o
   5   6   5     191827.72     184815.28      2825.14 o
   6   6   5      41083.58      40284.28       872.40 o
   7   6   5       4939.77       4677.89       350.73 o
   8   6   5      48321.20      47898.42      1176.01 o
   9   6   5       5825.66       6122.12       431.37 o
  10   6   5        741.75        544.27       222.35 o
  11   6   5        821.93       1107.70       259.56 o
 -11   7   5       7211.87       7138.01       938.50 o
 -10   7   5       2473.97       2998.27       386.84 o
  -9   7   5      41047.46      39819.71      1219.97 o
  -8   7   5      10555.19      10729.36       653.91 o
  -7   7   5       8714.22       8376.82       452.83 o
  -6   7   5     125114.66     126907.73      2440.76 o
  -5   7   5      87833.71      87214.34      2094.40 o
  -4   7   5     145169.77     144630.91      1917.33 o
  -3   7   5      17021.57      16446.10       571.20 o
  -2   7   5      82652.44      82280.16      1131.63 o
  -1   7   5      58411.04      58549.96       734.54 o
   0   7   5       1816.11       2136.71       131.44 o
   1   7   5      56992.18      57943.64       928.53 o
   2   7   5      80408.32      80294.39      1109.53 o
   3   7   5      16706.06      16182.89       489.39 o
   4   7   5     143722.45     143061.55      1711.71 o
   5   7   5      86984.79      83733.48      1400.67 o
   6   7   5     127872.25     127354.17      1878.19 o
   7   7   5       8569.37       8662.95       485.78 o
   8   7   5      10282.63      10532.36       541.73 o
   9   7   5      40373.83      39688.95      1121.07 o
  10   7   5       2593.51       2407.85       263.04 o
  11   7   5       7359.01       8289.01       632.40 o
 -10   8   5       5589.72       5872.26       549.07 o
  -9   8   5       9546.91       8955.28       573.45 o
  -8   8   5      25353.46      24456.77      1015.56 o
  -7   8   5      60707.56      58801.86      1586.77 o
  -6   8   5      39245.27      38457.33      1424.77 o
  -5   8   5      64645.14      65420.20      1116.62 o
  -4   8   5       8928.06       8637.52       254.00 o
  -3   8   5       2234.65       2548.97       165.15 o
  -2   8   5      38011.33      38048.43       696.16 o
  -1   8   5       4654.48       4919.81       202.09 o
   0   8   5      56946.46      57501.91       793.35 o
   1   8   5       4845.85       4750.26       241.32 o
   2   8   5      39350.29      38586.10       761.25 o
   3   8   5       2508.39       2553.33       202.44 o
   4   8   5       8998.80       8832.16       318.53 o
   5   8   5      64169.22      63259.85      1190.19 o
   6   8   5      40146.69      40377.34       953.08 o
   7   8   5      59445.58      59066.44      1359.14 o
   8   8   5      25430.70      25296.08       854.14 o
   9   8   5       9901.75      10023.11       504.21 o
  10   8   5       5738.59       6245.86       415.96 o
 -10   9   5      10946.49      10706.63       733.97 o
  -9   9   5      25619.81      27159.18      1008.27 o
  -8   9   5       7502.35       7898.28       758.99 o
  -7   9   5      12929.03      12985.75       718.75 o
  -6   9   5      10158.83      10179.31       610.51 o
  -5   9   5      10804.31      10617.45       470.95 o
  -4   9   5      60718.07      59292.40      1194.67 o
  -3   9   5      46871.56      46854.26       816.77 o
  -2   9   5      19880.82      20153.30       489.16 o
  -1   9   5       8427.61       8920.61       332.22 o
   0   9   5      68198.58      66712.93       776.73 o
   1   9   5       7902.83       7860.67       310.95 o
   2   9   5      20023.96      19369.10       521.30 o
   3   9   5      45450.08      44365.01       876.89 o
   4   9   5      61292.47      59463.20      1095.48 o
   5   9   5      10422.95      10253.68       446.85 o
   6   9   5      10303.22      10129.15       506.62 o
   7   9   5      13079.09      13897.49       627.00 o
   8   9   5       6980.08       6598.05       454.25 o
   9   9   5      24568.48      24295.17       802.45 o
  10   9   5      10587.71      10989.65       581.85 o
 -10  10   5      12461.27      12214.97       702.94 o
  -9  10   5       9130.05       8709.81       581.21 o
  -8  10   5       9283.94       9232.75       644.39 o
  -7  10   5       1317.22       1446.02       326.16 o
  -6  10   5       1272.17       1212.94       251.32 o
  -5  10   5      43310.20      44667.54      1301.16 o
  -4  10   5      50634.02      51452.24       995.30 o
  -3  10   5      30600.07      30888.90       649.42 o
  -2  10   5      23163.53      22890.81       530.83 o
  -1  10   5      12417.93      11927.12       345.35 o
   0  10   5     204241.36     199041.80      1846.54 o
   1  10   5      12098.98      11732.12       296.16 o
   2  10   5      23919.88      22659.27       577.23 o
   3  10   5      30589.30      29756.43       707.88 o
   4  10   5      49803.55      48558.01       980.43 o
   5  10   5      42880.89      41700.19      1083.59 o
   6  10   5       1273.85       1366.28       213.07 o
   7  10   5       1447.70       1617.55       236.39 o
   8  10   5      10163.04      11046.07       582.76 o
   9  10   5       9294.63       9841.76       546.39 o
  10  10   5      12848.92      13089.41       646.45 o
  -9  11   5      29678.95      30678.79      1309.10 o
  -8  11   5      11918.87      11526.05       909.04 o
  -7  11   5       1320.25       1838.82       396.12 o
  -6  11   5      16404.01      16656.17       799.32 o
  -5  11   5      58516.03      58999.91      1546.13 o
  -4  11   5      20004.91      20254.77       600.14 o
  -3  11   5      14325.06      15244.69       456.21 o
  -2  11   5      21422.39      21901.25       625.15 o
  -1  11   5     131967.84     132371.00      1586.59 o
   0  11   5         75.34        306.86        97.47 o
   1  11   5     131244.88     131018.24      1608.27 o
   2  11   5      21980.07      21134.09       658.80 o
   3  11   5      13807.94      13668.68       470.21 o
   4  11   5      19637.19      19021.53       609.14 o
   5  11   5      59081.39      57611.35      1741.48 o
   6  11   5      16707.45      16841.01       872.19 o
   7  11   5       1318.54       1688.56       286.59 o
   8  11   5      11842.69      11470.46       756.64 o
   9  11   5      28676.67      29033.30      1112.35 o
  -9  12   5       4578.68       4989.68       525.62 o
  -8  12   5      21270.94      21332.17      1051.98 o
  -7  12   5      48771.44      47970.25      1883.26 o
  -6  12   5      15737.46      14541.38       991.49 o
  -5  12   5      28549.32      27932.83      1349.33 o
  -4  12   5      19425.97      18022.26       814.97 o
  -3  12   5      20515.07      20281.98       634.04 o
  -2  12   5      28471.15      27980.86       696.03 o
  -1  12   5      12913.38      12761.92       493.26 o
   0  12   5        259.41        301.33        99.63 o
   1  12   5      13436.06      14100.18       491.87 o
   2  12   5      29532.40      29880.99       769.99 o
   3  12   5      20174.31      20235.57       617.67 o
   4  12   5      20117.85      19655.86       800.09 o
   5  12   5      28429.65      29261.81      1019.40 o
   6  12   5      15759.55      14524.83       741.34 o
   7  12   5      48108.34      48275.43      1428.17 o
   8  12   5      21311.87      21965.20       958.89 o
   9  12   5       4836.04       4679.59       462.25 o
  -8  13   5        131.66        203.47       200.61 o
  -7  13   5      22242.49      22340.51      1054.39 o
  -6  13   5       1191.90       1261.10       380.29 o
  -5  13   5       2384.97       2883.11       489.87 o
  -4  13   5      60074.02      57059.37      1597.21 o
  -3  13   5        108.91        287.84       152.01 o
  -2  13   5      22858.49      24179.04       825.58 o
  -1  13   5       6160.80       5763.81       319.57 o
   0  13   5       4344.82       3955.83       314.45 o
   1  13   5       6238.81       6231.94       375.59 o
   2  13   5      22520.83      24272.67       771.77 o
   3  13   5         39.02        156.53       141.00 o
   4  13   5      61143.70      60011.96      2073.04 o
   5  13   5       2436.36       2990.73       356.69 o
   6  13   5       1040.00        815.30       229.28 o
   7  13   5      21868.86      22846.35      1237.93 o
   8  13   5        143.53        136.60       172.11 o
  -7  14   5      19153.44      20083.61      1249.07 o
  -6  14   5       5117.30       5595.18       667.01 o
  -5  14   5       4168.45       5008.75       614.91 o
  -4  14   5      32405.03      31896.55      1217.71 o
  -3  14   5      14466.10      12950.67       656.23 o
  -2  14   5       5298.26       5296.09       468.50 o
  -1  14   5      49581.85      49504.70      1149.86 o
   0  14   5      33794.43      34118.70       953.06 o
   1  14   5      49276.56      49384.41      1188.70 o
   2  14   5       5181.17       5450.78       351.44 o
   3  14   5      14148.33      14544.43       576.26 o
   4  14   5      32582.68      31156.00       984.28 o
   5  14   5       4424.82       4652.14       423.71 o
   6  14   5       5490.96       4750.98       448.90 o
   7  14   5      19598.14      20374.65       936.91 o
  -6  15   5       7588.40       9074.15       846.31 o
  -5  15   5       9733.16       8918.22      1401.94 o
  -4  15   5      15049.69      14765.46      1039.48 o
  -3  15   5       6446.22       6497.20       637.58 o
  -2  15   5       2069.58       2203.95       289.11 o
  -1  15   5       7177.65       6880.89       494.81 o
   0  15   5      46213.54      46125.67      1158.38 o
   1  15   5       6809.74       7299.23       448.46 o
   2  15   5       2264.43       2611.62       279.68 o
   3  15   5       6457.10       6749.14       456.38 o
   4  15   5      14841.08      14731.75       680.88 o
   5  15   5       9302.26       9140.68       611.50 o
   6  15   5       7394.36       8403.18       601.31 o
  -5  16   5       1377.02       1380.77       427.62 o
  -4  16   5       2551.86       2626.63       480.30 o
  -3  16   5       9552.90      10383.87      1115.96 o
  -2  16   5      22358.79      21979.45      1158.42 o
  -1  16   5      20041.33      18889.78       807.15 o
   0  16   5      29682.85      31507.61      1061.93 o
   1  16   5      20767.55      21523.82       799.76 o
   2  16   5      22714.11      22006.62      1652.08 o
   3  16   5       9093.12       9002.59       599.12 o
   4  16   5       2689.34       3179.42       371.09 o
   5  16   5       1372.55       1559.50       287.86 o
  -3  17   5      10979.06      10394.36      1075.82 o
  -2  17   5      10521.04      10707.46       838.83 o
  -1  17   5       3245.18       3989.94       701.55 o
   0  17   5       4199.30       3767.05       381.10 o
   1  17   5       3308.13       3043.63       341.09 o
   2  17   5      10645.23      11374.90       674.89 o
   3  17   5      10704.68      11776.12       706.02 o
   0   0   6     483341.59     455409.59     13295.27 o
   1   0   6      69560.50      67720.52      1646.36 o
   2   0   6       3623.95       3877.99       182.17 o
   3   0   6      31700.91      31778.08       613.67 o
   4   0   6     114801.84     111826.03      1604.30 o
   5   0   6      59198.53      58575.10       898.69 o
   6   0   6      10489.11       9912.76       342.34 o
   7   0   6       3232.35       3133.72       204.76 o
   8   0   6       3806.59       4241.67       531.68 o
   9   0   6        711.95       1055.87       222.92 o
  10   0   6      22505.90      22490.38       890.51 o
  11   0   6       9947.13      10469.18       624.74 o
  12   0   6       1960.41       1693.27       377.44 o
 -12   1   6       3924.63       4339.91       466.36 o
 -11   1   6      10354.99      10362.56       677.52 o
 -10   1   6      53179.38      53982.29      1420.63 o
  -9   1   6      13664.85      13503.63       556.68 o
  -8   1   6      75665.76      76924.90      1286.41 o
  -7   1   6        944.18        858.52       144.42 o
  -6   1   6      47744.26      47094.03       671.18 o
  -5   1   6      20295.18      21047.89       406.93 o
  -4   1   6      84935.39      84190.14      1044.06 o
  -3   1   6      40789.76      40332.44       603.95 o
  -2   1   6      33404.48      33588.35       525.70 o
  -1   1   6     167447.66     167761.27      2517.69 o
   0   1   6      92088.77      92228.41      1490.43 o
   1   1   6     164552.91     166270.53      2465.56 o
   2   1   6      33325.21      33686.61       629.77 o
   3   1   6      42566.99      42336.01       733.74 o
   4   1   6      84987.61      84387.30      1218.23 o
   5   1   6      19636.06      20291.85       440.66 o
   6   1   6      49586.04      50034.48       784.03 o
   7   1   6       1143.22       1316.75       131.45 o
   8   1   6      75339.45      75595.98      1238.64 o
   9   1   6      13974.70      14000.94       585.04 o
  10   1   6      53762.02      54230.14      1594.38 o
  11   1   6       9636.86       9358.02       694.13 o
  12   1   6       3861.74       3922.23       517.66 o
 -12   2   6       8758.66       8579.24       645.48 o
 -11   2   6       9634.94       9891.85       741.05 o
 -10   2   6     113744.91     114491.30      2497.77 o
  -9   2   6       1006.64        806.97       188.55 o
  -8   2   6      19572.62      20034.17       626.05 o
  -7   2   6      62113.44      61771.61      1132.21 o
  -6   2   6      33675.45      33283.43       551.75 o
  -5   2   6      85719.32      85233.57       977.26 o
  -4   2   6      87809.30      88701.97       994.21 o
  -3   2   6      23468.23      24616.85       413.10 o
  -2   2   6     145963.50     143865.14      1341.88 o
  -1   2   6     241670.94     245154.20      2720.66 o
   0   2   6      63177.29      61086.36      2680.55 o
   1   2   6     240286.66     241887.70      4136.85 o
   2   2   6     145735.94     144411.83      1622.23 o
   3   2   6      24417.86      25127.14       607.22 o
   4   2   6      88795.73      89377.70      1121.48 o
   5   2   6      85120.79      85391.14      1149.28 o
   6   2   6      33502.14      33031.13       670.43 o
   7   2   6      63573.53      65076.44      1068.02 o
   8   2   6      19792.74      20168.01       612.60 o
   9   2   6       1222.22       1567.31       276.34 o
  10   2   6     114925.68     113500.38      2112.60 o
  11   2   6       9315.05      10067.58       742.19 o
  12   2   6       9144.70       9038.61      1075.97 o
 -11   3   6       1590.40       1517.16       288.44 o
 -10   3   6      55115.92      55030.06      1595.18 o
  -9   3   6      21836.53      21130.19       830.11 o
  -8   3   6      26766.05      26354.61      1037.81 o
  -7   3   6      45541.64      44210.61       922.45 o
  -6   3   6       2649.05       2648.10       219.79 o
  -5   3   6       8799.95       8701.45       287.66 o
  -4   3   6       8965.10       8856.75       220.57 o
  -3   3   6      89699.48      89736.68      1014.51 o
  -2   3   6     114373.29     112817.49      1146.44 o
  -1   3   6     187708.81     189383.42      2227.25 o
   0   3   6      10618.68      10963.15       382.85 o
   1   3   6     189050.50     186653.92      2639.41 o
   2   3   6     113882.23     114554.95      1346.88 o
   3   3   6      86833.38      88490.22      1098.37 o
   4   3   6       8286.40       8375.06       263.00 o
   5   3   6       9028.33       8990.89       296.34 o
   6   3   6       3086.67       3075.88       190.90 o
   7   3   6      44149.02      43427.09       791.25 o
   8   3   6      26074.98      26153.06       695.87 o
   9   3   6      21455.98      22123.46       667.02 o
  10   3   6      54828.38      55086.00      1401.60 o
  11   3   6       1770.37       1606.37       501.64 o
 -11   4   6      13843.73      13902.93       803.72 o
 -10   4   6       7575.11       7271.17       564.39 o
  -9   4   6      48007.19      48119.48      1487.94 o
  -8   4   6      58664.10      59604.59      1233.58 o
  -7   4   6       2614.40       2318.57       227.80 o
  -6   4   6       9623.99       9018.52       423.34 o
  -5   4   6       7193.55       7630.79       319.79 o
  -4   4   6      55735.91      55385.04       975.63 o
  -3   4   6      76530.17      76518.87      1117.77 o
  -2   4   6      67183.21      66463.04      1247.32 o
  -1   4   6      86330.74      85286.14      1556.17 o
   0   4   6      50468.19      53061.09      1159.52 o
   1   4   6      84632.19      87445.88      1218.89 o
   2   4   6      67069.62      68600.73       965.58 o
   3   4   6      76055.21      75049.22      1075.45 o
   4   4   6      55991.91      52937.05       746.72 o
   5   4   6       6856.76       7330.91       206.84 o
   6   4   6       9727.39       9714.99       503.98 o
   7   4   6       2576.14       2647.52       207.11 o
   8   4   6      59976.32      61055.86      1124.97 o
   9   4   6      48895.37      49195.54      1218.32 o
  10   4   6       7798.87       7778.58       544.39 o
  11   4   6      13168.21      12945.78       881.27 o
 -11   5   6      11497.39      11440.08       657.34 o
 -10   5   6       8356.85       9310.00       674.41 o
  -9   5   6       8286.97       8742.39       543.86 o
  -8   5   6      33858.24      32216.83      1025.06 o
  -7   5   6       2621.94       2968.44       258.76 o
  -6   5   6     127018.14     126282.04      1910.12 o
  -5   5   6      80668.78      81004.91      1566.70 o
  -4   5   6       6708.59       6496.11       271.54 o
  -3   5   6     108945.35     110696.41      1375.95 o
  -2   5   6     140281.03     136384.92      1476.26 o
  -1   5   6     148278.70     148168.00      2014.15 o
   0   5   6     211017.67     211204.30      2082.57 o
   1   5   6     149502.72     150064.92      1982.99 o
   2   5   6     140626.98     140109.98      1632.23 o
   3   5   6     110086.27     109125.81      1253.58 o
   4   5   6       6663.10       6455.36       324.74 o
   5   5   6      79806.83      78386.62       976.04 o
   6   5   6     125725.89     127338.39      1719.17 o
   7   5   6       2753.36       2394.40       210.49 o
   8   5   6      34049.70      32556.93       949.15 o
   9   5   6       7739.39       7766.81       481.17 o
  10   5   6       8963.22       9088.21       535.16 o
  11   5   6      11224.38      10624.66       659.29 o
 -11   6   6      19872.19      20782.18      1056.01 o
 -10   6   6       6048.40       7539.36       616.42 o
  -9   6   6      11798.44      11627.19       680.22 o
  -8   6   6       4005.13       4180.31       411.95 o
  -7   6   6      14240.15      14885.65       584.73 o
  -6   6   6      98235.84      95445.85      1608.52 o
  -5   6   6      78827.30      77850.90      1289.37 o
  -4   6   6      46063.15      46792.78       844.61 o
  -3   6   6      18105.24      18436.39       422.05 o
  -2   6   6     109389.64     105553.44      1757.19 o
  -1   6   6      34933.23      33904.08       480.75 o
   0   6   6       2552.12       2671.61       183.16 o
   1   6   6      32908.21      33737.47       651.30 o
   2   6   6     104826.84     103392.34      1314.33 o
   3   6   6      18022.45      18070.49       396.05 o
   4   6   6      48063.14      46680.53       951.65 o
   5   6   6      79770.84      78148.26      1341.37 o
   6   6   6     100662.55      98956.88      1437.11 o
   7   6   6      14690.34      13960.93       596.16 o
   8   6   6       4220.67       4351.10       350.83 o
   9   6   6      11580.42      12188.79       607.19 o
  10   6   6       5963.96       6675.39       470.08 o
  11   6   6      19463.98      20942.74       948.36 o
 -11   7   6       2880.90       2915.64       422.54 o
 -10   7   6      31722.40      32660.29      1293.87 o
  -9   7   6      23857.41      23278.70      1171.82 o
  -8   7   6       2559.05       2716.55       310.62 o
  -7   7   6      21420.34      20571.33       843.20 o
  -6   7   6      12924.10      13440.58       610.64 o
  -5   7   6     118475.27     118566.21      2034.71 o
  -4   7   6      23008.12      22992.84       495.17 o
  -3   7   6       2050.60       1943.58       117.44 o
  -2   7   6      38406.55      37280.61       748.57 o
  -1   7   6      68827.30      67282.88       833.68 o
   0   7   6      43333.68      43280.89       816.75 o
   1   7   6      69370.37      69191.43      1092.53 o
   2   7   6      37928.16      36524.54       680.08 o
   3   7   6       2131.26       2333.26       187.57 o
   4   7   6      23735.62      23735.36       551.87 o
   5   7   6     115939.98     111073.03      1709.59 o
   6   7   6      12632.28      12351.55       506.28 o
   7   7   6      19761.62      18732.88       702.13 o
   8   7   6       2498.68       2516.88       290.49 o
   9   7   6      23933.96      22760.62       848.03 o
  10   7   6      31334.23      32228.72      1052.88 o
  11   7   6       2914.53       3325.46       437.47 o
 -10   8   6       1802.30       2140.03       470.08 o
  -9   8   6       2485.51       2911.35       346.56 o
  -8   8   6       3420.11       3915.71       379.69 o
  -7   8   6      11730.00      11351.39       589.65 o
  -6   8   6      84663.38      80829.94      1668.43 o
  -5   8   6       4929.48       5444.60       306.01 o
  -4   8   6       9858.40       9836.64       314.10 o
  -3   8   6      69161.88      69065.34      1044.73 o
  -2   8   6      57675.83      57674.70       941.17 o
  -1   8   6      19037.51      18377.40       360.69 o
   0   8   6        372.08        566.51        80.53 o
   1   8   6      18913.05      19657.94       525.44 o
   2   8   6      58244.10      56846.89      1002.03 o
   3   8   6      70368.02      68971.95      1025.78 o
   4   8   6      10015.82      10114.57       425.19 o
   5   8   6       5144.03       5640.38       345.04 o
   6   8   6      85964.86      83327.02      1488.68 o
   7   8   6      11563.24      11576.06       580.96 o
   8   8   6       3496.56       3670.06       340.00 o
   9   8   6       2758.56       2704.79       311.75 o
  10   8   6       2095.22       1706.81       239.37 o
 -10   9   6       5000.40       4745.23       711.81 o
  -9   9   6      48953.38      48614.97      1401.59 o
  -8   9   6       5494.12       5880.42       459.05 o
  -7   9   6      15001.87      14561.60       685.50 o
  -6   9   6      11156.99      11521.50       576.64 o
  -5   9   6      39944.10      39502.55      1059.37 o
  -4   9   6      12320.65      13040.55       459.31 o
  -3   9   6     116244.07     115577.67      1529.57 o
  -2   9   6      47211.44      48177.68       849.52 o
  -1   9   6      47783.23      47458.95       857.56 o
   0   9   6       1827.57       2320.69       303.74 o
   1   9   6      47363.33      45549.81       860.57 o
   2   9   6      47270.18      47686.67       912.15 o
   3   9   6     116956.14     113982.77      1644.87 o
   4   9   6      12390.22      12004.77       470.64 o
   5   9   6      39712.48      38451.22       916.39 o
   6   9   6      10924.93       9829.52       469.35 o
   7   9   6      15303.47      14646.03       863.33 o
   8   9   6       5742.43       5534.74       410.74 o
   9   9   6      49519.35      48846.99      1288.94 o
  10   9   6       4880.49       4266.47       371.99 o
  -9  10   6        947.90        903.09       215.44 o
  -8  10   6      48518.12      47442.96      1350.97 o
  -7  10   6      13253.25      12701.06       642.74 o
  -6  10   6       9154.32       8691.32       506.87 o
  -5  10   6        288.38        479.37       186.48 o
  -4  10   6      12915.29      12765.12       466.74 o
  -3  10   6      18577.12      18868.39       504.46 o
  -2  10   6      16410.39      16402.08       476.37 o
  -1  10   6      12637.65      12656.37       351.03 o
   0  10   6      69640.19      69178.41       985.31 o
   1  10   6      12446.61      12459.54       423.41 o
   2  10   6      15509.25      15660.65       640.24 o
   3  10   6      18818.55      18262.67       559.68 o
   4  10   6      12851.32      11955.29       476.41 o
   5  10   6        387.44        486.24       130.90 o
   6  10   6       8217.92       8043.81       462.77 o
   7  10   6      13002.36      13159.86       620.68 o
   8  10   6      48465.47      47322.96      1277.90 o
   9  10   6        879.92       1133.13       287.01 o
  -9  11   6        819.17       1214.13       297.36 o
  -8  11   6      20915.39      20308.05      1012.95 o
  -7  11   6      65332.59      64019.17      1824.06 o
  -6  11   6       6951.68       6888.95       464.03 o
  -5  11   6      15472.65      16294.52       668.20 o
  -4  11   6      23964.74      24791.40       696.87 o
  -3  11   6       7289.73       7154.28       345.07 o
  -2  11   6      16871.51      16786.38       577.52 o
  -1  11   6      18087.31      18218.46       590.27 o
   0  11   6      16411.44      17270.20       532.28 o
   1  11   6      18754.81      19622.81       630.57 o
   2  11   6      17074.82      16925.97       616.51 o
   3  11   6       7526.69       7540.17       363.68 o
   4  11   6      24694.67      24685.93       694.02 o
   5  11   6      14969.14      14440.86       607.82 o
   6  11   6       6882.48       7321.74       503.36 o
   7  11   6      66843.61      63042.57      1853.97 o
   8  11   6      21375.79      21037.17       921.64 o
   9  11   6        853.60       1031.78       246.39 o
  -8  12   6       6371.66       7585.20       633.63 o
  -7  12   6       8524.11       9166.42       665.99 o
  -6  12   6      14390.60      14690.51       815.71 o
  -5  12   6       2375.97       2519.04       365.13 o
  -4  12   6      20710.34      20308.67       748.11 o
  -3  12   6      18677.91      17771.89       812.79 o
  -2  12   6      33501.79      33773.56       960.41 o
  -1  12   6      36033.79      36400.30      1028.88 o
   0  12   6        423.69        536.33       190.17 o
   1  12   6      35781.64      34962.06       822.31 o
   2  12   6      33437.39      33491.33       862.38 o
   3  12   6      17862.35      17954.51       657.53 o
   4  12   6      20417.56      21138.14       732.98 o
   5  12   6       2208.26       1961.43       448.37 o
   6  12   6      15454.76      15797.38       876.34 o
   7  12   6       8513.18       9240.11       691.18 o
   8  12   6       6265.88       6717.88       535.52 o
  -8  13   6       1567.19       1588.43       310.31 o
  -7  13   6      10044.91      10010.01       707.70 o
  -6  13   6      17019.36      15716.74      1070.00 o
  -5  13   6     137273.12     136938.28      3480.21 o
  -4  13   6       2002.55       2149.71       331.25 o
  -3  13   6      26649.90      27065.62       869.78 o
  -2  13   6        436.48        516.19       168.62 o
  -1  13   6       3998.68       4140.74       356.98 o
   0  13   6       8345.67       8796.50       514.99 o
   1  13   6       4401.57       4349.26       325.35 o
   2  13   6        468.30        672.43       197.42 o
   3  13   6      26328.82      24918.52       809.23 o
   4  13   6       1928.21       2239.27       260.06 o
   5  13   6     137630.56     141110.30      2956.37 o
   6  13   6      16942.42      17309.41       833.26 o
   7  13   6      10066.66      10488.28       663.08 o
   8  13   6       1602.20       1274.53       264.37 o
  -7  14   6       3250.29       3119.55       537.99 o
  -6  14   6      47510.46      46484.39      1935.30 o
  -5  14   6       5630.69       5266.75       637.21 o
  -4  14   6      17804.69      19098.00      1375.76 o
  -3  14   6      13671.62      12866.05       715.84 o
  -2  14   6       6087.04       5934.76       424.99 o
  -1  14   6      11263.87      10330.33       546.60 o
   0  14   6       3143.60       3558.66       319.17 o
   1  14   6      11014.61      10448.87       730.90 o
   2  14   6       6255.49       6619.73       418.58 o
   3  14   6      13484.58      13558.83       607.77 o
   4  14   6      16275.21      16705.29       722.13 o
   5  14   6       5668.65       6096.05       549.20 o
   6  14   6      46969.56      48371.14      1458.70 o
   7  14   6       3093.85       3509.02       408.00 o
  -6  15   6       6191.45       6847.18       989.16 o
  -5  15   6      28087.48      27444.81      1477.66 o
  -4  15   6      43247.83      43049.18      1830.13 o
  -3  15   6       8369.16       6943.97       539.06 o
  -2  15   6      10422.44      10802.73       585.63 o
  -1  15   6       7186.02       7270.50       496.38 o
   0  15   6      46413.86      46632.44      1184.57 o
   1  15   6       7146.91       7644.65       474.17 o
   2  15   6      10952.82      10520.91       558.51 o
   3  15   6       8037.01       7807.35       587.17 o
   4  15   6      43624.68      43268.21      1217.18 o
   5  15   6      28612.23      30212.83      1131.70 o
   6  15   6       6421.29       6909.31       575.10 o
  -5  16   6        205.35        788.78       363.57 o
  -4  16   6       1683.63       2289.12       678.62 o
  -3  16   6       4004.61       3914.84       906.01 o
  -2  16   6       6103.08       6122.61       535.18 o
  -1  16   6      51502.39      52266.29      1588.71 o
   0  16   6      18344.99      17422.62       791.67 o
   1  16   6      51510.94      52119.91      1876.01 o
   2  16   6       6036.91       5364.35       412.35 o
   3  16   6       3594.48       3489.41       391.51 o
   4  16   6       1716.36       1758.05       321.88 o
   5  16   6        132.91        259.16       185.61 o
  -3  17   6       4338.64       4414.16       711.85 o
  -2  17   6      30786.30      31014.96      1486.25 o
  -1  17   6       7701.27       8377.49       629.30 o
   0  17   6       1050.15       1323.51       250.40 o
   1  17   6       7660.95       8396.86       565.94 o
   2  17   6      30380.65      32254.89      1256.42 o
   3  17   6       4478.04       4690.36       460.52 o
   1   0   7       9436.47       9548.45       455.31 o
   2   0   7      59035.62      58829.88       940.00 o
   3   0   7      24418.86      24055.16       553.55 o
   4   0   7      14792.05      15779.23       452.45 o
   5   0   7      14015.90      14208.11       407.44 o
   6   0   7      87010.63      87239.27      1235.19 o
   7   0   7     111738.50     108559.24      1497.96 o
   8   0   7         13.57        135.90       102.50 o
   9   0   7      71582.95      69747.31      1529.83 o
  10   0   7       2407.58       2086.94       302.92 o
  11   0   7       6591.00       6163.01       492.11 o
 -11   1   7      28898.45      29229.49      1159.30 o
 -10   1   7      10617.41      10166.27       602.52 o
  -9   1   7       6949.04       7167.26       411.16 o
  -8   1   7      29606.93      29473.53       748.06 o
  -7   1   7        592.26        388.18       119.22 o
  -6   1   7       2690.34       2787.44       165.39 o
  -5   1   7      34306.91      33118.43       590.91 o
  -4   1   7     377523.78     367930.91      3784.29 o
  -3   1   7     168368.67     169767.66      2280.95 o
  -2   1   7      52278.21      52039.45       796.68 o
  -1   1   7     267960.75     272736.41      6310.10 o
   0   1   7       2402.27       2675.79       263.38 o
   1   1   7     269411.97     265216.38      7083.25 o
   2   1   7      53642.84      55215.97       909.08 o
   3   1   7     169834.12     169865.62      2186.61 o
   4   1   7     376062.53     367312.84      3788.28 o
   5   1   7      34056.41      34169.07       649.02 o
   6   1   7       2438.04       2209.15       161.30 o
   7   1   7        423.47        429.09       105.89 o
   8   1   7      28580.55      27461.49       794.66 o
   9   1   7       7413.78       7815.12       447.33 o
  10   1   7      10521.23      10804.81       553.87 o
  11   1   7      29034.06      27337.15      1201.22 o
 -11   2   7         48.80         81.82       186.09 o
 -10   2   7      36344.07      36071.58      1266.20 o
  -9   2   7       8308.00       8123.08       435.16 o
  -8   2   7      20234.59      21043.78       654.28 o
  -7   2   7      15768.83      16297.96       550.94 o
  -6   2   7      32673.18      32356.69       543.34 o
  -5   2   7       1158.30       1266.44       111.91 o
  -4   2   7       1578.53       1826.21       170.34 o
  -3   2   7      31647.02      31282.87       615.72 o
  -2   2   7       6238.16       6669.01       237.97 o
  -1   2   7     174272.81     176261.25      2128.71 o
   0   2   7      23405.95      23604.98       858.51 o
   1   2   7     173637.14     170613.67      2433.34 o
   2   2   7       5277.26       5758.60       243.15 o
   3   2   7      31290.65      30905.47       747.30 o
   4   2   7       1568.24       1839.24       172.08 o
   5   2   7       1267.07       1448.84       137.77 o
   6   2   7      32973.75      33821.96       799.30 o
   7   2   7      16453.26      15732.36       482.35 o
   8   2   7      20505.11      19947.65       623.85 o
   9   2   7       8105.18       8388.57       412.58 o
  10   2   7      36169.30      37363.79      1175.56 o
  11   2   7         94.66        464.32       252.48 o
 -11   3   7       6166.76       7641.01       608.03 o
 -10   3   7      13559.04      14987.12       806.26 o
  -9   3   7       5850.14       5934.90       501.22 o
  -8   3   7      62216.87      62343.00      1290.52 o
  -7   3   7       4549.74       4198.86       309.27 o
  -6   3   7      27581.61      26357.90       718.31 o
  -5   3   7       1298.27       1427.60       111.34 o
  -4   3   7      49559.86      49838.75       688.59 o
  -3   3   7      74364.75      75140.36       987.95 o
  -2   3   7      91408.56      91598.94      1080.63 o
  -1   3   7      98537.48     101499.23      1579.90 o
   0   3   7       9099.15       9002.22       540.77 o
   1   3   7      98665.62      99062.83      1789.44 o
   2   3   7      92570.63      93524.67      1080.29 o
   3   3   7      73471.45      73644.68       997.89 o
   4   3   7      48595.25      46150.50      1629.19 o
   5   3   7       1295.63       1421.83       148.20 o
   6   3   7      26616.40      27164.74       597.01 o
   7   3   7       4365.98       4632.98       248.00 o
   8   3   7      63861.61      64903.49      1169.95 o
   9   3   7       5499.04       5722.47       379.39 o
  10   3   7      13765.49      12433.07       650.83 o
  11   3   7       6066.80       7002.53       624.21 o
 -11   4   7        453.98        552.59       243.56 o
 -10   4   7      11610.81      12658.75       780.53 o
  -9   4   7      31025.70      31217.91      1175.58 o
  -8   4   7      17020.27      16678.74       628.07 o
  -7   4   7      14964.68      13977.24       554.72 o
  -6   4   7      23014.01      22460.72       686.89 o
  -5   4   7      10252.02      10101.50       401.16 o
  -4   4   7      18365.44      18009.77       412.11 o
  -3   4   7      68449.98      67322.92       877.78 o
  -2   4   7     156484.53     153159.09      1569.03 o
  -1   4   7     129665.92     127681.68      1707.58 o
   0   4   7         29.34        636.61       274.89 o
   1   4   7     127228.41     124923.28      2895.54 o
   2   4   7     155031.42     152361.36      2386.88 o
   3   4   7      66441.86      66021.76      1017.43 o
   4   4   7      18093.54      18498.68       448.23 o
   5   4   7      11374.94      11114.92       283.92 o
   6   4   7      23199.52      23250.28       503.13 o
   7   4   7      15009.86      15728.80       509.27 o
   8   4   7      17065.19      16524.54       628.70 o
   9   4   7      30772.18      32659.71       986.32 o
  10   4   7      11071.90      10471.69       568.03 o
  11   4   7        433.63        281.34       244.87 o
 -11   5   7      20156.96      22622.17      1067.17 o
 -10   5   7      20203.47      19358.57       970.27 o
  -9   5   7       6216.22       6579.46       485.84 o
  -8   5   7      15058.13      14991.25       596.72 o
  -7   5   7      21260.97      20740.55       689.26 o
  -6   5   7      59997.59      60289.51      1221.37 o
  -5   5   7       7085.98       6834.40       277.31 o
  -4   5   7      16241.83      16621.33       558.78 o
  -3   5   7      88664.30      91383.84      1313.69 o
  -2   5   7      30522.80      29790.08       565.99 o
  -1   5   7      16028.44      15191.80       360.83 o
   0   5   7      26651.55      27821.99       653.79 o
   1   5   7      16953.77      15892.75       575.71 o
   2   5   7      30412.64      30894.48       703.49 o
   3   5   7      90038.10      89330.44      1262.58 o
   4   5   7      16339.74      16052.80       486.85 o
   5   5   7       6541.39       6375.36       330.16 o
   6   5   7      59366.95      59278.34      1055.22 o
   7   5   7      21041.69      20587.23       724.26 o
   8   5   7      15538.59      14797.33       637.96 o
   9   5   7       6240.22       6462.19       440.34 o
  10   5   7      20128.49      20874.76       817.90 o
  11   5   7      20133.78      19462.59       900.33 o
 -11   6   7        124.75        199.62       193.98 o
 -10   6   7      21768.68      22393.60      1052.24 o
  -9   6   7      23012.73      20917.52       874.23 o
  -8   6   7      26054.05      25699.93       935.88 o
  -7   6   7         68.69        102.12       133.22 o
  -6   6   7      15427.72      15871.93       591.64 o
  -5   6   7      21939.99      21629.76       723.21 o
  -4   6   7     122480.61     121322.35      1542.08 o
  -3   6   7      44667.22      44124.33       752.19 o
  -2   6   7      69182.77      67851.54       953.83 o
  -1   6   7      65184.90      65535.83       823.37 o
   0   6   7       3589.05       3804.48       174.59 o
   1   6   7      66361.14      66084.02      1060.65 o
   2   6   7      70113.75      68944.83      1046.45 o
   3   6   7      45382.76      43655.74       788.70 o
   4   6   7     123472.36     119771.95      1756.12 o
   5   6   7      21236.76      21004.14       623.25 o
   6   6   7      14663.02      14852.12       592.35 o
   7   6   7         63.70        121.19       146.65 o
   8   6   7      26346.70      25550.22       950.45 o
   9   6   7      23135.58      21162.88       811.59 o
  10   6   7      21378.67      21693.61       843.14 o
  11   6   7        149.15        392.63       225.63 o
 -10   7   7      33543.01      33640.59      1698.49 o
  -9   7   7      15135.21      15961.83       769.23 o
  -8   7   7      74304.74      72571.48      1802.60 o
  -7   7   7      10357.34      10093.31       485.18 o
  -6   7   7      16513.53      16318.59       686.25 o
  -5   7   7      43210.64      42973.68       857.95 o
  -4   7   7      28658.25      29026.79       589.72 o
  -3   7   7      22057.09      23223.86       596.87 o
  -2   7   7       4021.30       3934.83       226.94 o
  -1   7   7      44492.33      43623.97       637.29 o
   0   7   7       7109.55       7630.57       297.76 o
   1   7   7      45199.10      44067.88       760.05 o
   2   7   7       3354.48       3449.87       246.25 o
   3   7   7      21406.23      21302.99       521.03 o
   4   7   7      27158.91      26797.06       725.37 o
   5   7   7      43100.63      42322.93      1481.15 o
   6   7   7      16869.32      16163.12       572.53 o
   7   7   7      10594.64      11307.06       570.75 o
   8   7   7      73275.87      73242.50      1553.74 o
   9   7   7      14906.24      14975.11       689.43 o
  10   7   7      33069.02      34032.58      1227.66 o
 -10   8   7       7362.69       7029.73       597.29 o
  -9   8   7       7757.62       8288.33       589.52 o
  -8   8   7      10939.58      11030.81       625.35 o
  -7   8   7      10809.07       9941.69       566.36 o
  -6   8   7      10799.93      10234.15       548.49 o
  -5   8   7      61313.83      60932.28      1412.52 o
  -4   8   7      21225.52      21255.38       735.68 o
  -3   8   7     175274.06     172024.38      2699.48 o
  -2   8   7      34428.07      32960.97       771.37 o
  -1   8   7      40619.83      40258.18       608.26 o
   0   8   7     206547.14     209278.06      2836.77 o
   1   8   7      40291.06      40172.14       955.38 o
   2   8   7      33008.90      32707.88       754.28 o
   3   8   7     177413.36     171852.22      2509.09 o
   4   8   7      21993.45      21055.12       645.19 o
   5   8   7      61882.32      61080.95      1219.09 o
   6   8   7      10692.88      10046.11       483.67 o
   7   8   7      10653.33       9621.91       508.95 o
   8   8   7      10674.78      10666.96       564.03 o
   9   8   7       8076.45       8009.87       516.72 o
  10   8   7       7088.27       7561.24       559.15 o
 -10   9   7       2549.69       2715.20       375.37 o
  -9   9   7      12508.65      12948.31       704.52 o
  -8   9   7        553.14        608.14       195.61 o
  -7   9   7      28676.78      29035.55       989.90 o
  -6   9   7      39906.58      39986.27      1138.22 o
  -5   9   7       5777.04       6075.21       412.43 o
  -4   9   7      36762.61      37479.12       848.33 o
  -3   9   7     100667.59     101084.11      1414.15 o
  -2   9   7      57133.94      56342.89      1018.32 o
  -1   9   7      61076.74      60329.61       926.14 o
   0   9   7      12301.67      12084.01       386.11 o
   1   9   7      62555.46      62872.39      1096.62 o
   2   9   7      57719.81      57197.27      1107.43 o
   3   9   7     101284.16      98612.05      1536.74 o
   4   9   7      36812.38      37609.66       893.78 o
   5   9   7       5869.84       5512.71       349.78 o
   6   9   7      39523.63      39298.54       992.55 o
   7   9   7      28452.55      28629.30       969.39 o
   8   9   7        470.05        774.06       199.11 o
   9   9   7      12818.70      11832.22       615.16 o
  10   9   7       2469.67       2803.54       295.62 o
  -9  10   7      33291.34      33026.27      1154.43 o
  -8  10   7      51534.93      53773.00      1463.76 o
  -7  10   7       3630.06       3899.18       377.75 o
  -6  10   7      20866.99      20534.68       802.23 o
  -5  10   7      27484.07      26636.15      1147.32 o
  -4  10   7      62482.97      62195.88      1177.68 o
  -3  10   7      43017.96      43686.26       834.80 o
  -2  10   7       9710.91      10179.63       391.03 o
  -1  10   7      25584.08      25841.28       690.25 o
   0  10   7     110578.74     108455.80      1363.30 o
   1  10   7      26630.72      26092.82       658.53 o
   2  10   7       9726.20      10553.62       470.72 o
   3  10   7      44177.17      42068.25       920.84 o
   4  10   7      62132.50      58618.00      1157.31 o
   5  10   7      27416.71      25755.66       759.94 o
   6  10   7      21102.85      21084.02       768.69 o
   7  10   7       3460.28       3346.21       331.11 o
   8  10   7      50612.15      50192.12      1338.04 o
   9  10   7      34333.15      33380.76      1143.70 o
  -9  11   7       9632.67       8193.82       673.60 o
  -8  11   7      46207.61      46032.72      1580.54 o
  -7  11   7      15077.22      16919.49       896.72 o
  -6  11   7       8581.85       9477.37       661.88 o
  -5  11   7       9480.17       9192.92       511.17 o
  -4  11   7       7683.99       7881.22       446.35 o
  -3  11   7      10130.96      10022.44       420.24 o
  -2  11   7      93633.34      92940.47      1594.46 o
  -1  11   7      10240.22       9682.83       513.39 o
   0  11   7      19968.94      19333.38       575.87 o
   1  11   7      10442.18       9599.41       390.46 o
   2  11   7      91216.86      89015.68      1424.31 o
   3  11   7      10988.16      10682.49       447.92 o
   4  11   7       8360.05       7970.38       487.64 o
   5  11   7       9173.81       9315.38       524.88 o
   6  11   7       8439.45       8999.19       801.96 o
   7  11   7      15647.66      15621.31       892.97 o
   8  11   7      45599.30      45682.99      1478.62 o
   9  11   7       9922.17      10775.85       637.81 o
  -8  12   7       1672.65       1837.55       357.06 o
  -7  12   7      12629.84      12753.66       793.10 o
  -6  12   7       2391.38       2036.80       343.77 o
  -5  12   7      16505.41      16882.54       852.23 o
  -4  12   7      55740.86      55241.30      1996.24 o
  -3  12   7      33241.92      33811.75      1409.90 o
  -2  12   7      71793.70      71901.33      2012.81 o
  -1  12   7      16004.70      15315.36       662.98 o
   0  12   7       1428.77       1436.73       246.51 o
   1  12   7      16098.21      16136.08       556.01 o
   2  12   7      71273.75      72438.34      1430.35 o
   3  12   7      33504.40      33593.20       939.03 o
   4  12   7      55563.35      54905.34      1263.69 o
   5  12   7      16190.59      16613.12       781.39 o
   6  12   7       2380.41       2886.14       390.09 o
   7  12   7      12168.77      13156.47       899.50 o
   8  12   7       1468.52       1652.28       443.04 o
  -8  13   7         30.06        -75.59       251.43 o
  -7  13   7       9041.90       9616.09       867.27 o
  -6  13   7      16797.36      16661.54      1125.62 o
  -5  13   7      26741.90      26254.12      1398.84 o
  -4  13   7      13405.17      12961.74       739.74 o
  -3  13   7       1314.65       1174.17       406.35 o
  -2  13   7       1523.38       1670.73       280.09 o
  -1  13   7        973.56       1083.77       213.62 o
   0  13   7      38313.68      38161.35      1134.40 o
   1  13   7        975.35        786.54       162.28 o
   2  13   7       1527.72       1507.81       203.16 o
   3  13   7       1301.57       1380.30       240.37 o
   4  13   7      13348.84      13828.34       709.80 o
   5  13   7      26886.30      27070.15      1157.53 o
   6  13   7      16279.55      16402.07       917.12 o
   7  13   7       8738.41       9746.04       731.57 o
   8  13   7         11.93        367.53       200.19 o
  -7  14   7        847.07        445.76       279.83 o
  -6  14   7       3703.73       3870.07       590.85 o
  -5  14   7      45912.71      43075.88      1853.39 o
  -4  14   7       3388.20       3579.10       665.67 o
  -3  14   7      10500.09       9948.60       644.10 o
  -2  14   7      13015.04      14204.16       664.62 o
  -1  14   7      37159.01      35907.65      1552.85 o
   0  14   7        886.60       1263.94       238.07 o
   1  14   7      36704.05      37797.21      1510.78 o
   2  14   7      12998.71      12941.66       886.99 o
   3  14   7      10703.96      10814.95       550.29 o
   4  14   7       3031.17       3044.74       369.11 o
   5  14   7      46010.01      45624.43      1638.85 o
   6  14   7       4090.64       4804.73       456.05 o
   7  14   7        801.16        870.24       238.25 o
  -6  15   7      16261.80      16761.99      1220.76 o
  -5  15   7       8470.14       8490.15       840.07 o
  -4  15   7       1255.25       1618.86       467.98 o
  -3  15   7       1404.73       1348.70       275.48 o
  -2  15   7       8240.11       7927.08       514.11 o
  -1  15   7        985.38        802.81       225.24 o
   0  15   7       6041.04       6512.03       442.14 o
   1  15   7        933.17        698.22       192.30 o
   2  15   7       8290.88       8575.84       562.15 o
   3  15   7       1754.09       2238.59       395.41 o
   4  15   7       1360.15       1057.75       238.12 o
   5  15   7       8340.51       8462.60       596.50 o
   6  15   7      15665.12      15469.21       921.59 o
  -4  16   7      23305.18      22708.21      1936.38 o
  -3  16   7        408.09         55.47       318.05 o
  -2  16   7      14258.90      13085.99       783.31 o
  -1  16   7      14866.81      14637.65       883.21 o
   0  16   7      15676.78      16034.89       770.43 o
   1  16   7      14651.96      14254.63       844.27 o
   2  16   7      14319.38      14870.75       690.97 o
   3  16   7        399.70        366.40       188.62 o
   4  16   7      22493.37      21456.60      1091.22 o
  -2  17   7       4386.43       4039.98       526.70 o
  -1  17   7       9723.90       9564.71       721.96 o
   0  17   7       1165.27        998.42       228.66 o
   1  17   7      10188.38      10573.31       647.57 o
   2  17   7       4340.96       4536.96       453.67 o
   0   0   8        263.00        696.86       266.47 o
   1   0   8      29221.68      29956.70      1205.15 o
   2   0   8      72547.91      74040.80      1277.01 o
   3   0   8      49316.17      49708.80       961.56 o
   4   0   8       3277.90       3177.97       216.47 o
   5   0   8     253558.12     243458.42      2585.54 o
   6   0   8     210947.97     210254.59      2351.54 o
   7   0   8      75928.54      75031.23      1137.29 o
   8   0   8      22722.05      22590.23       647.73 o
   9   0   8     118983.42     114875.02      2107.29 o
  10   0   8      27425.90      26741.55       992.64 o
  11   0   8      14703.47      13674.79       839.29 o
 -11   1   8       2413.05       2410.34       374.63 o
 -10   1   8      16247.71      15780.35       835.13 o
  -9   1   8       2613.21       2798.63       277.03 o
  -8   1   8      23015.45      23824.72       769.45 o
  -7   1   8      10220.51      10329.02       393.79 o
  -6   1   8      30215.50      29783.70       666.47 o
  -5   1   8     217006.02     214892.81      2356.67 o
  -4   1   8      10969.42      11116.43       389.50 o
  -3   1   8      50401.32      51460.65      1043.02 o
  -2   1   8     111843.27     111742.20      1651.10 o
  -1   1   8      58382.12      58338.54      1612.68 o
   0   1   8      23556.61      22346.65       829.21 o
   1   1   8      58135.82      59567.02      1604.76 o
   2   1   8     114864.88     116679.73      1739.65 o
   3   1   8      49163.89      50224.65       981.86 o
   4   1   8      11966.87      11612.47       399.77 o
   5   1   8     219162.52     213560.81      2324.49 o
   6   1   8      29203.34      29960.88       880.07 o
   7   1   8       9946.40       9807.32       353.95 o
   8   1   8      23958.95      23813.01       668.27 o
   9   1   8       2445.71       2566.09       273.57 o
  10   1   8      17553.07      16595.51       768.01 o
  11   1   8       2690.18       2471.08       393.42 o
 -11   2   8      38223.52      38008.26      1889.32 o
 -10   2   8      37505.24      39149.05      1336.32 o
  -9   2   8      17113.68      19366.17       688.29 o
  -8   2   8      16841.47      16967.82       595.80 o
  -7   2   8       3235.01       3366.75       262.29 o
  -6   2   8      43557.21      43543.44       723.61 o
  -5   2   8        231.23        394.09       107.94 o
  -4   2   8      18423.01      18682.39       538.48 o
  -3   2   8     166461.52     161898.86      1876.05 o
  -2   2   8      11567.55      11801.40       398.41 o
  -1   2   8      21227.58      21222.08       913.48 o
   0   2   8       1844.04       1994.13       271.63 o
   1   2   8      20700.90      20905.84       689.41 o
   2   2   8      11296.92      11360.83       424.57 o
   3   2   8     166355.39     165046.20      2506.91 o
   4   2   8      18499.73      18733.10       616.02 o
   5   2   8        239.17        323.33        92.02 o
   6   2   8      42350.43      41734.66       819.38 o
   7   2   8       3171.31       3302.97       235.37 o
   8   2   8      17571.74      17361.67       624.45 o
   9   2   8      16609.34      16124.10       594.27 o
  10   2   8      36229.66      36783.37      1179.40 o
  11   2   8      38647.09      39128.65      1488.28 o
 -11   3   8       3669.79       4218.69       588.73 o
 -10   3   8      24294.49      26513.18      1082.82 o
  -9   3   8      47657.44      47979.40      1484.39 o
  -8   3   8      18496.13      18006.20       662.50 o
  -7   3   8      92759.70      92984.78      1637.27 o
  -6   3   8      32983.37      32230.37       748.18 o
  -5   3   8      18506.69      19097.72       452.74 o
  -4   3   8       4091.36       4320.49       187.50 o
  -3   3   8      64819.05      65986.12       946.09 o
  -2   3   8     154651.73     153144.97      2220.73 o
  -1   3   8      17827.50      19115.66       814.54 o
   0   3   8      21509.53      21440.68       696.51 o
   1   3   8      17523.28      18209.82       652.89 o
   2   3   8     153108.45     156713.81      1911.62 o
   3   3   8      63853.24      64202.27       983.65 o
   4   3   8       4219.52       4195.93       338.37 o
   5   3   8      18974.73      18242.69       468.51 o
   6   3   8      34943.45      35242.71       711.78 o
   7   3   8      93626.11      93723.68      1515.67 o
   8   3   8      17847.47      17641.34       578.56 o
   9   3   8      47576.53      48984.32      1168.34 o
  10   3   8      22779.32      23007.18       982.50 o
  11   3   8       3596.75       3666.70       472.12 o
 -11   4   8      29610.49      32380.07      1449.66 o
 -10   4   8      15416.48      15901.08       875.97 o
  -9   4   8      45555.52      48195.32      1513.23 o
  -8   4   8      15200.58      14917.84       608.13 o
  -7   4   8      63238.34      60569.30      1499.73 o
  -6   4   8      19909.78      20154.36       675.72 o
  -5   4   8      41156.80      40634.74       787.79 o
  -4   4   8      47741.46      48758.47       743.82 o
  -3   4   8       6928.51       6527.51       209.36 o
  -2   4   8      97930.29      97275.09      1631.35 o
  -1   4   8      13027.06      13879.88       452.99 o
   0   4   8      63944.13      63474.95      1293.83 o
   1   4   8      14971.22      15142.06       606.35 o
   2   4   8      99939.16     100169.30      1383.98 o
   3   4   8       7450.62       8136.17       324.99 o
   4   4   8      47920.98      46810.04       991.10 o
   5   4   8      39984.20      39975.75       683.62 o
   6   4   8      19369.57      19533.24       493.77 o
   7   4   8      63412.06      63739.22      1124.87 o
   8   4   8      15399.40      15224.69       611.61 o
   9   4   8      45986.84      45684.71      1135.87 o
  10   4   8      15771.12      16194.96       716.42 o
  11   4   8      30216.78      29822.61      1186.80 o
 -11   5   8      25004.14      26084.37      1320.47 o
 -10   5   8        565.50        393.64       195.96 o
  -9   5   8       8223.80       8535.29       563.71 o
  -8   5   8         65.77        252.24       128.17 o
  -7   5   8       1233.09       1251.20       197.22 o
  -6   5   8       9277.97       8976.73       451.42 o
  -5   5   8      13673.92      13712.84       522.73 o
  -4   5   8      53332.20      52159.23      1677.19 o
  -3   5   8      12903.22      13563.99       502.87 o
  -2   5   8      97843.97      94352.69      1637.90 o
  -1   5   8     100313.97      98377.09      1462.94 o
   0   5   8     118125.94     120277.74      1736.27 o
   1   5   8     100482.07      94490.29      3246.42 o
   2   5   8      97951.23      99666.20      1373.92 o
   3   5   8      13235.58      13318.73       432.29 o
   4   5   8      52493.55      51338.12      1218.44 o
   5   5   8      13890.03      12738.00       458.97 o
   6   5   8       9605.65      10322.05       495.42 o
   7   5   8       1332.00       1479.64       248.98 o
   8   5   8        135.95        219.56       148.24 o
   9   5   8       8099.70       7216.39       473.52 o
  10   5   8        383.67        148.76       152.92 o
  11   5   8      26122.01      27348.37      1152.50 o
 -11   6   8      14891.25      15652.11       921.58 o
 -10   6   8       4089.64       4436.82       485.04 o
  -9   6   8      24614.37      23946.37       950.82 o
  -8   6   8      10635.05      11123.32       621.21 o
  -7   6   8      47406.34      47238.25      1120.39 o
  -6   6   8      13035.12      13468.37       679.92 o
  -5   6   8      33303.57      33590.89      1018.51 o
  -4   6   8       7844.70       8038.12       356.05 o
  -3   6   8      21522.64      20244.89       520.79 o
  -2   6   8       8282.16       7840.01       222.80 o
  -1   6   8      22928.11      23675.82       398.84 o
   0   6   8       1720.92       1842.53       146.74 o
   1   6   8      22371.81      22714.88       673.35 o
   2   6   8       8613.14       9455.05       474.00 o
   3   6   8      21998.38      21299.89       521.62 o
   4   6   8       7816.46       7417.94       293.84 o
   5   6   8      34135.57      34181.77       825.05 o
   6   6   8      12755.31      11872.15       538.09 o
   7   6   8      46842.25      44061.90      1122.32 o
   8   6   8      10427.80       9622.78       529.82 o
   9   6   8      24751.59      24866.64       894.72 o
  10   6   8       4144.35       4056.69       395.22 o
  11   6   8      14963.42      16367.18       766.85 o
 -10   7   8      11747.92      11555.35       770.20 o
  -9   7   8      15979.25      15956.52       781.72 o
  -8   7   8      30222.08      29615.05      1034.50 o
  -7   7   8      12627.60      13120.13       572.12 o
  -6   7   8      27674.89      26820.13       915.76 o
  -5   7   8      67318.34      68555.28      1809.58 o
  -4   7   8       5662.78       5515.40       303.67 o
  -3   7   8      90192.95      87666.23      1599.03 o
  -2   7   8      46522.32      44181.25       735.83 o
  -1   7   8      19629.16      19443.98       465.26 o
   0   7   8      32930.07      32598.29       626.94 o
   1   7   8      19160.02      19425.63       540.79 o
   2   7   8      46241.82      46676.95       958.68 o
   3   7   8      88437.05      85698.24      1262.58 o
   4   7   8       5325.18       4704.66       425.65 o
   5   7   8      68264.85      67564.23      1243.23 o
   6   7   8      28344.20      27968.70       881.58 o
   7   7   8      13407.59      13452.62       606.04 o
   8   7   8      29396.44      29500.24       950.76 o
   9   7   8      15567.71      16256.93       727.10 o
  10   7   8      11649.05      11466.08       630.50 o
 -10   8   8      13183.33      13055.65       819.64 o
  -9   8   8      88303.71      89353.44      2014.39 o
  -8   8   8        870.91        818.65       339.81 o
  -7   8   8       7776.86       7074.36       425.09 o
  -6   8   8       6782.84       6854.30       464.48 o
  -5   8   8       5232.16       4857.78       380.40 o
  -4   8   8      28546.08      29318.51      1035.46 o
  -3   8   8       4019.79       3801.90       402.03 o
  -2   8   8       5417.08       5861.99       286.73 o
  -1   8   8      46988.73      46529.28       688.05 o
   0   8   8     105118.49     105381.04      2510.98 o
   1   8   8      49131.13      49525.46       849.97 o
   2   8   8       6006.34       6268.65       336.58 o
   3   8   8       4748.60       4790.04       309.75 o
   4   8   8      27882.79      27349.13       767.39 o
   5   8   8       5205.16       4743.27       334.66 o
   6   8   8       6981.61       6871.62       389.59 o
   7   8   8       7225.99       7240.02       486.48 o
   8   8   8        845.92        952.75       216.66 o
   9   8   8      89677.02      88088.64      1817.65 o
  10   8   8      13222.43      12963.60       778.58 o
 -10   9   8      14209.20      13830.82       850.72 o
  -9   9   8       2684.60       2188.50       333.33 o
  -8   9   8      17477.04      17227.24       803.29 o
  -7   9   8       6524.59       5354.81       517.72 o
  -6   9   8      13336.54      13851.19      1013.48 o
  -5   9   8      33927.71      34334.80      1284.63 o
  -4   9   8      73265.08      72895.16      1377.30 o
  -3   9   8      15669.66      15226.73       482.23 o
  -2   9   8     129165.58     131420.61      1848.29 o
  -1   9   8      13887.17      14079.74       401.29 o
   0   9   8     190976.33     190994.81      2286.43 o
   1   9   8      14172.98      13566.94       482.83 o
   2   9   8     126859.00     127359.80      1903.85 o
   3   9   8      15303.64      15682.76       658.95 o
   4   9   8      73370.63      70828.70      1327.46 o
   5   9   8      33272.62      32308.65       882.07 o
   6   9   8      13150.06      13154.89       541.40 o
   7   9   8       6585.86       6931.01       448.89 o
   8   9   8      16606.71      15786.70       690.23 o
   9   9   8       2702.48       3352.75       351.24 o
  10   9   8      13995.48      13639.24       693.49 o
  -9  10   8      31906.25      30419.19      1115.63 o
  -8  10   8      11525.66      11356.15       657.53 o
  -7  10   8      36504.74      35508.10      1139.82 o
  -6  10   8       1124.56       1264.20       234.12 o
  -5  10   8       1862.97       1258.19       218.91 o
  -4  10   8      12570.45      11600.81       559.93 o
  -3  10   8      40079.59      38990.36       939.97 o
  -2  10   8       5722.31       5540.71       299.17 o
  -1  10   8      38493.30      38102.90       713.25 o
   0  10   8         92.71        353.90       166.84 o
   1  10   8      38917.00      37618.32      1031.14 o
   2  10   8       5852.12       5684.89       360.96 o
   3  10   8      40278.05      39611.26       920.99 o
   4  10   8      12880.49      12259.15       512.83 o
   5  10   8       2116.53       2300.45       248.00 o
   6  10   8       1222.88       1276.90       243.64 o
   7  10   8      36456.94      36531.25      1033.52 o
   8  10   8      11928.26      11316.70       589.50 o
   9  10   8      31317.32      30834.88      1124.22 o
  -9  11   8       5716.68       5960.26       593.81 o
  -8  11   8      48139.66      49146.46      2113.88 o
  -7  11   8       8754.93       8528.87       647.19 o
  -6  11   8      26236.28      25283.64      1090.31 o
  -5  11   8       5912.49       6108.56       431.17 o
  -4  11   8      25133.03      24157.73       823.41 o
  -3  11   8      11920.78      11305.41       480.49 o
  -2  11   8      36135.34      36367.45       918.67 o
  -1  11   8       6103.96       6294.61       342.93 o
   0  11   8      27597.48      25907.71       589.04 o
   1  11   8       6033.18       5469.80       311.18 o
   2  11   8      37544.44      38451.24       927.44 o
   3  11   8      11688.68      11553.86       481.68 o
   4  11   8      24817.85      24329.51       758.74 o
   5  11   8       5997.94       5549.45       406.01 o
   6  11   8      26393.14      25673.57      1838.28 o
   7  11   8       8561.17       8415.30       579.78 o
   8  11   8      48109.41      49405.63      1550.30 o
   9  11   8       5722.81       5780.79       524.08 o
  -8  12   8       7393.75       7664.70       657.31 o
  -7  12   8      16194.16      16916.77       936.53 o
  -6  12   8      15071.42      14598.67       841.89 o
  -5  12   8      10978.87      10956.02       702.53 o
  -4  12   8       4530.57       4562.39       711.91 o
  -3  12   8      28652.81      28221.63      1172.59 o
  -2  12   8       6658.86       6808.81       579.39 o
  -1  12   8      20755.20      21745.51      1244.38 o
   0  12   8       7188.24       6806.02       416.43 o
   1  12   8      21724.31      21304.49       708.49 o
   2  12   8       6872.09       7109.02       421.96 o
   3  12   8      28455.12      27895.33      1064.72 o
   4  12   8       4214.07       4829.83       384.71 o
   5  12   8      11169.68      10502.54       551.70 o
   6  12   8      15229.38      15676.33       892.49 o
   7  12   8      16435.35      15761.76       918.92 o
   8  12   8       7152.82       7113.80       691.29 o
  -7  13   8      13376.19      13375.50      1032.11 o
  -6  13   8      21831.57      20183.18      1259.32 o
  -5  13   8      13343.46      13273.59      1013.04 o
  -4  13   8     100896.20      98867.84      6434.46 o
  -3  13   8       6606.53       7061.86       854.84 o
  -2  13   8      17487.20      17630.03       834.98 o
  -1  13   8       7311.01       7815.93       497.23 o
   0  13   8      64678.49      64436.94      1558.18 o
   1  13   8       7073.93       7527.19       452.32 o
   2  13   8      17613.25      17345.79       668.35 o
   3  13   8       6749.42       5969.55       405.36 o
   4  13   8     101217.30     101681.66      4031.70 o
   5  13   8      13139.01      14555.38       848.69 o
   6  13   8      21443.15      22185.57      1080.33 o
   7  13   8      13530.11      14087.19       887.83 o
  -6  14   8      11880.31      12186.71       991.41 o
  -5  14   8      15247.46      16757.08      1162.43 o
  -4  14   8      19159.18      18742.06      1513.57 o
  -3  14   8       8961.69       8809.57       614.58 o
  -2  14   8      57956.01      58414.59      2583.63 o
  -1  14   8       8434.18       8928.97       613.06 o
   0  14   8        902.21       1066.56       218.66 o
   1  14   8       8615.96       8479.60       555.48 o
   2  14   8      58719.72      60762.84      1691.83 o
   3  14   8       8759.68      10023.65       656.86 o
   4  14   8      19168.34      20493.79       895.58 o
   5  14   8      15641.99      15185.12       887.92 o
   6  14   8      11912.51      12611.73      1302.59 o
  -5  15   8        928.29       1043.32       441.86 o
  -4  15   8       1415.31       1645.20       372.42 o
  -3  15   8      26203.82      25072.46      1058.93 o
  -2  15   8      11759.66      10812.22       706.89 o
  -1  15   8      10953.98       9871.44       676.76 o
   0  15   8         90.89        499.90       210.03 o
   1  15   8      10475.53      10240.29       620.99 o
   2  15   8      12287.07      13246.82       713.16 o
   3  15   8      26091.73      25317.45      1267.59 o
   4  15   8       1410.78       1776.97       340.89 o
   5  15   8       1009.68        674.90       338.47 o
  -4  16   8      12760.94      11160.67      1144.80 o
  -3  16   8      10742.88      10097.13      1018.23 o
  -2  16   8       2635.23       2524.04       609.86 o
  -1  16   8      25806.00      26096.98      1033.53 o
   0  16   8       3935.95       4606.88       575.36 o
   1  16   8      25092.13      24957.15      1084.19 o
   2  16   8       2380.96       3044.84       333.42 o
   3  16   8      10592.24      10661.09       679.39 o
   4  16   8      13066.50      13933.98       888.58 o
  -2  17   8      32105.47      30318.92      2017.11 o
  -1  17   8       2400.61       2212.13       361.28 o
   0  17   8       3532.38       3823.03       402.87 o
   1  17   8       2282.94       1713.14       295.59 o
   2  17   8      32293.58      33372.64      1367.49 o
   1   0   9        293.73        699.43       213.95 o
   2   0   9        344.17        274.97       210.14 o
   3   0   9        767.11       1057.00       160.74 o
   4   0   9       8634.66       8921.51       395.52 o
   5   0   9      23185.61      23366.52       630.58 o
   6   0   9       2341.94       2504.21       201.18 o
   7   0   9      56308.85      56301.45      1002.47 o
   8   0   9       6451.44       6294.45       355.00 o
   9   0   9       5392.42       5316.03       545.12 o
  10   0   9       2547.73       2892.70       370.89 o
  11   0   9      14665.56      14028.06       860.72 o
 -11   1   9      15253.79      15769.63      1047.98 o
 -10   1   9       9587.14       9516.40       658.68 o
  -9   1   9      24206.48      23111.61      1063.98 o
  -8   1   9       7137.57       7225.36       463.58 o
  -7   1   9      28419.29      28685.06       897.56 o
  -6   1   9      81629.55      80783.56      1236.81 o
  -5   1   9       6132.69       6640.42       348.75 o
  -4   1   9       5535.01       5655.23       291.17 o
  -3   1   9     107929.66     109320.16      1794.56 o
  -2   1   9     146954.38     146308.52      3990.84 o
  -1   1   9     242087.69     240612.88      4343.51 o
   0   1   9       3631.27       3741.90       360.45 o
   1   1   9     241434.38     227545.67      3646.74 o
   2   1   9     147810.08     149077.50      2669.70 o
   3   1   9     109311.90     109157.07      1689.59 o
   4   1   9       5797.18       6321.46       338.52 o
   5   1   9       6178.67       6271.60       317.92 o
   6   1   9      80653.15      78888.16      1149.78 o
   7   1   9      28681.84      28878.16       646.05 o
   8   1   9       7052.89       7916.48       425.16 o
   9   1   9      23768.10      24067.37       778.11 o
  10   1   9      10115.90      10133.47       616.00 o
  11   1   9      15955.20      16493.49       940.68 o
 -11   2   9       2124.01       2776.27       443.55 o
 -10   2   9      31207.60      32939.41      1231.63 o
  -9   2   9       6753.36       6645.87       431.85 o
  -8   2   9       4526.23       4753.29       325.87 o
  -7   2   9      23127.57      23807.94       629.28 o
  -6   2   9      70133.75      70884.27      1201.66 o
  -5   2   9      24267.80      23628.55       607.66 o
  -4   2   9      45996.93      46543.22       950.41 o
  -3   2   9      75896.38      75251.37      1231.04 o
  -2   2   9      82864.78      83023.09      1484.97 o
  -1   2   9     215029.53     215489.41      4834.98 o
   0   2   9       7360.19       6960.97       471.79 o
   1   2   9     212255.84     204165.38      2952.99 o
   2   2   9      87200.47      86846.99      1491.22 o
   3   2   9      77864.33      79488.75      1581.04 o
   4   2   9      46110.05      47535.25      1174.24 o
   5   2   9      23669.68      22736.60       736.11 o
   6   2   9      70234.96      69615.51      1151.58 o
   7   2   9      22610.49      23559.12       638.70 o
   8   2   9       4810.20       4896.12       399.93 o
   9   2   9       6958.01       6713.24       433.21 o
  10   2   9      31916.80      31249.64      1098.21 o
  11   2   9       1941.31       2294.70       367.37 o
 -11   3   9       7308.22       7398.49       685.38 o
 -10   3   9      15622.98      15543.02       958.22 o
  -9   3   9      23727.65      24849.50       894.49 o
  -8   3   9       7271.01       6566.99       410.61 o
  -7   3   9      30622.41      30652.83       876.81 o
  -6   3   9      25876.89      26313.91       574.97 o
  -5   3   9      67508.27      67037.73      1010.91 o
  -4   3   9      40695.62      41468.54       778.42 o
  -3   3   9      24962.78      24357.97       547.87 o
  -2   3   9      18025.24      18006.76       638.63 o
  -1   3   9     181915.41     185987.98      5884.20 o
   0   3   9       1456.65       1750.11       244.91 o
   1   3   9     178070.83     167811.55      2778.03 o
   2   3   9      16979.62      17354.48       502.25 o
   3   3   9      25265.83      24448.90      1015.60 o
   4   3   9      39209.83      40916.97       987.10 o
   5   3   9      68149.03      65834.62      1375.50 o
   6   3   9      25228.55      25452.75       630.33 o
   7   3   9      30017.44      29680.88       815.39 o
   8   3   9       7387.09       7802.13       495.01 o
   9   3   9      23147.18      21965.35       796.02 o
  10   3   9      15788.23      15029.70       697.52 o
  11   3   9       6977.10       7785.33       659.69 o
 -11   4   9        267.40        407.00       246.26 o
 -10   4   9       4477.32       4220.67       469.34 o
  -9   4   9      18835.43      19417.05       941.79 o
  -8   4   9       7030.52       6829.38       472.53 o
  -7   4   9       9690.31       9996.35       497.46 o
  -6   4   9      34591.96      34046.05       921.04 o
  -5   4   9      61846.22      61158.27       844.68 o
  -4   4   9     112538.98     111097.25      1398.22 o
  -3   4   9       4855.17       5557.82       405.85 o
  -2   4   9       4147.53       4193.56       302.26 o
  -1   4   9      47636.35      46642.28      1418.87 o
   0   4   9     428273.31     424562.53      8360.69 o
   1   4   9      47643.27      46361.24      1665.79 o
   2   4   9       4177.69       4014.15       283.25 o
   3   4   9       5447.10       5856.68       389.23 o
   4   4   9     113677.05     112780.93      1518.37 o
   5   4   9      64000.71      67013.34      1113.09 o
   6   4   9      34563.39      35447.07       791.28 o
   7   4   9      10066.01      10571.11       529.93 o
   8   4   9       7499.56       8180.64       454.24 o
   9   4   9      18787.13      18595.03       715.69 o
  10   4   9       4668.16       5241.03       438.99 o
  11   4   9        274.54        425.88       212.60 o
 -11   5   9      30635.36      31462.57      2131.51 o
 -10   5   9       1097.97        973.28       254.98 o
  -9   5   9      35844.43      32741.26      1256.01 o
  -8   5   9      23892.84      23595.62       798.08 o
  -7   5   9      36686.55      36301.28       983.89 o
  -6   5   9      10033.59      10389.32       505.19 o
  -5   5   9      76938.26      76747.90      1405.13 o
  -4   5   9        624.12        710.97       127.12 o
  -3   5   9       9131.96       8572.64       336.22 o
  -2   5   9      13956.85      14172.33       580.15 o
  -1   5   9      16867.81      17869.74       717.17 o
   0   5   9      38087.72      39395.12      1006.70 o
   1   5   9      15744.24      15766.79       735.61 o
   2   5   9      14070.17      14401.75       461.05 o
   3   5   9       8524.64       7883.45       390.70 o
   4   5   9        634.88       1143.63       222.92 o
   5   5   9      74819.30      72952.28      1384.82 o
   6   5   9       9630.72       8943.62       467.57 o
   7   5   9      35247.94      35121.98       991.67 o
   8   5   9      23532.92      23297.07       952.97 o
   9   5   9      35780.97      35339.14      1118.06 o
  10   5   9       1052.57        708.69       200.36 o
  11   5   9      30433.64      32622.93      1152.43 o
 -10   6   9       1419.01       1700.83       323.17 o
  -9   6   9      19578.29      19379.54      1065.34 o
  -8   6   9      16233.61      16044.96       763.58 o
  -7   6   9      10699.19      10642.00       525.26 o
  -6   6   9      28069.96      27670.33       922.65 o
  -5   6   9      48958.20      48647.77       994.11 o
  -4   6   9      35035.96      36447.48       847.13 o
  -3   6   9      74971.10      72893.29      1795.93 o
  -2   6   9      87864.01      87393.18      1352.43 o
  -1   6   9      18861.55      19523.63       528.19 o
   0   6   9     272856.06     280269.22      3751.21 o
   1   6   9      18701.19      16635.43       723.98 o
   2   6   9      88465.53      87893.80      1302.19 o
   3   6   9      75968.36      76219.36      1362.99 o
   4   6   9      34063.45      35192.42       724.40 o
   5   6   9      49276.62      50076.65      1047.47 o
   6   6   9      28679.30      27800.18       848.33 o
   7   6   9      10966.80      10277.41       532.52 o
   8   6   9      17172.15      16072.12       692.19 o
   9   6   9      20231.44      20401.45       809.68 o
  10   6   9       1557.28       1397.61       243.14 o
 -10   7   9      13440.56      13049.57       824.83 o
  -9   7   9       5984.01       6740.48       525.76 o
  -8   7   9      44637.82      41714.03      1275.49 o
  -7   7   9      41334.77      41080.70      1084.33 o
  -6   7   9      18751.09      18212.43       795.14 o
  -5   7   9      29657.27      30773.41       977.80 o
  -4   7   9      40266.47      40080.42       909.52 o
  -3   7   9       2645.40       2655.05       245.22 o
  -2   7   9       6307.09       6035.63       269.67 o
  -1   7   9      12223.98      12366.19       272.43 o
   0   7   9       1490.38       1528.68       146.61 o
   1   7   9      11897.14      11833.31       442.51 o
   2   7   9       6587.72       6441.38       352.64 o
   3   7   9       2786.81       2941.47       237.37 o
   4   7   9      38598.22      37915.21       874.37 o
   5   7   9      30038.51      28211.09       772.77 o
   6   7   9      18327.70      17316.09       619.10 o
   7   7   9      42404.50      42184.33      1120.94 o
   8   7   9      44545.88      44369.64      1195.92 o
   9   7   9       5852.62       5907.07       450.43 o
  10   7   9      13383.61      13237.83       679.51 o
 -10   8   9       1174.92       1430.27       315.42 o
  -9   8   9      18829.36      17522.01       842.80 o
  -8   8   9       5912.39       6651.70       508.01 o
  -7   8   9       1192.17        921.68       192.26 o
  -6   8   9       9183.50       9356.59       556.73 o
  -5   8   9      18963.27      18943.22      1017.71 o
  -4   8   9     117792.98     121154.94      1866.93 o
  -3   8   9      68882.84      68279.52      1347.14 o
  -2   8   9     106631.09     105466.44      1736.20 o
  -1   8   9      47572.58      45823.25       877.77 o
   0   8   9      29388.56      29722.33       857.50 o
   1   8   9      46730.11      45464.89       906.71 o
   2   8   9     105801.71     104801.59      1644.46 o
   3   8   9      67752.55      68753.83      1292.96 o
   4   8   9     119845.25     116634.81      1722.11 o
   5   8   9      19548.21      18373.82       628.06 o
   6   8   9       9365.30       8522.32       443.12 o
   7   8   9       1227.22       1398.76       276.07 o
   8   8   9       6265.08       6662.47       460.39 o
   9   8   9      18219.30      18087.86       777.40 o
  10   8   9       1184.03       1275.41       252.01 o
  -9   9   9       1687.27       1950.65       332.91 o
  -8   9   9      45502.87      43714.88      1336.40 o
  -7   9   9      38771.30      39913.24      1229.52 o
  -6   9   9      25057.49      25851.16      1167.47 o
  -5   9   9      75737.33      75564.55      1668.35 o
  -4   9   9       2033.24       2266.17       223.99 o
  -3   9   9        449.95        968.16       146.67 o
  -2   9   9      57914.59      57144.13      1308.42 o
  -1   9   9      37814.85      36980.05       715.37 o
   0   9   9     247555.62     249453.11      5068.95 o
   1   9   9      39559.71      35094.16      1049.57 o
   2   9   9      58252.20      56892.39      1136.22 o
   3   9   9        438.44        565.31       147.45 o
   4   9   9       1989.55       1692.28       217.32 o
   5   9   9      73900.76      73560.79      1346.44 o
   6   9   9      25155.70      24442.77       759.87 o
   7   9   9      37447.37      37589.30      1063.27 o
   8   9   9      45721.79      44753.38      1216.51 o
   9   9   9       1743.26       1037.04       244.12 o
  -9  10   9      25778.19      24162.38      1002.79 o
  -8  10   9      28914.84      30565.95      1105.07 o
  -7  10   9      12513.24      12573.82       678.44 o
  -6  10   9      46459.56      46959.15      1306.91 o
  -5  10   9      11854.09      11517.66       600.78 o
  -4  10   9      29572.35      28080.88       916.62 o
  -3  10   9      46358.48      47512.06      1243.29 o
  -2  10   9      33794.30      33343.69       794.56 o
  -1  10   9      21099.41      21179.17       602.52 o
   0  10   9      25119.22      23875.54       753.08 o
   1  10   9      19911.59      19498.62       608.27 o
   2  10   9      32663.26      32609.63       832.15 o
   3  10   9      46114.73      44337.80      1017.65 o
   4  10   9      29370.12      29771.05      1012.21 o
   5  10   9      11471.58      11346.02       531.96 o
   6  10   9      47501.45      46935.68      1155.04 o
   7  10   9      13296.08      12014.45       643.92 o
   8  10   9      28444.31      29315.67       965.00 o
   9  10   9      25818.12      24749.39       913.96 o
  -8  11   9      30563.85      30153.42      1296.26 o
  -7  11   9       6917.09       6359.11       585.46 o
  -6  11   9      26580.14      27218.78      1166.83 o
  -5  11   9      23737.51      24727.08       896.53 o
  -4  11   9       5215.76       4932.06       407.45 o
  -3  11   9      11798.90      11117.42       496.44 o
  -2  11   9      35347.91      36521.05      1151.51 o
  -1  11   9      12686.42      12863.86       590.78 o
   0  11   9       7814.77       8056.10       376.93 o
   1  11   9      12970.29      12073.11       491.92 o
   2  11   9      33699.83      33079.85       974.41 o
   3  11   9      11937.20      11283.31       491.11 o
   4  11   9       5185.78       5241.71       388.89 o
   5  11   9      23487.87      23131.71       837.76 o
   6  11   9      26883.54      25709.10       994.01 o
   7  11   9       7401.11       7041.03       541.72 o
   8  11   9      31138.65      32286.12      1361.56 o
  -8  12   9        595.82        640.80       275.00 o
  -7  12   9       1815.33       1798.32       364.11 o
  -6  12   9       3270.11       3506.19       555.79 o
  -5  12   9       8605.25       8186.86       801.74 o
  -4  12   9      13289.53      13660.73      1194.73 o
  -3  12   9      39162.21      40990.86      1466.28 o
  -2  12   9      12492.14      13338.38       911.03 o
  -1  12   9      38814.21      39800.62      1184.56 o
   0  12   9       5990.54       5614.40       447.03 o
   1  12   9      39692.10      40674.36      1197.48 o
   2  12   9      12044.18      11913.66       556.47 o
   3  12   9      38552.23      37395.35      1080.48 o
   4  12   9      13239.67      12844.68       611.52 o
   5  12   9       8313.86       8168.60       504.12 o
   6  12   9       3366.55       3532.92       473.19 o
   7  12   9       1792.85       1475.04       323.56 o
   8  12   9        548.99        687.60       314.88 o
  -7  13   9       5101.86       4592.93       635.63 o
  -6  13   9       1655.92       1581.51       434.49 o
  -5  13   9       2521.79       1973.99       531.48 o
  -4  13   9       7926.21       7809.26       947.12 o
  -3  13   9      15804.57      13846.05      1219.98 o
  -2  13   9       4065.38       3870.50       403.81 o
  -1  13   9      25715.89      25171.71      1491.31 o
   0  13   9       8761.90       8230.18       532.73 o
   1  13   9      26028.89      26345.73       963.37 o
   2  13   9       4381.40       4744.70       412.83 o
   3  13   9      15947.41      16394.47       868.09 o
   4  13   9       8065.28       7806.08       554.61 o
   5  13   9       2496.98       2513.83       373.79 o
   6  13   9       1726.65       1547.54       324.23 o
   7  13   9       4848.49       5443.56       576.79 o
  -6  14   9      28527.56      27574.41      1542.52 o
  -5  14   9      13740.58      11682.51      1171.14 o
  -4  14   9      10290.28       8979.44      1028.74 o
  -3  14   9      36644.70      37164.73      1578.49 o
  -2  14   9       3016.72       2576.50       346.07 o
  -1  14   9      12432.94      13570.91       776.05 o
   0  14   9        384.09        406.78       171.86 o
   1  14   9      12610.70      11815.62       586.28 o
   2  14   9       2738.72       3160.43       378.72 o
   3  14   9      36268.82      36627.56      1426.80 o
   4  14   9      10638.67      10432.31       801.48 o
   5  14   9      13550.58      13159.64       836.50 o
   6  14   9      29369.78      30829.91      1332.23 o
  -5  15   9        221.98        262.39       394.38 o
  -4  15   9       8788.26       7422.92       947.35 o
  -3  15   9       1567.11        982.86       278.13 o
  -2  15   9      15518.16      15736.91      1038.44 o
  -1  15   9      12470.63      12951.73       782.18 o
   0  15   9        556.25        826.76       284.82 o
   1  15   9      12776.54      11765.53       683.34 o
   2  15   9      14695.25      15013.13       772.46 o
   3  15   9       1509.12       1777.99       310.13 o
   4  15   9       9095.62       9392.59       729.38 o
   5  15   9        139.02        -14.01       231.70 o
  -4  16   9       2015.84       1368.04       445.62 o
  -3  16   9      41328.22      44409.66      2034.37 o
  -2  16   9      32124.96      32483.46      1289.17 o
  -1  16   9      13635.80      13593.95       853.45 o
   0  16   9       3093.37       2746.99       392.96 o
   1  16   9      13528.63      14675.76       862.65 o
   2  16   9      33054.33      32221.08      1368.87 o
   3  16   9      41834.14      39207.08      1529.13 o
   4  16   9       2015.27       1559.03       474.65 o
   0  17   9       4928.65       6036.08       501.10 o
   0   0  10         71.91        852.72       746.13 o
   1   0  10        159.24        500.33       212.56 o
   2   0  10     143941.44     143384.41      2593.32 o
   3   0  10      39173.77      38835.91       902.06 o
   4   0  10      54506.95      55578.12      1132.40 o
   5   0  10      83107.69      80079.16      1337.72 o
   6   0  10     157793.48     157105.22      1965.60 o
   7   0  10      13224.66      12813.85       455.34 o
   8   0  10       2592.43       2551.44       237.78 o
   9   0  10        222.65        331.78       147.83 o
  10   0  10       1169.13       1670.25       320.79 o
  11   0  10         16.11        428.72       236.49 o
 -11   1  10        671.95       1366.72       532.32 o
 -10   1  10      33448.12      31967.75      1225.51 o
  -9   1  10      12409.34      12153.36       628.12 o
  -8   1  10      23985.58      23611.21       710.59 o
  -7   1  10      55472.98      54978.12      1023.81 o
  -6   1  10     108451.20     107703.91      1528.02 o
  -5   1  10      71616.51      70802.02      1237.64 o
  -4   1  10      17645.00      17704.12       620.25 o
  -3   1  10       5172.29       5304.08       317.08 o
  -2   1  10      46631.03      45363.02      1717.98 o
  -1   1  10      77699.50      75760.20      2944.71 o
   0   1  10      51356.33      47929.66      2115.90 o
   1   1  10      77999.70      72917.88      1670.38 o
   2   1  10      45410.87      46199.61      1320.93 o
   3   1  10       5238.91       5025.70       293.69 o
   4   1  10      17983.98      17822.20       763.69 o
   5   1  10      68910.55      68424.12      1322.99 o
   6   1  10     107627.05     106740.10      1498.44 o
   7   1  10      54368.39      54344.57      1055.68 o
   8   1  10      23843.78      24349.31       772.22 o
   9   1  10      12098.84      12206.68       611.78 o
  10   1  10      33292.92      32954.04      1133.39 o
  11   1  10        673.56        719.50       273.11 o
 -11   2  10       1613.51       2549.87       422.09 o
 -10   2  10       2815.96       3467.55       475.89 o
  -9   2  10      22938.37      22940.26       875.10 o
  -8   2  10       8794.35       8864.60       480.75 o
  -7   2  10      19134.21      19187.24       599.30 o
  -6   2  10     129258.30     127077.62      2011.07 o
  -5   2  10      21515.18      21731.15       651.47 o
  -4   2  10      13450.87      12854.88       514.93 o
  -3   2  10        318.84        474.86       113.69 o
  -2   2  10      51277.17      50677.64      1115.36 o
  -1   2  10      90958.07      88954.23      2315.67 o
   0   2  10      10395.91       9592.84       568.81 o
   1   2  10      91803.19      85733.41      2310.17 o
   2   2  10      49499.35      49860.65      1225.96 o
   3   2  10        227.59        291.95       164.92 o
   4   2  10      13357.55      12971.38       599.31 o
   5   2  10      21412.72      22522.40       751.38 o
   6   2  10     129988.91     129626.16      1832.06 o
   7   2  10      18180.82      18105.01       568.83 o
   8   2  10       8471.05       8602.29       452.16 o
   9   2  10      22766.99      22782.74       874.17 o
  10   2  10       2918.53       2737.44       304.94 o
  11   2  10       1633.70       1260.43       332.06 o
 -11   3  10       4183.11       4565.63       548.32 o
 -10   3  10      17817.96      17682.81      1099.30 o
  -9   3  10       1884.24       2075.39       283.06 o
  -8   3  10      61131.28      63428.90      1388.93 o
  -7   3  10       6899.17       7380.52       433.75 o
  -6   3  10      10973.41      10687.08       368.16 o
  -5   3  10      62056.07      62114.95      1055.77 o
  -4   3  10      42089.65      42098.54       864.78 o
  -3   3  10      11178.34      11629.91       587.41 o
  -2   3  10      60305.91      62256.21      1502.31 o
  -1   3  10      65952.12      66991.62      1580.10 o
   0   3  10       4118.22       4633.21       539.50 o
   1   3  10      64757.97      59921.57      1895.56 o
   2   3  10      61905.93      61559.19      1385.86 o
   3   3  10      11071.34      10882.58       444.51 o
   4   3  10      41678.29      43207.54      1051.35 o
   5   3  10      64340.33      67010.76      1578.88 o
   6   3  10      11246.52      11543.73       468.95 o
   7   3  10       7589.01       8553.97       441.67 o
   8   3  10      60656.57      59830.73      1454.77 o
   9   3  10       1847.42       1637.64       249.41 o
  10   3  10      17888.96      17947.03       752.16 o
  11   3  10       4334.65       4670.79       590.02 o
 -11   4  10       8416.74       9359.38       791.89 o
 -10   4  10       2024.22       2151.47       347.54 o
  -9   4  10       3723.58       3657.56       430.47 o
  -8   4  10       1931.64       1739.29       231.78 o
  -7   4  10      15405.78      15037.73       628.23 o
  -6   4  10     143027.09     141882.28      2241.47 o
  -5   4  10      15968.73      16568.55       447.52 o
  -4   4  10       7793.92       7970.25       414.18 o
  -3   4  10      27073.45      26543.64       577.30 o
  -2   4  10      28218.94      29290.68       858.10 o
  -1   4  10      14795.89      16021.42       707.42 o
   0   4  10       4321.83       4246.93       379.93 o
   1   4  10      14184.58      13679.67       627.69 o
   2   4  10      28454.67      27879.64       777.90 o
   3   4  10      28721.61      29165.76       837.31 o
   4   4  10       7594.42       7622.67       392.78 o
   5   4  10      15878.60      17165.40       679.24 o
   6   4  10     141323.27     142837.03      2684.26 o
   7   4  10      14405.81      13883.65       655.06 o
   8   4  10       2132.27       2404.46       274.01 o
   9   4  10       3499.98       3561.77       334.56 o
  10   4  10       1978.64       1967.24       291.09 o
  11   4  10       8244.87       7812.42       552.51 o
 -10   5  10       1567.21       1335.98       293.32 o
  -9   5  10      18881.84      18509.56       942.53 o
  -8   5  10        565.28        749.37       180.72 o
  -7   5  10      17569.73      18101.68       750.10 o
  -6   5  10       3052.68       3149.50       300.22 o
  -5   5  10      36665.33      36702.45       820.81 o
  -4   5  10      21742.43      21618.59       462.05 o
  -3   5  10      24792.51      24339.82       495.06 o
  -2   5  10       3239.09       3586.33       373.12 o
  -1   5  10       3953.37       4218.66       325.63 o
   0   5  10      25714.76      25723.71       832.65 o
   1   5  10       4015.03       4000.02       591.86 o
   2   5  10       3391.14       3643.91       298.22 o
   3   5  10      25264.38      25375.93       830.05 o
   4   5  10      21468.30      21135.94       694.91 o
   5   5  10      35781.26      35321.98      1026.64 o
   6   5  10       3232.22       2958.68       320.39 o
   7   5  10      17662.09      17694.19       803.60 o
   8   5  10        510.73        465.98       177.20 o
   9   5  10      19157.79      18897.66       780.01 o
  10   5  10       1540.09       1756.73       282.06 o
 -10   6  10       3800.71       3937.99       473.41 o
  -9   6  10      19041.33      20145.88       899.86 o
  -8   6  10      10779.40      10165.32       534.33 o
  -7   6  10      39459.60      38924.44      1240.44 o
  -6   6  10      33208.91      31791.58       944.44 o
  -5   6  10      11247.71      11909.66       470.12 o
  -4   6  10     102934.28     101962.85      1973.40 o
  -3   6  10      53348.21      52351.66      1287.85 o
  -2   6  10      12719.80      12705.46       561.37 o
  -1   6  10       2420.03       2829.26       311.84 o
   0   6  10       1856.75       2084.32       270.51 o
   1   6  10       2373.69       2430.73       289.79 o
   2   6  10      12132.08      12183.57       436.78 o
   3   6  10      54975.46      54694.76      1146.33 o
   4   6  10     103186.82     101094.05      2311.01 o
   5   6  10      10979.78      11173.52       487.13 o
   6   6  10      35137.21      35018.46       979.64 o
   7   6  10      39054.84      38388.12      1069.54 o
   8   6  10      10467.61       9889.15       553.46 o
   9   6  10      19204.05      19160.86       792.65 o
  10   6  10       3794.39       3748.71       371.03 o
 -10   7  10       1953.50       2033.22       392.06 o
  -9   7  10        133.43       -138.11       187.27 o
  -8   7  10      28604.77      28095.68      1044.45 o
  -7   7  10      86894.63      83617.30      1755.78 o
  -6   7  10       8320.01       8547.77       537.32 o
  -5   7  10      11739.63      12140.83       620.72 o
  -4   7  10      49791.43      50937.40      1153.45 o
  -3   7  10      37899.36      37822.87      1060.32 o
  -2   7  10      50682.89      48695.19       753.03 o
  -1   7  10      51190.19      52962.51       778.12 o
   0   7  10      50845.72      51522.13      1079.46 o
   1   7  10      51618.85      51443.06      1190.74 o
   2   7  10      50072.47      49918.90       951.57 o
   3   7  10      38404.44      39432.06       877.65 o
   4   7  10      50057.21      47787.75      1021.10 o
   5   7  10      10280.41      10583.50       481.84 o
   6   7  10       8392.75       8794.39       446.99 o
   7   7  10      86474.29      83952.34      1677.48 o
   8   7  10      29454.04      28935.19       963.31 o
   9   7  10        141.25        394.69       171.80 o
  10   7  10       1843.31       1802.97       356.52 o
 -10   8  10        283.44        691.80       267.64 o
  -9   8  10      14001.05      13310.45       862.24 o
  -8   8  10      65726.45      63272.86      1644.17 o
  -7   8  10       5117.54       4936.14       417.89 o
  -6   8  10       4132.83       4460.03       405.29 o
  -5   8  10      10196.67      10526.31       583.93 o
  -4   8  10     131530.12     131633.75      2731.10 o
  -3   8  10       3455.84       3192.16       300.84 o
  -2   8  10      34325.08      34781.06       832.10 o
  -1   8  10      34126.36      34947.87      1103.89 o
   0   8  10      32353.02      32787.11       790.36 o
   1   8  10      34749.21      32960.68       997.18 o
   2   8  10      34134.87      34020.12       769.71 o
   3   8  10       3660.52       3876.53       275.30 o
   4   8  10     132228.06     127572.35      3012.58 o
   5   8  10      10287.48      10252.18       616.06 o
   6   8  10       4145.80       3604.05       303.09 o
   7   8  10       5423.82       5465.29       411.56 o
   8   8  10      66186.14      63937.31      1491.04 o
   9   8  10      14143.32      13936.38       688.70 o
  10   8  10        340.87        435.75       193.82 o
  -9   9  10       8145.14       7594.06       596.94 o
  -8   9  10      17676.92      16486.68       811.38 o
  -7   9  10       1366.06       1007.24       273.05 o
  -6   9  10        277.93        566.37       192.31 o
  -5   9  10      46475.49      46321.34      1293.96 o
  -4   9  10       6667.15       7205.45       408.88 o
  -3   9  10       3769.38       3676.43       405.30 o
  -2   9  10      11868.53      11058.41       502.95 o
  -1   9  10      13870.40      13687.70       418.33 o
   0   9  10       4941.21       5171.00       331.56 o
   1   9  10      12933.78      12204.08       492.27 o
   2   9  10      11910.67      11425.26       494.88 o
   3   9  10       3921.28       3728.20       299.26 o
   4   9  10       6299.27       6370.13       366.21 o
   5   9  10      46339.56      44777.41      1031.60 o
   6   9  10        298.70        287.37       150.42 o
   7   9  10       1443.62       1397.23       244.38 o
   8   9  10      17802.49      18331.53       770.93 o
   9   9  10       8465.22       8882.01       557.04 o
  -9  10  10       8151.21       8145.63       588.68 o
  -8  10  10       5742.44       5945.95       499.12 o
  -7  10  10      34804.31      35433.00      1178.93 o
  -6  10  10      59065.30      58394.67      1517.04 o
  -5  10  10      16262.14      16175.80       737.27 o
  -4  10  10       6206.39       7464.60       519.94 o
  -3  10  10      11726.89      12050.42       537.08 o
  -2  10  10      30744.79      30277.75       823.79 o
  -1  10  10       8367.54       7983.47       476.46 o
   0  10  10      27544.81      28129.64       785.27 o
   1  10  10       8273.06       7836.44       400.74 o
   2  10  10      29947.58      27769.40       796.58 o
   3  10  10      11735.57      11660.18       513.35 o
   4  10  10       6868.03       6810.36       411.56 o
   5  10  10      16114.33      15990.94       645.96 o
   6  10  10      60675.60      59101.03      1473.58 o
   7  10  10      34250.32      31648.00      1055.24 o
   8  10  10       6288.11       5651.72       503.33 o
   9  10  10       7947.79       8023.97       631.87 o
  -8  11  10        243.70        561.54       255.25 o
  -7  11  10      11137.61      11266.51       772.87 o
  -6  11  10       1324.01       1262.91       316.22 o
  -5  11  10      80233.73      78011.27      2329.72 o
  -4  11  10      24345.54      25783.52      1002.07 o
  -3  11  10      40008.97      41973.95      1462.59 o
  -2  11  10       9241.84       9875.68       545.78 o
  -1  11  10      29102.74      28033.89       846.01 o
   0  11  10      10680.48      11099.04       706.19 o
   1  11  10      28526.55      27282.94       753.55 o
   2  11  10       9465.76       9583.03       454.21 o
   3  11  10      39680.27      37858.07       960.80 o
   4  11  10      24414.21      25124.27       872.97 o
   5  11  10      79467.24      78176.41      1720.82 o
   6  11  10       1303.92       1288.60       264.79 o
   7  11  10      10417.93      10225.65       749.70 o
   8  11  10        237.07        647.17       270.37 o
  -7  12  10       1005.34       1412.82       405.00 o
  -6  12  10       5021.85       4172.95       602.75 o
  -5  12  10       3435.10       3328.10       638.86 o
  -4  12  10       4487.35       4725.35       728.11 o
  -3  12  10      10462.60      10144.86      1025.48 o
  -2  12  10       6480.16       6860.30       667.57 o
  -1  12  10      49805.25      48470.32      1304.18 o
   0  12  10      33610.30      32862.45      1089.08 o
   1  12  10      49568.61      51011.84      1569.19 o
   2  12  10       6692.27       6646.52       435.51 o
   3  12  10      10842.76      10179.75       547.04 o
   4  12  10       4784.53       4658.52       392.16 o
   5  12  10       3448.45       3942.09       365.39 o
   6  12  10       4747.12       4256.36       423.64 o
   7  12  10        976.40        881.32       360.98 o
  -7  13  10      15896.54      15145.50      1147.03 o
  -6  13  10       2675.70       3003.69       547.15 o
  -5  13  10       5672.07       5350.23       807.48 o
  -4  13  10       1722.69       2013.12       544.47 o
  -3  13  10       3407.83       4091.89       778.10 o
  -2  13  10       2794.27       2836.54       537.45 o
  -1  13  10      15810.43      15731.55       854.37 o
   0  13  10       7735.10       7672.97       583.98 o
   1  13  10      15658.84      15397.24       748.44 o
   2  13  10       3103.88       2714.58       340.97 o
   3  13  10       3539.41       4027.37       356.05 o
   4  13  10       1791.05       1961.72       308.32 o
   5  13  10       5925.04       6648.80       665.99 o
   6  13  10       2521.88       2751.84       411.76 o
   7  13  10      15647.47      13911.02       902.49 o
  -6  14  10      14220.55      14457.07      1360.78 o
  -5  14  10        920.95       1242.21       877.59 o
  -4  14  10       4945.57       4465.98      1009.05 o
  -3  14  10       1211.98       1126.34       483.21 o
  -2  14  10       9076.24       9850.80      1144.41 o
  -1  14  10      16878.68      17335.20       892.32 o
   0  14  10       1028.34        796.39       204.13 o
   1  14  10      17485.69      17930.73       744.03 o
   2  14  10       9551.34       9953.80       733.00 o
   3  14  10       1275.92       1129.47       280.29 o
   4  14  10       5277.26       5864.71       578.05 o
   5  14  10        945.19       1289.99       312.19 o
   6  14  10      13592.65      14672.30      1231.37 o
  -5  15  10      11633.96      12458.67      1273.39 o
  -4  15  10      11322.16      11264.21      1183.78 o
  -3  15  10      21465.76      20495.71      1201.88 o
  -2  15  10      36024.01      34605.77      1582.80 o
  -1  15  10        486.18        818.39       263.49 o
   0  15  10      26956.78      27328.58      1177.97 o
   1  15  10        457.23        596.96       206.22 o
   2  15  10      35580.24      33080.62      1800.18 o
   3  15  10      20949.12      21659.33      1364.31 o
   4  15  10      10886.70      11138.00       809.54 o
   5  15  10      12052.74      11644.31      2079.66 o
  -3  16  10      22373.79      20356.34      1217.71 o
  -2  16  10       2322.70       2331.64       464.18 o
  -1  16  10      11211.66      11668.14      1123.89 o
   0  16  10       7494.69       7475.10       629.37 o
   1  16  10      10614.90      10858.75      1062.58 o
   2  16  10       2218.87       2260.26       325.80 o
   3  16  10      22111.58      21928.78      1139.73 o
   1   0  11      14662.12      13007.42       679.47 o
   2   0  11      11857.79      11865.72       712.83 o
   3   0  11       1966.51       2414.87       276.83 o
   4   0  11      84502.62      84037.05      1678.98 o
   5   0  11        261.90        232.91       121.66 o
   6   0  11        811.29        794.73       144.20 o
   7   0  11      43105.23      44243.41       914.29 o
   8   0  11      61633.02      61776.05      1311.56 o
   9   0  11      43020.56      42858.41      1087.38 o
  10   0  11      36420.45      37775.12      1344.71 o
  11   0  11       5969.71       5440.16       558.35 o
 -11   1  11      12553.33      13323.15       966.28 o
 -10   1  11       6682.69       6783.42       584.72 o
  -9   1  11      16598.45      17515.70       771.28 o
  -8   1  11      13769.56      13597.51       542.80 o
  -7   1  11       5411.27       5539.26       311.52 o
  -6   1  11      49592.44      48628.61       952.48 o
  -5   1  11       5318.68       5267.58       358.43 o
  -4   1  11      56474.02      57183.62      1262.84 o
  -3   1  11     128060.09     129987.98      2003.16 o
  -2   1  11     109255.47     108397.17      2259.24 o
  -1   1  11     165649.36     156605.12      3045.18 o
   0   1  11      29599.53      27293.54       998.94 o
   1   1  11     170467.95     159094.84      4271.87 o
   2   1  11     109140.52     105160.87      2563.66 o
   3   1  11     126268.27     124245.07      2027.28 o
   4   1  11      56225.76      55229.69      1307.17 o
   5   1  11       5794.98       5823.80       360.84 o
   6   1  11      48302.46      48060.57      1115.62 o
   7   1  11       5596.07       5212.49       316.32 o
   8   1  11      13577.83      12703.34       582.56 o
   9   1  11      16245.88      15502.05       723.74 o
  10   1  11       6693.27       6623.06       542.89 o
  11   1  11      13118.42      12558.52       845.17 o
 -11   2  11       5071.74       5540.30       741.38 o
 -10   2  11        800.56        720.45       262.86 o
  -9   2  11      13693.55      13842.84       783.72 o
  -8   2  11       9230.75       8571.71       479.38 o
  -7   2  11       5410.61       5135.51       317.99 o
  -6   2  11       3428.82       3735.10       265.80 o
  -5   2  11      30297.27      30018.84       868.20 o
  -4   2  11      52266.56      51526.95      1044.73 o
  -3   2  11      54331.49      53977.63      1025.68 o
  -2   2  11      91053.65      91081.82      2230.31 o
  -1   2  11      76549.85      75647.34      1437.51 o
   0   2  11     146415.98     139309.34      4330.33 o
   1   2  11      76950.48      72583.46      2331.32 o
   2   2  11      91519.52      87020.77      1778.18 o
   3   2  11      54656.82      55990.93      1258.15 o
   4   2  11      53667.05      55981.50      1379.14 o
   5   2  11      30312.55      29022.36       880.04 o
   6   2  11       3356.78       3558.04       284.56 o
   7   2  11       5294.70       5183.06       399.26 o
   8   2  11       9324.64       9256.62       543.90 o
   9   2  11      13698.40      13162.51       671.81 o
  10   2  11        662.75        713.56       190.33 o
  11   2  11       5223.85       4942.53       533.60 o
 -10   3  11      27205.37      27896.07      1429.90 o
  -9   3  11      12429.59      12031.04       647.95 o
  -8   3  11      15446.42      15581.35       662.29 o
  -7   3  11      24240.73      23352.72       803.14 o
  -6   3  11      25373.70      24443.32       594.78 o
  -5   3  11      64639.25      64437.28      1185.08 o
  -4   3  11      17984.19      18818.47       566.08 o
  -3   3  11       3123.49       3371.86       296.07 o
  -2   3  11       4440.83       5141.98       425.67 o
  -1   3  11      21665.66      21662.53       924.11 o
   0   3  11       5215.33       5743.59       496.42 o
   1   3  11      22345.42      21911.09       809.95 o
   2   3  11       4652.39       5377.34       324.50 o
   3   3  11       2962.62       3375.19       327.41 o
   4   3  11      17559.52      19023.94       686.41 o
   5   3  11      64568.73      66296.26      1502.61 o
   6   3  11      25674.29      26549.96       754.19 o
   7   3  11      24463.77      23389.20      1110.14 o
   8   3  11      15799.73      15570.28       810.36 o
   9   3  11      12276.67      12269.46       610.53 o
  10   3  11      26789.59      27211.82       942.62 o
 -10   4  11       1649.25       1273.68       341.28 o
  -9   4  11      19754.14      18404.14       965.14 o
  -8   4  11      29938.85      29931.10       943.02 o
  -7   4  11      43981.91      44459.37      1149.53 o
  -6   4  11      44632.89      44332.52      1135.60 o
  -5   4  11      91111.16      92026.92      1631.04 o
  -4   4  11      37080.95      38603.22       872.65 o
  -3   4  11      84138.60      84297.62      1376.82 o
  -2   4  11      32321.55      34904.03      1103.75 o
  -1   4  11       8278.77       7996.56       524.16 o
   0   4  11      83151.45      80210.62      1665.81 o
   1   4  11       8147.08       8126.21       507.67 o
   2   4  11      32037.32      30887.70       917.98 o
   3   4  11      82466.62      83856.28      1445.16 o
   4   4  11      35947.80      37007.49       920.68 o
   5   4  11      92714.49      95384.97      1801.59 o
   6   4  11      44513.50      46403.60      1709.70 o
   7   4  11      44551.16      46220.76      1249.77 o
   8   4  11      29747.87      29984.55      1118.09 o
   9   4  11      18788.04      18870.05       771.50 o
  10   4  11       1627.89       1052.74       205.12 o
 -10   5  11      36229.35      35375.21      1394.78 o
  -9   5  11      10384.68       9037.93       669.25 o
  -8   5  11      45898.11      44662.33      1185.60 o
  -7   5  11       1147.25       1255.81       224.58 o
  -6   5  11      16804.39      16380.40       700.56 o
  -5   5  11      76470.71      76043.55      1404.88 o
  -4   5  11      69091.29      70431.09      1247.26 o
  -3   5  11       9714.72       9531.33       316.11 o
  -2   5  11     104056.09     108020.54      1945.58 o
  -1   5  11      32081.79      33694.48      1087.17 o
   0   5  11        597.75       1001.31       213.16 o
   1   5  11      30425.12      30629.18      1474.02 o
   2   5  11     107841.20     106545.17      2468.65 o
   3   5  11       9169.47       8978.39       514.46 o
   4   5  11      67132.55      67579.45      1493.44 o
   5   5  11      76426.34      79130.02      1827.85 o
   6   5  11      16749.73      18402.69       856.80 o
   7   5  11       1151.32       1151.36       264.29 o
   8   5  11      45211.48      46106.24      1308.51 o
   9   5  11      10046.21       9088.40       582.12 o
  10   5  11      37254.32      38345.58      1242.83 o
 -10   6  11       7065.79       7006.84       609.59 o
  -9   6  11      30132.62      30458.81      1341.56 o
  -8   6  11       1782.76       2374.30       281.41 o
  -7   6  11      25466.30      25447.15       873.45 o
  -6   6  11       6104.26       6996.18       453.36 o
  -5   6  11     124198.98     121174.30      2469.65 o
  -4   6  11      44697.61      45421.75      1222.18 o
  -3   6  11     180644.44     179084.89      3024.09 o
  -2   6  11      30762.67      29594.90       883.22 o
  -1   6  11     143550.91     146877.44      2574.90 o
   0   6  11      60268.92      62642.99      1414.08 o
   1   6  11     143845.56     143386.58      3768.78 o
   2   6  11      31275.06      31878.08       894.30 o
   3   6  11     179329.92     180490.52      3423.64 o
   4   6  11      44812.84      44192.25      1377.57 o
   5   6  11     123762.81     122423.88      2017.54 o
   6   6  11       6065.19       5873.82       628.94 o
   7   6  11      25660.26      26230.33       890.53 o
   8   6  11       2029.08       2635.15       317.94 o
   9   6  11      29193.99      27712.12      1035.14 o
  10   6  11       7380.15       8383.97       576.28 o
 -10   7  11      31030.08      29923.15      1298.16 o
  -9   7  11       6387.16       6245.29       614.75 o
  -8   7  11      18443.14      18707.88       864.69 o
  -7   7  11      20038.26      20507.73       788.80 o
  -6   7  11       2852.00       3256.89       328.87 o
  -5   7  11      30295.54      30337.70      1025.44 o
  -4   7  11       2909.05       3189.19       413.34 o
  -3   7  11      32064.41      30647.84       980.52 o
  -2   7  11      53681.96      52900.41       990.26 o
  -1   7  11      22130.72      22173.90       757.30 o
   0   7  11      34569.21      33998.93       986.12 o
   1   7  11      22178.25      21810.00       815.67 o
   2   7  11      52704.49      52459.43      1142.06 o
   3   7  11      32264.16      30587.29       848.15 o
   4   7  11       3415.31       3252.61       265.10 o
   5   7  11      30177.33      30803.23       849.79 o
   6   7  11       2847.61       2797.50       293.70 o
   7   7  11      20495.14      20276.96       785.35 o
   8   7  11      18272.59      20055.03       865.86 o
   9   7  11       6338.93       6288.02       466.42 o
  10   7  11      30892.07      31716.78      1085.03 o
  -9   8  11       6641.42       7427.86       565.56 o
  -8   8  11       7917.45       7604.22       561.82 o
  -7   8  11       7851.26       7815.02       513.23 o
  -6   8  11      14904.44      14104.88       715.68 o
  -5   8  11       1947.48       2116.17       363.08 o
  -4   8  11      10553.38       9796.43       488.18 o
  -3   8  11      11807.78      11553.38       640.28 o
  -2   8  11      28652.26      28452.38       768.28 o
  -1   8  11      39156.02      39961.41       864.61 o
   0   8  11         33.72        280.33       149.36 o
   1   8  11      40052.95      39575.35       905.33 o
   2   8  11      28801.03      27680.91       807.96 o
   3   8  11      11638.55      11513.41       527.98 o
   4   8  11      11207.27      10964.51       482.99 o
   5   8  11       1794.26       1882.44       229.72 o
   6   8  11      14487.41      13865.14       585.81 o
   7   8  11       7731.34       8014.40       497.56 o
   8   8  11       7906.61       7861.77       513.13 o
   9   8  11       7070.77       6832.32       523.93 o
  -9   9  11       9290.36       9355.86       629.38 o
  -8   9  11      11934.46      12219.88       713.49 o
  -7   9  11       8935.54       8411.10       519.41 o
  -6   9  11      17141.75      16832.24       881.67 o
  -5   9  11      41498.65      43443.96      1393.87 o
  -4   9  11      32950.67      30299.09      1095.11 o
  -3   9  11       3514.29       3158.32       311.57 o
  -2   9  11      37484.49      36813.71       881.20 o
  -1   9  11      40348.64      39929.98       931.72 o
   0   9  11       8879.96       9899.01       427.97 o
   1   9  11      40601.46      40809.78       961.95 o
   2   9  11      37177.74      36725.42       944.22 o
   3   9  11       3565.61       3328.31       291.23 o
   4   9  11      32695.89      30707.39       905.12 o
   5   9  11      42284.72      42022.61      1104.52 o
   6   9  11      17412.19      16748.14       699.40 o
   7   9  11       8506.68       8956.14       565.75 o
   8   9  11      11783.93      11198.89       656.29 o
   9   9  11       9313.26       8719.99       595.08 o
  -8  10  11       9387.48       9279.41       623.62 o
  -7  10  11       7140.71       7155.01       536.01 o
  -6  10  11      38404.43      36869.53      1198.67 o
  -5  10  11      21359.90      20043.30       908.46 o
  -4  10  11        458.31        570.75       204.95 o
  -3  10  11      11354.05      11440.32       533.20 o
  -2  10  11      42943.14      44202.56      1046.37 o
  -1  10  11      19338.86      19160.55       705.64 o
   0  10  11        159.07        284.90       173.35 o
   1  10  11      19039.48      17694.71       612.30 o
   2  10  11      44443.83      43628.94      1033.14 o
   3  10  11      11373.61      10998.12       521.01 o
   4  10  11        531.02        537.11       164.94 o
   5  10  11      21019.72      20106.15       815.40 o
   6  10  11      37126.17      36959.32      1140.48 o
   7  10  11       7101.88       6865.25       501.89 o
   8  10  11       8812.32       8207.11       723.46 o
  -8  11  11        169.65        473.41       253.32 o
  -7  11  11       5591.30       5311.40       553.45 o
  -6  11  11      21586.36      20854.57      1057.25 o
  -5  11  11       1696.40       1952.99       393.01 o
  -4  11  11       2415.50       2082.15       532.47 o
  -3  11  11      74367.34      73812.23      3441.80 o
  -2  11  11       7757.58       7818.87       631.98 o
  -1  11  11     109033.67     109126.65      1968.34 o
   0  11  11      12954.83      12770.56       921.76 o
   1  11  11     107895.31     106108.77      3406.34 o
   2  11  11       7683.49       7013.47       402.39 o
   3  11  11      74504.52      74060.81      1583.77 o
   4  11  11       2404.73       2590.98       313.64 o
   5  11  11       1906.57       1761.93       277.94 o
   6  11  11      22175.49      23324.31      1362.47 o
   7  11  11       5778.47       5578.68       508.61 o
   8  11  11        126.98        558.53       287.60 o
  -7  12  11        372.00        698.51       448.37 o
  -6  12  11       7110.07       7525.51       978.08 o
  -5  12  11      11748.75       9792.64      1079.43 o
  -4  12  11      10555.14      11143.17      1172.49 o
  -3  12  11      41305.16      43165.19      3723.53 o
  -2  12  11      34475.51      33305.40      1721.86 o
  -1  12  11      32746.77      33966.05      1194.51 o
   0  12  11      10987.23      10886.69       611.21 o
   1  12  11      33600.80      32562.17      1109.55 o
   2  12  11      34603.18      33280.58      1146.77 o
   3  12  11      41693.63      41286.62      1140.90 o
   4  12  11      10998.29      10977.29       591.99 o
   5  12  11      11938.45      10827.67       602.28 o
   6  12  11       7054.42       7354.33       567.09 o
   7  12  11        391.20        367.96       248.21 o
  -6  13  11       6402.55       7230.85      1389.22 o
  -5  13  11       8081.01       8545.94      1033.58 o
  -4  13  11      14881.89      15329.00      1348.94 o
  -3  13  11       5902.95       6288.66       866.05 o
  -2  13  11      62394.74      65306.07      2717.84 o
  -1  13  11      27606.23      27733.14      1136.54 o
   0  13  11      32039.04      31546.81      1177.12 o
   1  13  11      28022.91      27739.06      1033.79 o
   2  13  11      61919.88      59319.39      1591.81 o
   3  13  11       5948.20       6464.98       516.15 o
   4  13  11      14718.91      15147.32       698.49 o
   5  13  11       8111.92       7737.86       652.11 o
   6  13  11       6292.33       6876.34       640.66 o
  -5  14  11         29.45        253.10       575.58 o
  -4  14  11       6314.52       5737.59       851.65 o
  -3  14  11      17004.57      14770.61      1341.15 o
  -2  14  11      21191.97      21555.42      1228.13 o
  -1  14  11       1406.17       1133.08       287.46 o
   0  14  11        118.64        464.20       276.57 o
   1  14  11       1475.68        958.86       303.38 o
   2  14  11      21318.73      21091.77       918.47 o
   3  14  11      16579.46      16686.50      1301.56 o
   4  14  11       6055.95       6353.28       709.76 o
   5  14  11         16.42        420.08       207.75 o
  -4  15  11       7952.44       6794.75      1101.43 o
  -3  15  11       8841.82       8389.13       777.23 o
  -2  15  11      22935.06      22314.47      1288.05 o
  -1  15  11      12068.59      11691.19       758.63 o
   0  15  11      13680.67      14273.35       859.93 o
   1  15  11      11429.93      10632.57       911.19 o
   2  15  11      22670.00      23980.62      1017.52 o
   3  15  11       9096.24       8867.75       721.40 o
   4  15  11       8120.83       7549.12       678.74 o
  -2  16  11      24307.77      25907.58      1417.64 o
  -1  16  11      10788.25      11224.81      1597.23 o
   0  16  11       8617.73       9997.88       731.42 o
   1  16  11      11129.44      11026.83       861.55 o
   2  16  11      24374.24      24774.54      1047.71 o
   0   0  12      30834.12      27606.70      2330.76 o
   1   0  12       1017.83        984.02       421.20 o
   2   0  12      10275.35      11485.84       667.98 o
   3   0  12       1753.44       1573.43       225.21 o
   4   0  12       2034.22       2100.42       252.03 o
   5   0  12      16353.88      15385.37       602.98 o
   6   0  12      17746.69      16990.23       648.24 o
   7   0  12       2227.00       2202.34       221.63 o
   8   0  12      15547.52      15459.66       632.64 o
   9   0  12      94617.16      92133.14      2024.31 o
  10   0  12      25064.48      26420.50      1127.04 o
 -10   1  12      12263.07      10321.71       978.67 o
  -9   1  12      42331.16      42754.96      1354.03 o
  -8   1  12       4931.70       5003.88       335.82 o
  -7   1  12       2511.23       2503.11       236.34 o
  -6   1  12      15770.62      13888.71       553.06 o
  -5   1  12      45464.77      44045.17      1131.44 o
  -4   1  12      10931.41      10982.72       536.12 o
  -3   1  12      17523.81      17343.43       643.91 o
  -2   1  12      27690.01      27247.49      1054.10 o
  -1   1  12      19207.91      18556.94       843.61 o
   0   1  12       3987.64       3564.16       411.24 o
   1   1  12      17798.65      16727.43      1375.08 o
   2   1  12      28481.13      28452.09      1258.70 o
   3   1  12      17700.27      16781.86       726.83 o
   4   1  12      11504.99      11674.76       600.09 o
   5   1  12      44533.41      44802.25      1376.34 o
   6   1  12      15440.76      15102.80       704.17 o
   7   1  12       2463.53       2758.66       264.16 o
   8   1  12       4718.24       4458.75       364.89 o
   9   1  12      41425.87      39617.40      1185.92 o
  10   1  12      13028.06      13562.79       854.60 o
 -10   2  12       4800.14       5385.10       583.28 o
  -9   2  12      27811.88      27536.64      1418.49 o
  -8   2  12       1891.99       1875.38       263.13 o
  -7   2  12       9720.48       9869.49       446.00 o
  -6   2  12      53047.15      50290.39      1004.12 o
  -5   2  12       2234.99       2538.08       230.00 o
  -4   2  12      60640.73      61604.01      1210.78 o
  -3   2  12       2285.91       2113.31       216.04 o
  -2   2  12     111573.92     112524.87      2342.31 o
  -1   2  12     113889.33     108890.91      2234.73 o
   0   2  12      15277.66      14208.15       800.01 o
   1   2  12     112794.09     103781.24      4705.72 o
   2   2  12     110700.62     107889.51      2699.42 o
   3   2  12       1996.77       1569.08       240.15 o
   4   2  12      60081.05      60698.05      1504.83 o
   5   2  12       2032.09       2151.82       271.49 o
   6   2  12      54160.74      53682.21      1315.81 o
   7   2  12       9932.92      11264.89       592.32 o
   8   2  12       1916.43       2217.08       289.41 o
   9   2  12      28270.77      28888.49      1020.75 o
  10   2  12       5430.95       5577.96       533.36 o
 -10   3  12      35979.37      35962.23      2485.28 o
  -9   3  12      13481.43      13004.88       690.83 o
  -8   3  12        408.50        803.38       187.66 o
  -7   3  12      35288.04      34804.65      1021.15 o
  -6   3  12      65430.16      63470.30      1282.45 o
  -5   3  12      73025.33      74136.73      1334.47 o
  -4   3  12      25598.06      25678.42       910.99 o
  -3   3  12      75888.73      74887.91      1366.77 o
  -2   3  12      78063.09      77717.07      1843.66 o
  -1   3  12       2820.90       3051.00       361.15 o
   0   3  12       3231.33       3444.38       404.55 o
   1   3  12       3134.70       3273.48       388.61 o
   2   3  12      75942.31      74528.45      1397.29 o
   3   3  12      74804.78      73870.90      1529.30 o
   4   3  12      26149.69      27479.38       911.97 o
   5   3  12      73704.06      76488.42      1900.38 o
   6   3  12      67182.64      66547.92      1504.09 o
   7   3  12      36180.87      37791.29      1294.72 o
   8   3  12        305.39        388.84       174.06 o
   9   3  12      13925.23      14351.23       722.34 o
  10   3  12      35459.04      35158.05      1216.63 o
 -10   4  12       5433.40       6536.25       716.10 o
  -9   4  12      89441.31      86050.94      2245.00 o
  -8   4  12      48545.48      47224.53      1435.88 o
  -7   4  12      14078.90      13772.07       636.06 o
  -6   4  12       4923.24       5090.15       395.20 o
  -5   4  12       4880.08       5087.15       287.71 o
  -4   4  12     126434.08     128239.08      3435.27 o
  -3   4  12      24947.65      26193.76       696.64 o
  -2   4  12       9624.17      10184.15       720.01 o
  -1   4  12      50835.17      50802.59      1522.08 o
   0   4  12         16.71        654.11       232.48 o
   1   4  12      50806.18      48002.47      1608.63 o
   2   4  12       9367.95      10114.52       743.63 o
   3   4  12      25893.64      26204.07       858.63 o
   4   4  12     126625.84     130836.91      2452.00 o
   5   4  12       4506.57       5422.96       424.78 o
   6   4  12       4909.10       5426.99       412.66 o
   7   4  12      13900.55      15202.06       712.00 o
   8   4  12      49439.57      51213.61      1392.88 o
   9   4  12      91287.56      90320.65      2064.90 o
  10   4  12       5650.76       6048.23       542.55 o
 -10   5  12      12277.96      11822.64       949.48 o
  -9   5  12       1734.82       2104.95       398.98 o
  -8   5  12      27329.12      27193.96       930.47 o
  -7   5  12      14054.61      13543.52       641.36 o
  -6   5  12       6123.02       5921.25       427.04 o
  -5   5  12       4097.40       4099.10       331.41 o
  -4   5  12      16780.82      16771.08       734.66 o
  -3   5  12      44572.20      44648.09       909.96 o
  -2   5  12      49700.70      49198.32      1243.96 o
  -1   5  12       5497.60       6100.67       481.29 o
   0   5  12        484.80        456.49       199.51 o
   1   5  12       5418.15       5074.73       425.70 o
   2   5  12      49178.55      48945.66      1403.53 o
   3   5  12      44446.25      43263.83      1198.47 o
   4   5  12      16929.59      16276.96       720.30 o
   5   5  12       4013.00       4206.15       418.75 o
   6   5  12       6175.79       7138.95       663.95 o
   7   5  12      13752.90      14733.99       791.73 o
   8   5  12      26714.07      27661.55      1013.81 o
   9   5  12       1455.14       1777.12       282.14 o
  10   5  12      12284.28      13236.75       730.89 o
 -10   6  12       1986.66       1939.41       357.44 o
  -9   6  12      10531.69       9817.63       725.25 o
  -8   6  12      33953.66      34351.77      1056.43 o
  -7   6  12      25492.12      25245.58       897.30 o
  -6   6  12       4429.53       3811.35       435.75 o
  -5   6  12      47679.88      47465.48      1470.31 o
  -4   6  12       2830.19       3158.06       328.86 o
  -3   6  12        414.83        692.11       193.98 o
  -2   6  12      22578.70      22856.40       809.71 o
  -1   6  12      71473.66      75905.50      1799.53 o
   0   6  12       5466.07       5595.15       422.38 o
   1   6  12      71067.34      71075.99      1912.01 o
   2   6  12      23091.98      22669.25       919.96 o
   3   6  12        440.35        766.34       226.08 o
   4   6  12       2745.06       2736.02       319.19 o
   5   6  12      47378.35      46717.77      1829.47 o
   6   6  12       4547.75       4984.68       461.30 o
   7   6  12      25679.93      25936.82       963.11 o
   8   6  12      33914.92      35160.46      1208.13 o
   9   6  12      10058.75      10087.23       634.39 o
  10   6  12       1945.41       2323.94       366.52 o
  -9   7  12      16029.98      16530.04       852.18 o
  -8   7  12      13481.06      12724.25       730.24 o
  -7   7  12       3579.86       3937.80       363.40 o
  -6   7  12        156.58        196.36       160.55 o
  -5   7  12       7158.25       7019.96       548.38 o
  -4   7  12       5164.55       4670.56       389.38 o
  -3   7  12      34305.31      33667.76      1070.87 o
  -2   7  12      14978.56      15055.07       643.23 o
  -1   7  12       1642.51       1965.40       260.21 o
   0   7  12      25208.19      25931.73       879.64 o
   1   7  12       1575.61       2031.60       296.15 o
   2   7  12      14268.65      13628.47       625.00 o
   3   7  12      33765.18      33495.47      1118.31 o
   4   7  12       5660.17       5152.56       425.17 o
   5   7  12       7518.81       7390.73       422.02 o
   6   7  12        143.48         67.90       145.47 o
   7   7  12       3706.92       3841.88       354.26 o
   8   7  12      13836.06      13457.04       666.77 o
   9   7  12      15244.41      15253.59       784.68 o
  -9   8  12      13408.23      13017.58      1018.34 o
  -8   8  12       4713.71       5338.07       480.36 o
  -7   8  12       4559.15       4975.50       408.55 o
  -6   8  12      13303.92      12923.01       767.69 o
  -5   8  12      34464.85      32731.75      1207.74 o
  -4   8  12      25015.52      25812.11       909.53 o
  -3   8  12      38947.64      40007.67      1168.11 o
  -2   8  12       2792.86       3103.50       335.58 o
  -1   8  12      48193.10      49480.45      1069.06 o
   0   8  12       6025.25       6820.68       377.41 o
   1   8  12      49371.02      50384.00      1072.54 o
   2   8  12       2983.63       3464.85       312.84 o
   3   8  12      40153.15      40543.27      1054.02 o
   4   8  12      24539.49      24225.71       819.08 o
   5   8  12      34119.22      33491.36      1001.29 o
   6   8  12      13324.78      12204.21       737.91 o
   7   8  12       4481.04       4567.17       424.99 o
   8   8  12       4647.43       4569.21       570.43 o
   9   8  12      13410.88      12782.27       724.43 o
  -9   9  12        604.64        609.54       221.14 o
  -8   9  12       7445.13       7825.91       689.06 o
  -7   9  12      38827.41      38696.03      1156.08 o
  -6   9  12         62.20        232.13       207.18 o
  -5   9  12        655.49        642.55       287.34 o
  -4   9  12      21792.51      21680.08       939.00 o
  -3   9  12      30851.70      31950.69      1031.00 o
  -2   9  12      70378.29      70721.98      1912.00 o
  -1   9  12       8772.42       9002.95       441.16 o
   0   9  12      16700.11      16455.94       647.68 o
   1   9  12       8786.56       8651.18       470.09 o
   2   9  12      69408.64      68924.37      1448.64 o
   3   9  12      31634.64      32001.28       924.95 o
   4   9  12      20605.65      20617.61       847.32 o
   5   9  12        713.34        583.35       178.51 o
   6   9  12         62.15        207.38       165.35 o
   7   9  12      38863.96      38015.45      1484.30 o
   8   9  12       7382.24       7296.24       537.64 o
   9   9  12        716.23        344.74       198.09 o
  -8  10  12       8304.61       8922.20       620.93 o
  -7  10  12      10562.66      11212.73       675.54 o
  -6  10  12       8945.54       8663.61       631.08 o
  -5  10  12      32650.74      31679.90      2024.22 o
  -4  10  12      19804.39      19665.29       889.92 o
  -3  10  12       4071.41       4546.78       382.27 o
  -2  10  12       7193.96       6991.35       580.52 o
  -1  10  12       4956.40       4741.96       398.87 o
   0  10  12         59.36         74.21       152.05 o
   1  10  12       5445.27       5330.06       355.36 o
   2  10  12       7005.02       7430.31       429.61 o
   3  10  12       4212.60       3636.87       357.99 o
   4  10  12      19514.84      18866.65       722.72 o
   5  10  12      33158.51      33685.30      1008.26 o
   6  10  12       8438.54       8672.15       558.15 o
   7  10  12      10451.78      10479.07       628.67 o
   8  10  12       8024.65       7512.55       550.24 o
  -7  11  12      17100.72      17573.59      1126.99 o
  -6  11  12      13686.26      13139.82       948.37 o
  -5  11  12       2597.09       2237.42       545.04 o
  -4  11  12      22255.69      24956.41      1681.41 o
  -3  11  12        309.51        -10.15       289.92 o
  -2  11  12       1016.79       1123.14       286.31 o
  -1  11  12       6817.85       6404.06       417.49 o
   0  11  12        733.56       1132.71       233.27 o
   1  11  12       6487.10       6584.16       551.89 o
   2  11  12        918.02       1148.77       221.66 o
   3  11  12        298.10        583.76       195.85 o
   4  11  12      22008.66      21363.62       845.48 o
   5  11  12       2647.69       2914.56       346.45 o
   6  11  12      13970.66      13768.47       769.84 o
   7  11  12      17376.00      17123.21       882.52 o
  -7  12  12       4173.06       2593.74       692.83 o
  -6  12  12       2175.93       1945.54       582.80 o
  -5  12  12       1192.16       1897.63       538.73 o
  -4  12  12      47362.14      47697.22      2412.62 o
  -3  12  12      39086.48      40978.26      2204.56 o
  -2  12  12       4056.26       3012.02       432.64 o
  -1  12  12      42544.05      42585.12      1404.49 o
   0  12  12        518.06       1118.37       234.09 o
   1  12  12      42508.42      42062.52      1295.16 o
   2  12  12       4117.29       4088.97       427.36 o
   3  12  12      39222.72      39997.50      1146.16 o
   4  12  12      47320.58      45928.91      1399.86 o
   5  12  12       1042.72       1138.53       247.00 o
   6  12  12       2344.07       2727.58       383.61 o
   7  12  12       4027.29       4518.38       530.33 o
  -6  13  12       7068.01       9521.02      1325.26 o
  -5  13  12      23380.19      23063.52      1694.67 o
  -4  13  12       7449.70       7199.95      2472.88 o
  -3  13  12      17576.57      15900.03      1377.99 o
  -2  13  12      11252.56      12944.39       883.57 o
  -1  13  12       9069.03       9537.17       673.03 o
   0  13  12      88043.42      88677.41      1956.37 o
   1  13  12       8841.37       8337.15       575.17 o
   2  13  12      11260.29      11139.12       676.43 o
   3  13  12      17839.52      19552.52      1033.52 o
   4  13  12       7237.83       7567.90       570.93 o
   5  13  12      24000.47      24800.78      1437.97 o
   6  13  12       7058.71       7197.54       657.52 o
  -5  14  12       3285.33       3053.10       813.63 o
  -4  14  12       7360.98       6944.47       952.00 o
  -3  14  12      23357.61      22465.44      1655.87 o
  -2  14  12       3833.11       4414.71       582.12 o
  -1  14  12       7938.63       8457.26       656.93 o
   0  14  12         81.90        310.88       223.81 o
   1  14  12       7780.53       7230.07       538.51 o
   2  14  12       3685.19       3669.14       410.79 o
   3  14  12      23008.21      21653.88      1131.66 o
   4  14  12       7096.58       6568.80       644.58 o
   5  14  12       3341.28       3628.07       583.25 o
  -3  15  12       1930.04       3011.02       504.00 o
  -2  15  12      12895.54      12080.48       958.83 o
  -1  15  12        619.56        810.69       231.69 o
   0  15  12        197.52        455.13       224.52 o
   1  15  12        640.23        956.28       319.73 o
   2  15  12      13098.07      12125.51       835.78 o
   3  15  12       1940.16       2084.30       361.89 o
   0  16  12       2157.47       1868.46       355.90 o
   1   0  13         23.77        987.00       363.28 o
   2   0  13       3646.47       3450.44       393.59 o
   3   0  13      31667.46      30597.60       923.57 o
   4   0  13       5595.55       6194.06       476.10 o
   5   0  13      24533.83      25221.86       858.05 o
   6   0  13       5910.06       5742.09       386.22 o
   7   0  13      17524.18      17089.46       615.09 o
   8   0  13       1178.71       1336.77       245.63 o
   9   0  13      34538.07      33649.68      1293.80 o
  10   0  13       1677.32       1271.73       291.33 o
 -10   1  13        559.47        809.13       333.89 o
  -9   1  13       9158.29       8894.12       630.84 o
  -8   1  13      23755.30      23605.56      1750.15 o
  -7   1  13       3082.79       3470.47       298.05 o
  -6   1  13       5868.60       4928.24       381.28 o
  -5   1  13       2447.47       2305.16       269.11 o
  -4   1  13     119539.70     119359.17      2155.01 o
  -3   1  13      35085.89      35049.39       981.83 o
  -2   1  13      12877.52      14090.92       781.67 o
  -1   1  13      76694.25      72529.79      1854.88 o
   0   1  13      75829.06      68560.74      3990.84 o
   1   1  13      76608.37      65778.77      3185.94 o
   2   1  13      12773.65      11464.86      1193.51 o
   3   1  13      35233.48      34871.21      1123.63 o
   4   1  13     120020.97     124164.74      2344.22 o
   5   1  13       2472.61       2306.52       297.03 o
   6   1  13       5961.83       5509.23       455.99 o
   7   1  13       3024.48       3302.14       334.69 o
   8   1  13      24421.67      26871.56       954.27 o
   9   1  13       9164.37       9672.70       585.78 o
  10   1  13        599.46        787.83       242.63 o
 -10   2  13       3160.38       2456.88       542.02 o
  -9   2  13      17908.79      16525.70       907.74 o
  -8   2  13        913.93        787.41       231.84 o
  -7   2  13       9075.62       8396.77       539.83 o
  -6   2  13       7913.22       7392.59       431.66 o
  -5   2  13        356.29        304.02       141.42 o
  -4   2  13      20672.51      21053.13       682.10 o
  -3   2  13      58858.73      59776.93      1191.34 o
  -2   2  13      14246.55      13351.08       741.54 o
  -1   2  13       1178.99       1606.80       398.73 o
   0   2  13      18838.74      17688.46       861.98 o
   1   2  13        948.90       1186.45       291.05 o
   2   2  13      14350.01      14271.70       926.90 o
   3   2  13      57850.69      58206.93      1403.93 o
   4   2  13      20203.40      20407.18       939.06 o
   5   2  13        352.79        613.23       182.03 o
   6   2  13       7805.30       8365.36       513.79 o
   7   2  13       9299.60      10596.36       589.18 o
   8   2  13        879.32       1053.60       229.14 o
   9   2  13      17505.65      17617.59      1148.03 o
  10   2  13       3083.46       2998.11       345.66 o
 -10   3  13       6677.20       6355.37      1008.91 o
  -9   3  13       1405.04        928.19       348.72 o
  -8   3  13      33982.07      35000.87      1066.68 o
  -7   3  13      28921.65      27890.52      1135.41 o
  -6   3  13      18813.30      17686.10       796.98 o
  -5   3  13      42087.51      42845.50       980.85 o
  -4   3  13      22676.38      23176.45       695.15 o
  -3   3  13      15953.85      16626.41       636.40 o
  -2   3  13      18146.10      17033.91       827.53 o
  -1   3  13     151224.16     142442.55      4955.37 o
   0   3  13      69405.93      66287.09      1775.15 o
   1   3  13     151444.41     138582.44      5450.87 o
   2   3  13      18889.84      18371.81      1017.86 o
   3   3  13      15785.91      15184.81       587.10 o
   4   3  13      22876.97      23455.39       814.51 o
   5   3  13      42103.74      42733.08      1158.72 o
   6   3  13      19080.62      20058.33       796.37 o
   7   3  13      29474.02      30585.97      1021.78 o
   8   3  13      33920.16      35294.73      1133.60 o
   9   3  13       1515.95       1424.73       319.91 o
  10   3  13       6945.03       6731.19       479.98 o
 -10   4  13       5010.46       5739.72       722.33 o
  -9   4  13       5982.61       5272.79       451.02 o
  -8   4  13       6915.57       7158.73       480.09 o
  -7   4  13      41342.24      40253.72      1253.89 o
  -6   4  13      41697.53      40395.47      1246.51 o
  -5   4  13       4448.08       4349.48       361.19 o
  -4   4  13      47170.75      47760.31      1020.45 o
  -3   4  13      87482.24      87145.37      1629.20 o
  -2   4  13     422201.22     427182.47      7692.44 o
  -1   4  13      14448.47      13831.05       960.02 o
   0   4  13       7078.11       7500.19       631.81 o
   1   4  13      14894.55      14382.42       718.05 o
   2   4  13     421173.97     403643.94     16558.71 o
   3   4  13      87596.44      88919.62      2756.89 o
   4   4  13      47569.42      52094.80      2122.30 o
   5   4  13       3955.82       4358.35       461.32 o
   6   4  13      41743.19      41817.73      1747.70 o
   7   4  13      41583.42      41888.61      1229.05 o
   8   4  13       7090.79       7839.66       538.26 o
   9   4  13       5858.03       6428.36       498.62 o
  10   4  13       4703.67       4447.28       420.10 o
 -10   5  13      12198.42      12394.25       988.78 o
  -9   5  13      42201.26      42407.78      2028.56 o
  -8   5  13       2344.73       2725.86       316.89 o
  -7   5  13      56520.66      56403.72      1616.97 o
  -6   5  13       5470.99       5198.24       439.48 o
  -5   5  13      31725.07      32892.60      1003.74 o
  -4   5  13      30820.35      31703.52      1075.20 o
  -3   5  13      21964.27      22164.34       752.10 o
  -2   5  13      32685.04      33483.08      1156.14 o
  -1   5  13       9535.00       9589.24       624.89 o
   0   5  13      14208.30      14570.26      1248.23 o
   1   5  13      10199.16       9429.79       584.24 o
   2   5  13      32525.70      30994.36      1069.36 o
   3   5  13      23613.57      24082.49       911.25 o
   4   5  13      30630.58      29687.67      1013.58 o
   5   5  13      31211.21      34040.55      1205.67 o
   6   5  13       5353.13       6205.63       523.80 o
   7   5  13      56108.00      57021.25      1647.09 o
   8   5  13       2510.46       3072.85       361.76 o
   9   5  13      43052.32      44877.61      1531.19 o
  10   5  13      12037.01      10650.35       661.72 o
  -9   6  13       9388.77      10005.81       804.12 o
  -8   6  13       3871.80       3873.96       394.41 o
  -7   6  13      27225.01      26676.91      1019.39 o
  -6   6  13       5095.74       5933.58       479.93 o
  -5   6  13       5714.29       4764.71       561.37 o
  -4   6  13      34709.23      34753.56      1119.98 o
  -3   6  13      11881.69      11321.25       577.71 o
  -2   6  13     102737.97     103013.47      1996.39 o
  -1   6  13      72027.65      73858.71      1827.09 o
   0   6  13     228584.86     232991.48      3534.70 o
   1   6  13      70329.41      71416.27      2504.73 o
   2   6  13     101577.06      99939.23      2888.93 o
   3   6  13      11576.17      11540.56       634.13 o
   4   6  13      35087.23      32687.12      1083.57 o
   5   6  13       5547.06       6231.63       477.02 o
   6   6  13       5319.18       5290.93       544.62 o
   7   6  13      26453.11      25896.00       987.51 o
   8   6  13       3869.36       4274.55       419.57 o
   9   6  13       8907.05       9114.50       608.32 o
  -9   7  13       1547.24       1576.38       353.24 o
  -8   7  13       5529.80       5560.38       498.29 o
  -7   7  13       2598.61       2607.02       334.56 o
  -6   7  13       2678.12       2278.44       322.49 o
  -5   7  13       8146.43       8188.34       613.14 o
  -4   7  13      41266.93      42007.44      1243.84 o
  -3   7  13        515.83        560.95       189.97 o
  -2   7  13      35814.55      36456.09      1062.70 o
  -1   7  13      35907.69      37177.62      1324.13 o
   0   7  13      22826.61      23952.12       876.10 o
   1   7  13      35288.71      35860.80      1129.11 o
   2   7  13      37589.34      37294.57      1048.50 o
   3   7  13        560.38        962.77       235.55 o
   4   7  13      41424.54      39912.79      1264.58 o
   5   7  13       8183.59       7057.16       513.64 o
   6   7  13       2917.79       2559.19       339.50 o
   7   7  13       2692.56       3025.42       353.52 o
   8   7  13       5871.98       6457.83       512.64 o
   9   7  13       1539.96        912.96       236.20 o
  -9   8  13      10860.69      10712.30       704.16 o
  -8   8  13       2158.65       1727.39       310.71 o
  -7   8  13      19750.54      18852.19       869.11 o
  -6   8  13      20570.71      20070.23       984.16 o
  -5   8  13       3661.82       3406.03       395.78 o
  -4   8  13      12769.49      11994.74       815.79 o
  -3   8  13       3751.97       3953.20       582.57 o
  -2   8  13      58857.37      60827.54      1406.41 o
  -1   8  13      46845.77      50416.06      1253.67 o
   0   8  13     173201.33     170868.78      6292.06 o
   1   8  13      45901.68      49119.86      1224.06 o
   2   8  13      58193.93      57686.25      1282.15 o
   3   8  13       3519.57       4348.00       372.21 o
   4   8  13      12829.43      12540.39       604.14 o
   5   8  13       4001.33       4018.66       375.67 o
   6   8  13      20398.48      20960.66      1021.04 o
   7   8  13      19694.10      20790.36       898.81 o
   8   8  13       2110.08       1988.37       300.81 o
   9   8  13      10670.83      10063.69       786.28 o
  -8   9  13      12593.84      11756.67       723.09 o
  -7   9  13      19477.49      18978.31       879.17 o
  -6   9  13      15718.25      15571.55       897.80 o
  -5   9  13       9303.21       9682.33       657.77 o
  -4   9  13       8792.02       9100.66       622.60 o
  -3   9  13       1910.79       1945.56       276.09 o
  -2   9  13       2766.43       3054.17       309.84 o
  -1   9  13       7521.27       7332.83       453.68 o
   0   9  13        155.83        415.20       188.81 o
   1   9  13       7812.16       9030.20       488.64 o
   2   9  13       3067.40       3385.75       309.09 o
   3   9  13       2216.70       2615.72       286.26 o
   4   9  13       8880.61       8596.35       543.84 o
   5   9  13       9006.22       9700.47       553.73 o
   6   9  13      14904.22      15265.17       706.47 o
   7   9  13      19075.41      20262.13      1201.24 o
   8   9  13      12561.93      12527.54      1176.84 o
  -8  10  13        283.24        206.72       193.61 o
  -7  10  13      12453.72      11514.15       763.67 o
  -6  10  13     101591.45     100534.65      2410.57 o
  -5  10  13       9115.51       8596.22       636.30 o
  -4  10  13       7238.62       7623.33       567.15 o
  -3  10  13       7246.65       6886.30       555.85 o
  -2  10  13       4131.97       4623.04       468.97 o
  -1  10  13      18544.47      18692.93       745.39 o
   0  10  13          2.16        324.91       182.33 o
   1  10  13      18171.03      18107.21       756.98 o
   2  10  13       4023.24       4280.93       346.32 o
   3  10  13       7691.95       7871.61       464.69 o
   4  10  13       7277.13       6626.21       553.46 o
   5  10  13       9454.12       9713.79       546.57 o
   6  10  13     103246.95     104707.27      3712.19 o
   7  10  13      12649.45      11768.93       678.85 o
   8  10  13        227.64        392.85       216.16 o
  -7  11  13      17573.03      16511.88      1438.31 o
  -6  11  13      17594.62      19445.90      1968.35 o
  -5  11  13      23684.14      20884.36      1568.04 o
  -4  11  13      76473.55      77254.30      4824.96 o
  -3  11  13       4768.52       5378.77      1566.87 o
  -2  11  13      30081.62      31321.43      1875.98 o
  -1  11  13      16059.69      16342.30       808.49 o
   0  11  13      27759.75      27736.12      1134.67 o
   1  11  13      16433.04      17292.16       816.71 o
   2  11  13      30378.20      32004.90      1153.37 o
   3  11  13       4795.56       4619.62       419.90 o
   4  11  13      75802.12      72940.47      1667.90 o
   5  11  13      22506.34      23649.89       932.84 o
   6  11  13      17229.20      17736.89       901.24 o
   7  11  13      17190.39      17451.17       908.83 o
  -6  12  13      21278.83      18993.40      3339.81 o
  -5  12  13         19.56        622.00       459.33 o
  -4  12  13       5895.41       6941.63       933.83 o
  -3  12  13       2958.57       3439.36       667.70 o
  -2  12  13      17121.25      18608.57      1605.95 o
  -1  12  13      45980.66      46569.34      1721.76 o
   0  12  13          7.84        318.60       205.20 o
   1  12  13      45197.84      47000.79      1399.29 o
   2  12  13      17323.52      18434.32      1009.19 o
   3  12  13       2912.96       2439.74       361.34 o
   4  12  13       6023.80       6466.99       477.69 o
   5  12  13         18.43        153.98       183.77 o
   6  12  13      21621.33      20165.20       957.67 o
  -5  13  13        468.00        525.38       486.76 o
  -4  13  13        706.31        487.93       479.65 o
  -3  13  13      13347.32      10866.33      1161.44 o
  -2  13  13      34542.78      32901.89      2019.39 o
  -1  13  13        180.45        789.62       315.65 o
   0  13  13         84.34         41.25       272.83 o
   1  13  13        201.21        237.66       199.32 o
   2  13  13      34744.02      34505.36      1266.41 o
   3  13  13      13395.87      14141.77       788.99 o
   4  13  13        791.03       1199.15       329.80 o
   5  13  13        424.90        342.94       271.50 o
  -4  14  13       5207.31       5492.26       863.54 o
  -3  14  13       1026.84       1793.55       552.44 o
  -2  14  13       8082.70       7758.45      1159.33 o
  -1  14  13      71814.45      76448.48      2083.71 o
   0  14  13       6367.36       5787.78       549.34 o
   1  14  13      72928.52      74533.40      1855.97 o
   2  14  13       7347.39       7239.18       564.21 o
   3  14  13       1096.34       1385.45       348.68 o
   4  14  13       5453.27       5919.27       631.73 o
  -2  15  13       6894.87       7108.76       742.29 o
  -1  15  13       7834.02       7468.26       781.64 o
   0  15  13       9346.96       9952.63       776.42 o
   1  15  13       8057.70       8574.14      1058.48 o
   2  15  13       6642.36       6577.19       730.27 o
   0   0  14      25420.31      22683.02      1453.60 o
   1   0  14       1170.06       1332.09       358.01 o
   2   0  14       7425.76       7726.89       719.68 o
   3   0  14     106800.36     101008.62      2006.72 o
   4   0  14       3374.73       3496.92       371.72 o
   5   0  14         31.32        117.30       162.97 o
   6   0  14       4128.60       4732.60       391.85 o
   7   0  14      34281.60      33262.88       941.53 o
   8   0  14        199.95        353.59       218.91 o
   9   0  14      62570.68      63284.17      2023.50 o
  10   0  14       7574.99       6958.11       656.13 o
 -10   1  14      34010.01      33433.93      1441.61 o
  -9   1  14      13224.18      13615.44       902.54 o
  -8   1  14      21198.53      19993.21      1189.16 o
  -7   1  14       4273.79       4416.58       338.82 o
  -6   1  14      23704.06      22867.13       842.57 o
  -5   1  14      18576.42      18450.24       751.16 o
  -4   1  14       1763.65       2110.71       284.31 o
  -3   1  14      22108.02      20631.74       778.73 o
  -2   1  14       5575.37       6235.30       584.45 o
  -1   1  14       9060.56       9041.97       578.58 o
   0   1  14      59977.41      52086.82      2249.39 o
   1   1  14       9037.32       8501.07       920.64 o
   2   1  14       5144.90       5015.63       584.30 o
   3   1  14      22142.63      21134.53       964.42 o
   4   1  14       1830.47       2172.54       342.16 o
   5   1  14      18060.37      18874.11       834.42 o
   6   1  14      23312.55      23341.74       940.72 o
   7   1  14       4231.55       4481.48       384.49 o
   8   1  14      21238.09      20440.85       842.97 o
   9   1  14      13290.14      13446.18       823.08 o
  10   1  14      33646.08      32683.22      1306.27 o
 -10   2  14        290.86        838.92       358.99 o
  -9   2  14      16620.45      15785.04      1057.52 o
  -8   2  14       6277.49       5984.02       534.49 o
  -7   2  14      24570.75      24774.95       969.16 o
  -6   2  14      22745.29      23189.00       841.24 o
  -5   2  14      59099.23      57078.51      1235.12 o
  -4   2  14      62876.91      63823.80      1431.64 o
  -3   2  14      13744.83      13090.70       550.09 o
  -2   2  14      32216.29      30551.67      1165.76 o
  -1   2  14     111021.28     104731.62      3394.19 o
   0   2  14      38867.93      34600.34      1266.17 o
   1   2  14     111749.45      97720.84      4733.56 o
   2   2  14      32627.82      31881.26      2203.25 o
   3   2  14      13776.54      14421.17       761.79 o
   4   2  14      63738.29      64184.48      1657.75 o
   5   2  14      59061.43      59642.68      1586.56 o
   6   2  14      23146.56      25087.12      1135.57 o
   7   2  14      24612.37      26440.02       952.14 o
   8   2  14       6116.91       6893.54       500.39 o
   9   2  14      16570.03      16438.44       774.26 o
  10   2  14        233.38       -146.50       223.02 o
 -10   3  14       6611.44       7618.75       797.23 o
  -9   3  14       6893.77       6038.89       651.23 o
  -8   3  14       2458.27       2351.92       320.51 o
  -7   3  14      30818.37      30309.82      1092.93 o
  -6   3  14      20600.83      20394.86      1018.65 o
  -5   3  14      58956.26      58673.91      1228.19 o
  -4   3  14       5226.10       5336.72       348.63 o
  -3   3  14      51239.57      52167.91      1265.84 o
  -2   3  14        924.31        990.59       259.22 o
  -1   3  14      12646.67      12367.60       745.91 o
   0   3  14       2132.84       1637.27       373.48 o
   1   3  14      13565.39      13821.92       813.99 o
   2   3  14        976.25        604.56       262.57 o
   3   3  14      52344.44      51665.44      1965.68 o
   4   3  14       5714.36       6025.58       426.95 o
   5   3  14      57012.82      58051.42      2047.21 o
   6   3  14      19428.16      20492.10       822.32 o
   7   3  14      30493.50      30971.73      1048.82 o
   8   3  14       2343.02       2415.76       320.16 o
   9   3  14       6434.79       6809.04       810.23 o
  10   3  14       6583.50       7120.36       536.30 o
  -9   4  14      26550.77      23746.66       990.63 o
  -8   4  14      42488.54      42461.37      1339.68 o
  -7   4  14      28669.87      27673.27      1053.71 o
  -6   4  14        213.37        425.56       191.69 o
  -5   4  14       6210.35       5657.82       454.93 o
  -4   4  14      57922.12      57448.60      1349.60 o
  -3   4  14      54738.03      56254.75      1527.50 o
  -2   4  14       7603.33       9305.75       633.23 o
  -1   4  14       6778.14       7488.84       574.00 o
   0   4  14       6809.59       7309.76       637.96 o
   1   4  14       7151.17       7198.51       610.90 o
   2   4  14       7844.39       8029.02       650.12 o
   3   4  14      54586.42      52035.95      1898.15 o
   4   4  14      58127.14      61279.09      1682.91 o
   5   4  14       6087.80       7389.85       571.38 o
   6   4  14        201.34        609.15       331.34 o
   7   4  14      28676.63      29537.45      1160.81 o
   8   4  14      41359.07      44463.13      1463.37 o
   9   4  14      26897.67      27065.64      1147.38 o
  -9   5  14        936.81       1218.09       317.39 o
  -8   5  14      43877.36      42860.77      1349.33 o
  -7   5  14      34601.91      34101.29      1188.21 o
  -6   5  14      32789.82      31871.75      1143.58 o
  -5   5  14      15290.02      15257.67       888.17 o
  -4   5  14      18140.05      18368.87      1247.20 o
  -3   5  14      19971.82      19282.37       802.70 o
  -2   5  14      14486.91      13648.36       748.96 o
  -1   5  14      17635.76      18065.03       877.90 o
   0   5  14       3880.48       3947.04       447.37 o
   1   5  14      18157.74      18751.71       844.28 o
   2   5  14      14013.83      13916.94       790.23 o
   3   5  14      19881.27      18029.03       787.07 o
   4   5  14      17407.28      18138.70       813.51 o
   5   5  14      14925.30      15887.04       838.89 o
   6   5  14      32877.11      35589.71      1373.28 o
   7   5  14      34492.62      35661.93      1306.61 o
   8   5  14      43398.99      45468.75      1511.32 o
   9   5  14       1033.21       1378.55       258.78 o
  -9   6  14      20743.57      18992.53      1038.29 o
  -8   6  14      27232.46      26136.03      1042.38 o
  -7   6  14      15671.74      14681.54       771.12 o
  -6   6  14      23715.82      24559.67       997.50 o
  -5   6  14      29999.67      31697.12      1286.91 o
  -4   6  14       8657.22       8503.82       559.41 o
  -3   6  14       4923.85       4877.63       477.10 o
  -2   6  14        961.08       1158.86       257.47 o
  -1   6  14      11085.72      11457.04       694.38 o
   0   6  14     106570.86     109222.44      2444.62 o
   1   6  14      10800.15      10535.11       634.47 o
   2   6  14        888.28        978.50       271.33 o
   3   6  14       5257.01       5202.67       457.60 o
   4   6  14       9306.63      10002.50       635.98 o
   5   6  14      29894.07      32057.86      1223.44 o
   6   6  14      24478.95      26285.07      1116.27 o
   7   6  14      16212.27      16650.87       897.05 o
   8   6  14      27489.02      28335.16      1077.09 o
   9   6  14      21467.80      22665.42      1210.91 o
  -9   7  14       6405.20       6287.25       728.22 o
  -8   7  14      14710.79      14117.34       759.66 o
  -7   7  14      26274.53      24741.12      1019.52 o
  -6   7  14       4858.70       4551.71       441.68 o
  -5   7  14      46987.93      47555.94      1802.77 o
  -4   7  14       2753.50       2855.68       337.98 o
  -3   7  14       4164.64       4212.01       403.65 o
  -2   7  14      21971.17      22486.19       848.16 o
  -1   7  14      66622.22      68557.70      1775.31 o
   0   7  14        567.75        969.56       253.28 o
   1   7  14      67729.21      68820.69      1671.24 o
   2   7  14      21858.97      22363.73       810.41 o
   3   7  14       4103.88       4057.98       417.19 o
   4   7  14       2816.12       2814.29       351.12 o
   5   7  14      47741.84      47744.73      1397.90 o
   6   7  14       4988.04       4795.93       431.20 o
   7   7  14      26153.92      26806.07      1039.36 o
   8   7  14      14281.11      14221.70       769.70 o
   9   7  14       6483.57       7266.58       754.22 o
  -8   8  14       6243.18       7080.80       628.29 o
  -7   8  14       6866.65       6892.28       544.13 o
  -6   8  14      19552.35      18182.72       857.52 o
  -5   8  14      15935.57      14929.18       840.20 o
  -4   8  14      11909.12      11863.34       837.14 o
  -3   8  14      12896.62      13469.63       686.61 o
  -2   8  14       9604.81       9506.85       543.08 o
  -1   8  14       6554.31       7195.94       537.65 o
   0   8  14      10471.71      10462.26       648.29 o
   1   8  14       6725.24       7327.45       537.15 o
   2   8  14      10125.39      11387.92       639.04 o
   3   8  14      12218.31      11558.81       654.33 o
   4   8  14      11745.25      10969.81       587.45 o
   5   8  14      16365.85      16014.90       722.76 o
   6   8  14      19043.62      18547.64       848.28 o
   7   8  14       7126.32       6976.09       539.57 o
   8   8  14       6086.64       6763.99       538.40 o
  -8   9  14       9995.00       9545.86       728.47 o
  -7   9  14      25602.40      25961.71      1675.23 o
  -6   9  14       9591.44       9826.04       694.41 o
  -5   9  14       1634.96        951.09       285.75 o
  -4   9  14      31609.46      30277.71      2013.02 o
  -3   9  14      17869.21      19563.61       833.90 o
  -2   9  14      34176.05      34628.86      1037.99 o
  -1   9  14      12527.24      12533.09       717.94 o
   0   9  14         63.02        130.27       183.59 o
   1   9  14      12180.62      12504.04       586.39 o
   2   9  14      34644.66      36446.55      1010.84 o
   3   9  14      17614.59      17275.05       713.17 o
   4   9  14      31804.51      30545.33      1064.86 o
   5   9  14       1595.10       1690.63       265.71 o
   6   9  14       9276.40       9073.44       556.54 o
   7   9  14      25633.28      25542.90      1027.44 o
   8   9  14      10194.56       9294.64       770.11 o
  -7  10  14       6555.45       6618.75       588.17 o
  -6  10  14       3738.14       4126.61       471.09 o
  -5  10  14       3291.26       2800.21       421.55 o
  -4  10  14       9576.84       9500.65       772.93 o
  -3  10  14        269.61        106.92       242.09 o
  -2  10  14       8315.81       7918.82       558.32 o
  -1  10  14       4888.73       5155.05       718.67 o
   0  10  14       4865.73       5719.91       511.98 o
   1  10  14       4918.40       5100.33       419.73 o
   2  10  14       8715.03       9297.78       500.36 o
   3  10  14        315.25        467.91       164.17 o
   4  10  14       9763.12       9439.90       576.70 o
   5  10  14       3487.31       3734.77       359.56 o
   6  10  14       3733.40       3771.72       404.06 o
   7  10  14       6837.63       7069.45       589.50 o
  -7  11  14      23491.51      22359.75      1696.18 o
  -6  11  14       5359.12       6164.26       882.16 o
  -5  11  14      15814.73      16842.37      1418.12 o
  -4  11  14      12751.65      12953.19      1240.40 o
  -3  11  14      21752.61      18447.11      2209.96 o
  -2  11  14      13532.05      13511.76      1077.69 o
  -1  11  14       1714.60       1836.34       394.57 o
   0  11  14       9926.93      10575.68       621.24 o
   1  11  14       1570.57       1482.55       287.86 o
   2  11  14      13570.14      14372.78       779.40 o
   3  11  14      21663.90      22211.79       863.63 o
   4  11  14      12802.79      13120.54       686.86 o
   5  11  14      16252.01      16550.34       790.14 o
   6  11  14       5447.33       5783.98       529.26 o
   7  11  14      22900.06      22944.77      1072.26 o
  -6  12  14       5054.15       4751.75       806.35 o
  -5  12  14        325.25        623.57       389.32 o
  -4  12  14       7843.56       7475.12       973.77 o
  -3  12  14      40658.17      42395.30      2309.89 o
  -2  12  14       1267.29       1336.36      1051.68 o
  -1  12  14       9677.68       8908.29       973.73 o
   0  12  14      10023.17      11026.01       676.24 o
   1  12  14       9844.25       9527.04       625.23 o
   2  12  14       1329.28        907.11       266.50 o
   3  12  14      39827.08      38829.59      1719.39 o
   4  12  14       7958.90       8371.28       635.67 o
   5  12  14        347.59        472.14       191.57 o
   6  12  14       5045.45       5247.80       516.41 o
  -5  13  14       5644.13       6293.57      1037.47 o
  -4  13  14       6656.65       6773.84       937.01 o
  -3  13  14       1506.19       2578.54       717.70 o
  -2  13  14      19935.47      18873.78      2664.74 o
  -1  13  14      30690.09      31904.44      1451.59 o
   0  13  14      10057.61      10474.09       724.04 o
   1  13  14      31327.68      32024.12      1155.37 o
   2  13  14      19602.58      19423.95       917.52 o
   3  13  14       1755.24       2368.02       399.18 o
   4  13  14       6896.95       7083.16       587.38 o
   5  13  14       5508.29       6502.80       651.34 o
  -3  14  14       2241.98       3344.21       706.43 o
  -2  14  14       2098.15       2697.25       496.73 o
  -1  14  14      23702.91      25937.23      1156.01 o
   0  14  14       2055.79       2335.17       372.29 o
   1  14  14      23849.88      23723.56      1114.89 o
   2  14  14       2100.94       2206.73       343.05 o
   3  14  14       2278.47       2545.84       380.01 o
  -1  15  14       1596.66       1671.00       413.67 o
   0  15  14      13423.92      12897.75       848.10 o
   1  15  14       1591.34       2346.39       467.83 o
   1   0  15       5114.59       5198.49       652.19 o
   2   0  15       1048.93       1349.54       444.06 o
   3   0  15      77874.55      75774.03      1842.04 o
   4   0  15      20169.96      20124.62       839.57 o
   5   0  15       1726.35       1918.48       282.83 o
   6   0  15      62954.06      63513.16      1550.02 o
   7   0  15       4209.60       3761.43       365.40 o
   8   0  15        111.93        -62.85       235.66 o
   9   0  15      57219.89      59452.04      2253.37 o
  -9   1  15       3684.51       3822.75       514.47 o
  -8   1  15      42270.24      41790.77      1808.45 o
  -7   1  15      16723.11      16376.06       790.11 o
  -6   1  15      51428.80      51478.13      1365.50 o
  -5   1  15      72997.14      73206.48      1662.51 o
  -4   1  15       9477.35       9528.73       571.18 o
  -3   1  15        683.59        994.63       215.01 o
  -2   1  15     101256.71      97471.02      2098.82 o
  -1   1  15     183280.50     170520.89      5702.66 o
   0   1  15        327.80        697.22       367.97 o
   1   1  15     182653.11     153308.02      5903.11 o
   2   1  15     100687.26      94893.90      8305.62 o
   3   1  15        617.65       1460.38       306.38 o
   4   1  15       9221.72       9230.61       664.07 o
   5   1  15      71945.93      75750.60      2320.04 o
   6   1  15      51520.97      51298.70      1599.92 o
   7   1  15      16288.23      16948.17       760.10 o
   8   1  15      42396.79      42427.98      1253.65 o
   9   1  15       3677.41       3732.16       455.98 o
  -9   2  15       8621.08      10269.37       874.83 o
  -8   2  15       1527.50       1750.87       431.46 o
  -7   2  15       8830.92       8788.55       593.71 o
  -6   2  15       8346.14       8574.58       669.63 o
  -5   2  15       4144.63       4490.67       345.68 o
  -4   2  15      58273.16      57909.93      1306.34 o
  -3   2  15      11258.68      12295.30       558.41 o
  -2   2  15      12632.12      12520.62       699.13 o
  -1   2  15      35296.43      34768.31      2004.81 o
   0   2  15       7700.00       8103.19       647.35 o
   1   2  15      35560.21      32004.50      1477.55 o
   2   2  15      12205.91      11095.88       873.42 o
   3   2  15      11575.04      10411.25       670.13 o
   4   2  15      58163.98      57816.84      1768.15 o
   5   2  15       4354.28       4755.09       456.86 o
   6   2  15       8636.66       9680.76       573.29 o
   7   2  15       9217.47      10009.44       592.35 o
   8   2  15       1322.83       1666.40       293.67 o
   9   2  15       8458.21       7828.69       596.96 o
  -9   3  15      11533.78      11102.57       889.68 o
  -8   3  15        110.00        201.42       235.22 o
  -7   3  15      17423.58      18005.60       858.99 o
  -6   3  15       3052.49       3007.20       430.76 o
  -5   3  15       2711.72       3247.95       359.10 o
  -4   3  15      26723.21      28011.05       839.39 o
  -3   3  15      37426.96      38650.79       992.73 o
  -2   3  15      38003.23      40022.24      1387.49 o
  -1   3  15      53201.71      55068.87      1672.11 o
   0   3  15      28159.08      27990.93      1178.25 o
   1   3  15      52490.96      47090.45      2321.07 o
   2   3  15      37294.50      34896.90      2237.12 o
   3   3  15      38106.65      35649.62      1162.48 o
   4   3  15      27149.94      27011.46      1094.51 o
   5   3  15       2973.73       2877.73       380.09 o
   6   3  15       3091.64       3384.16       615.92 o
   7   3  15      17366.76      17767.27       898.79 o
   8   3  15        116.59        146.02       227.56 o
   9   3  15      11872.37      12103.70       755.16 o
  -9   4  15         74.80        -64.68       244.89 o
  -8   4  15       1419.29       1226.05       272.80 o
  -7   4  15      20073.47      20121.50      1182.88 o
  -6   4  15      18399.22      19168.21      1025.18 o
  -5   4  15      47370.21      47423.80      1332.03 o
  -4   4  15       2485.46       2729.22       506.00 o
  -3   4  15      54211.40      56282.89      1438.00 o
  -2   4  15       3072.32       3804.76       440.17 o
  -1   4  15      23947.43      25259.98      1088.54 o
   0   4  15      32844.11      31363.99      1247.71 o
   1   4  15      24757.73      23138.24      1088.97 o
   2   4  15       3332.77       3926.14       512.80 o
   3   4  15      54597.73      50554.07      2265.39 o
   4   4  15       2441.96       3096.44       569.01 o
   5   4  15      46423.71      48934.77      1844.30 o
   6   4  15      17599.73      18710.79       930.17 o
   7   4  15      19140.92      20356.21       978.52 o
   8   4  15       1401.02       1844.83       342.78 o
   9   4  15         94.20        508.91       269.59 o
  -9   5  15       3423.18       2882.49       500.20 o
  -8   5  15      18964.86      18167.39       878.76 o
  -7   5  15      10870.44      10079.21       651.68 o
  -6   5  15      11221.67      11602.57       969.11 o
  -5   5  15      36107.55      35628.31      1502.59 o
  -4   5  15      13035.50      12914.89       724.89 o
  -3   5  15      17874.48      19107.68       824.84 o
  -2   5  15       7302.92       7431.82       578.28 o
  -1   5  15      12446.09      12788.69       764.48 o
   0   5  15        382.26        892.45       291.93 o
   1   5  15      13135.88      12334.82       798.61 o
   2   5  15       6710.67       7128.72       508.85 o
   3   5  15      17519.66      17251.46       887.81 o
   4   5  15      13261.35      13253.61       966.51 o
   5   5  15      36946.82      39867.66      1401.29 o
   6   5  15      11081.45      10973.18       817.74 o
   7   5  15      11500.90      13078.70       804.13 o
   8   5  15      19514.02      21507.30      1040.83 o
   9   5  15       3306.92       3834.25       572.55 o
  -9   6  15       6178.09       6541.18       717.78 o
  -8   6  15      12629.71      11820.80       711.85 o
  -7   6  15      19687.96      21453.37       960.26 o
  -6   6  15      22420.17      23731.04      1008.63 o
  -5   6  15      47078.19      46725.35      1626.62 o
  -4   6  15       8809.43       8906.68       587.99 o
  -3   6  15      39042.92      40268.99      1204.85 o
  -2   6  15      10242.45      10751.32       619.77 o
  -1   6  15      93124.60      95838.45      2266.75 o
   0   6  15      59085.06      59588.22      1749.39 o
   1   6  15      92993.11      94326.10      2084.73 o
   2   6  15      10303.30      11040.62       590.74 o
   3   6  15      39588.51      39412.09      1497.67 o
   4   6  15       9311.62       9986.52       636.30 o
   5   6  15      46846.49      49495.70      1692.00 o
   6   6  15      21866.79      25443.65      1201.34 o
   7   6  15      19349.84      21324.16      1036.17 o
   8   6  15      12585.92      12496.97       726.85 o
   9   6  15       6490.48       7075.32       551.51 o
  -8   7  15       6451.19       6063.77       512.75 o
  -7   7  15       5024.82       4304.58       446.53 o
  -6   7  15      11752.72      11579.86       702.20 o
  -5   7  15       6744.03       6504.51       699.03 o
  -4   7  15       4615.65       5939.44       626.88 o
  -3   7  15       5094.05       4856.55       509.89 o
  -2   7  15      42246.68      43363.14      1255.67 o
  -1   7  15       3144.10       3691.46       431.87 o
   0   7  15      62449.75      64783.46      1825.67 o
   1   7  15       3263.40       3908.03       414.30 o
   2   7  15      41458.05      40404.43      1741.01 o
   3   7  15       5093.83       5066.29       459.35 o
   4   7  15       4625.66       4566.84       448.31 o
   5   7  15       6739.17       6931.18       640.98 o
   6   7  15      12370.98      13134.33       899.37 o
   7   7  15       4760.11       5701.32       490.77 o
   8   7  15       6454.35       6093.52       549.24 o
  -8   8  15       5773.83       5154.54       577.45 o
  -7   8  15       2844.99       2744.70       369.12 o
  -6   8  15      15355.91      15761.86       860.45 o
  -5   8  15        504.40        374.19       212.26 o
  -4   8  15      78637.08      74852.90      2295.15 o
  -3   8  15      18184.01      19224.87      1070.79 o
  -2   8  15      11253.89      11646.17       616.35 o
  -1   8  15      51341.79      54399.02      1834.90 o
   0   8  15       4575.69       5418.59       435.04 o
   1   8  15      51804.84      54238.11      1699.20 o
   2   8  15      11291.58      11534.41       653.55 o
   3   8  15      17883.90      18467.77       963.96 o
   4   8  15      77704.21      74755.28      2208.10 o
   5   8  15        465.68        568.45       212.50 o
   6   8  15      15187.94      17791.87      1088.73 o
   7   8  15       2669.49       3402.88       498.93 o
   8   8  15       6133.82       5838.48       514.05 o
  -7   9  15       9664.98       9633.37       714.63 o
  -6   9  15      31308.25      29877.17      1255.08 o
  -5   9  15      84193.73      84556.44      2195.73 o
  -4   9  15      16058.52      15953.83       975.65 o
  -3   9  15      42721.86      44611.96      1339.93 o
  -2   9  15      26379.59      26354.92      1070.61 o
  -1   9  15       3607.61       3627.56       694.25 o
   0   9  15      17482.04      17830.93       909.73 o
   1   9  15       3762.21       4490.00       443.70 o
   2   9  15      26381.08      27040.54       878.54 o
   3   9  15      41325.18      44066.43      1615.84 o
   4   9  15      16361.54      16616.74       734.17 o
   5   9  15      85274.37      85180.35      2753.69 o
   6   9  15      30838.21      31776.62      1667.59 o
   7   9  15      10113.92      10556.76       672.67 o
  -7  10  15       4106.49       4388.89       493.17 o
  -6  10  15      68234.23      68989.67      1978.42 o
  -5  10  15      36640.59      36169.07      1582.84 o
  -4  10  15       2748.45       3304.86       485.89 o
  -3  10  15      10189.87       9730.47       933.64 o
  -2  10  15      27374.18      30115.54      1148.74 o
  -1  10  15      37241.81      37933.99      1148.86 o
   0  10  15       1777.30       1708.84       300.15 o
   1  10  15      37692.80      39448.81      1176.50 o
   2  10  15      27069.46      28038.13      1341.60 o
   3  10  15      10085.89      10805.37       569.29 o
   4  10  15       2346.51       2410.48       301.86 o
   5  10  15      37043.57      37497.43      1594.26 o
   6  10  15      68982.72      70205.53      3122.58 o
   7  10  15       4051.09       4551.89       452.26 o
  -6  11  15      20101.89      21271.28      1655.86 o
  -5  11  15      11764.34      12568.36      1684.12 o
  -4  11  15       8539.13       7885.02       990.76 o
  -3  11  15      42968.36      43559.61      3489.03 o
  -2  11  15      19172.59      18531.13      1271.68 o
  -1  11  15      20588.83      19414.75      1793.52 o
   0  11  15        389.86        512.20       219.60 o
   1  11  15      20789.80      20610.80       918.54 o
   2  11  15      18799.13      19659.33       930.87 o
   3  11  15      42873.80      44731.78      1470.25 o
   4  11  15       8691.28       9205.25       586.86 o
   5  11  15      11123.18      11092.25       654.64 o
   6  11  15      19399.45      19792.86      1072.73 o
  -5  12  15       9728.01       9006.86      1698.33 o
  -4  12  15      21887.92      23304.53      2213.51 o
  -3  12  15      14579.07      13234.58      1286.39 o
  -2  12  15       9478.89       8974.84      1620.16 o
  -1  12  15      13384.53      12863.08       907.41 o
   0  12  15        843.57       1018.63       347.95 o
   1  12  15      13999.17      14754.68       787.61 o
   2  12  15       9078.89      10689.28       698.60 o
   3  12  15      15170.36      17012.38       893.67 o
   4  12  15      21825.39      21856.78      1040.65 o
   5  12  15       9676.44      10227.39       730.41 o
  -4  13  15       6783.77       7098.21       966.34 o
  -3  13  15       2828.90       3215.69       788.76 o
  -2  13  15      64643.41      69543.45      3082.69 o
  -1  13  15      13164.22      14340.93       972.06 o
   0  13  15       2829.22       2810.63       483.09 o
   1  13  15      13236.53      13548.82       744.23 o
   2  13  15      63728.02      65707.31      1780.44 o
   3  13  15       2656.53       2596.24       371.21 o
   4  13  15       6620.49       6621.58       574.62 o
  -2  14  15       6052.39       6822.71       744.81 o
  -1  14  15       1301.71       1630.51       533.86 o
   0  14  15       7282.85       7237.51       623.09 o
   1  14  15       1217.86       1469.02       328.29 o
   2  14  15       5939.59       6016.01       518.37 o
   0   0  16        111.93        484.88       547.16 o
   1   0  16      30016.55      26624.92      1213.69 o
   2   0  16     341033.50     327080.47      7390.76 o
   3   0  16       1807.52       1432.22       335.60 o
   4   0  16          8.58        345.57       206.89 o
   5   0  16      34935.59      34909.48      1295.01 o
   6   0  16      11404.60      12866.24       887.97 o
   7   0  16       4542.53       4721.40       646.57 o
   8   0  16        137.39        111.95       263.28 o
   9   0  16       6498.68       6434.31       648.30 o
  -9   1  16      35559.79      35591.12      1527.48 o
  -8   1  16       8014.33       6847.12       781.46 o
  -7   1  16        263.67         76.16       175.72 o
  -6   1  16      53703.66      52484.57      1736.27 o
  -5   1  16      18729.72      18987.71       869.12 o
  -4   1  16      12414.42      11679.88       592.84 o
  -3   1  16      47900.72      46637.20      1182.26 o
  -2   1  16       6337.45       6179.59       520.32 o
  -1   1  16      21323.01      19646.09      1035.65 o
   0   1  16       9182.21       8091.05       889.99 o
   1   1  16      21591.02      20258.40      1647.92 o
   2   1  16       6089.32       5843.33      1026.19 o
   3   1  16      49961.60      47664.89      2054.53 o
   4   1  16      12581.93      13709.98       838.39 o
   5   1  16      18411.86      19776.46       994.65 o
   6   1  16      54100.00      55357.06      1718.48 o
   7   1  16        221.26        428.74       181.41 o
   8   1  16       7732.67       8008.51       823.16 o
   9   1  16      36451.93      33812.39      1719.58 o
  -9   2  16       5220.55       6265.32       703.28 o
  -8   2  16      56597.93      53764.58      2643.17 o
  -7   2  16      16251.64      16333.20       819.77 o
  -6   2  16      16422.39      16373.24       950.99 o
  -5   2  16      15786.00      15945.63       781.84 o
  -4   2  16       8222.19       8135.98       485.22 o
  -3   2  16       7821.19       8030.22       548.21 o
  -2   2  16      31280.58      31382.20      1148.36 o
  -1   2  16       8879.47       8596.47       683.26 o
   0   2  16      38659.00      34771.48      1359.28 o
   1   2  16       8835.21       7747.37       771.39 o
   2   2  16      31548.93      27770.70      2217.43 o
   3   2  16       7898.84       7445.40       625.49 o
   4   2  16       9145.48       9250.64       720.94 o
   5   2  16      15715.10      14631.45       875.82 o
   6   2  16      16485.54      16472.02       980.59 o
   7   2  16      16678.84      17094.98       883.95 o
   8   2  16      56464.75      58342.77      1699.83 o
   9   2  16       5343.05       6398.61       688.58 o
  -9   3  16       7090.77       6152.71       692.10 o
  -8   3  16      15073.54      12722.73       826.98 o
  -7   3  16       1924.09       2181.62       327.83 o
  -6   3  16       2193.15       2603.36       417.80 o
  -5   3  16       7416.41       7877.44       553.72 o
  -4   3  16       3918.18       3595.60       396.83 o
  -3   3  16      33806.66      33945.20       961.05 o
  -2   3  16      30024.73      29159.81      1199.05 o
  -1   3  16      33529.01      32383.12      1283.40 o
   0   3  16        224.05        886.49       301.27 o
   1   3  16      34506.80      31833.80      1315.44 o
   2   3  16      29486.78      26439.79      2849.36 o
   3   3  16      33023.12      29077.26      1878.86 o
   4   3  16       3719.22       4461.54       481.70 o
   5   3  16       7367.78       7878.44       612.36 o
   6   3  16       1998.66       2928.59       398.67 o
   7   3  16       1948.03       2953.87       544.10 o
   8   3  16      14982.25      16966.51       907.94 o
   9   3  16       6847.73       7291.91       802.15 o
  -9   4  16       7802.03       7267.33       748.21 o
  -8   4  16        284.26        630.42       241.34 o
  -7   4  16        646.32        466.64       207.51 o
  -6   4  16      23660.87      24986.66      1208.85 o
  -5   4  16      33681.96      34549.36      1418.21 o
  -4   4  16      20345.32      20355.37       883.88 o
  -3   4  16       6990.16       7210.38       541.99 o
  -2   4  16      40505.96      40567.26      1421.84 o
  -1   4  16      11924.93      11877.85       768.34 o
   0   4  16      43953.06      40716.45      1463.14 o
   1   4  16      12435.43      11094.14       781.19 o
   2   4  16      40235.80      36568.59      1968.24 o
   3   4  16       6765.53       6779.96       535.67 o
   4   4  16      20456.04      19767.83      1091.38 o
   5   4  16      33719.53      34960.39      1316.08 o
   6   4  16      23822.36      25790.76      1128.34 o
   7   4  16        740.22        882.56       267.75 o
   8   4  16        181.63        600.64       259.71 o
   9   4  16       7891.50       8427.47       651.94 o
  -8   5  16      12533.62      12507.68       746.85 o
  -7   5  16       8258.66       7506.31       579.64 o
  -6   5  16      37416.45      36977.64      1478.33 o
  -5   5  16        391.82        823.92       300.83 o
  -4   5  16      32470.14      34799.58      1311.21 o
  -3   5  16       2483.27       2480.28       334.81 o
  -2   5  16      15934.52      16282.43       873.72 o
  -1   5  16       5917.44       5391.85       530.02 o
   0   5  16      10842.08      10992.49       762.46 o
   1   5  16       5728.86       6263.29       605.35 o
   2   5  16      15601.20      15086.45      1011.70 o
   3   5  16       2621.83       2701.39       393.64 o
   4   5  16      34111.88      33980.53      1303.74 o
   5   5  16        371.40        688.91       258.47 o
   6   5  16      37552.34      41093.52      1470.63 o
   7   5  16       8835.09       9157.96       978.33 o
   8   5  16      13022.26      15575.97       905.82 o
  -8   6  16        928.03        400.47       211.30 o
  -7   6  16      31532.60      31222.49      1196.00 o
  -6   6  16      11547.24      11843.08       727.36 o
  -5   6  16      14652.53      14008.79       890.92 o
  -4   6  16       6204.72       6212.00       516.42 o
  -3   6  16      31850.97      32289.33      1102.77 o
  -2   6  16      10426.32      10790.56       640.92 o
  -1   6  16       2357.62       2987.58       413.34 o
   0   6  16        438.68       1056.45       293.93 o
   1   6  16       2621.00       2787.71       437.99 o
   2   6  16      10255.94      10848.45       633.99 o
   3   6  16      30870.96      30749.31      1432.17 o
   4   6  16       6270.01       5920.53       516.41 o
   5   6  16      14598.68      14525.87      1459.69 o
   6   6  16      11429.22      12528.07       896.09 o
   7   6  16      31769.49      32280.94      1363.79 o
   8   6  16        889.77       1025.87       269.45 o
  -8   7  16      14041.91      13975.37       791.39 o
  -7   7  16       4739.24       4681.16       477.92 o
  -6   7  16      14666.30      15383.96       854.90 o
  -5   7  16      12516.42      12944.58      1076.37 o
  -4   7  16      17336.03      17794.70      1167.72 o
  -3   7  16       9133.41       9475.39       587.78 o
  -2   7  16      25728.78      25799.27       974.51 o
  -1   7  16      20014.81      20327.47       966.08 o
   0   7  16      11984.82      12871.52       795.88 o
   1   7  16      20534.65      21736.77       940.71 o
   2   7  16      25486.19      26648.04      1022.03 o
   3   7  16       8897.12       8685.55       606.73 o
   4   7  16      16889.10      16550.62      1048.29 o
   5   7  16      12428.60      13233.77       834.93 o
   6   7  16      14580.51      15679.12      1343.36 o
   7   7  16       4730.81       5071.97       483.43 o
   8   7  16      13887.87      14552.44       804.69 o
  -7   8  16       3787.37       3708.83       421.47 o
  -6   8  16       5939.57       5368.53       498.25 o
  -5   8  16      31143.03      32382.83      1500.47 o
  -4   8  16      41526.44      42989.23      1707.56 o
  -3   8  16      26473.74      29346.02      1122.62 o
  -2   8  16       4287.56       4820.67       434.60 o
  -1   8  16      26419.05      27437.73      1113.62 o
   0   8  16      11864.16      11222.42       896.95 o
   1   8  16      25517.52      25974.70      1170.14 o
   2   8  16       4334.27       4765.92       456.98 o
   3   8  16      26459.10      27462.77      1562.46 o
   4   8  16      41385.91      42138.86      1364.05 o
   5   8  16      30839.64      31379.62      1137.59 o
   6   8  16       6209.73       6931.01       684.18 o
   7   8  16       3277.25       3996.13       426.51 o
  -7   9  16      11732.95      11686.24       723.64 o
  -6   9  16      10796.42      10377.89       686.85 o
  -5   9  16      30209.19      32373.90      1297.49 o
  -4   9  16       4359.36       4209.25       522.83 o
  -3   9  16       9138.25       8414.87       945.55 o
  -2   9  16       7625.60       7071.32       676.93 o
  -1   9  16      16557.86      15249.40       999.76 o
   0   9  16      25731.45      28107.01      1182.39 o
   1   9  16      16320.16      16450.37       836.14 o
   2   9  16       7883.06       7971.15       492.67 o
   3   9  16       9353.67       9289.52       548.25 o
   4   9  16       4503.82       5489.22       454.43 o
   5   9  16      29785.36      27995.65      1239.86 o
   6   9  16      10975.65      12276.02       733.33 o
   7   9  16      11474.57      13016.48       758.53 o
  -6  10  16       2231.33       2152.67       433.78 o
  -5  10  16       5303.69       5641.93       629.69 o
  -4  10  16       3675.17       2049.65       452.49 o
  -3  10  16      24473.72      25101.11      1552.90 o
  -2  10  16       4156.38       4871.98       483.51 o
  -1  10  16      27344.50      27860.94      1257.46 o
   0  10  16      23777.81      24948.44      1103.14 o
   1  10  16      27011.80      29591.16      1152.80 o
   2  10  16       4004.87       4310.63       424.83 o
   3  10  16      24582.19      26123.04      1025.60 o
   4  10  16       3896.55       3671.63       368.16 o
   5  10  16       5161.80       5108.09       438.58 o
   6  10  16       2263.66       2625.81       367.61 o
  -5  11  16       7320.52       7776.34      1004.82 o
  -4  11  16       9471.49       8823.92      2529.73 o
  -3  11  16       1086.02        405.04       532.95 o
  -2  11  16       2270.97       2757.01       600.45 o
  -1  11  16      10180.02       9566.00       804.65 o
   0  11  16          1.36        332.03       200.69 o
   1  11  16      10308.79      11360.91       692.49 o
   2  11  16       2177.19       3424.87       456.18 o
   3  11  16       1139.39       1824.93       337.59 o
   4  11  16       9392.87       9144.90       695.68 o
   5  11  16       7131.45       6820.74       527.14 o
  -4  12  16       4536.87       4372.64       789.01 o
  -3  12  16        633.89        867.67       454.55 o
  -2  12  16       6830.00       5521.34      1307.50 o
  -1  12  16      32451.01      30235.05      1444.16 o
   0  12  16       2680.60       2995.56       421.82 o
   1  12  16      32471.61      35164.35      1798.83 o
   2  12  16       7280.61       8332.62       626.18 o
   3  12  16        482.47        668.74       283.45 o
   4  12  16       4576.00       4964.15       524.84 o
  -3  13  16       2831.04       3583.09       729.43 o
  -2  13  16       1089.14       1826.23       937.99 o
  -1  13  16      24321.68      24932.09      1136.13 o
   0  13  16       9700.85       9676.96       745.02 o
   1  13  16      23913.47      26625.32      1072.37 o
   2  13  16       1060.68        837.35       267.07 o
   3  13  16       2799.86       2877.48       391.50 o
   1   0  17       1103.40       1739.22       395.01 o
   2   0  17       9599.82       9302.79      1356.92 o
   3   0  17      10806.59       9273.13       666.64 o
   4   0  17       4422.28       3869.17       495.38 o
   5   0  17        810.38       1180.90       327.98 o
   6   0  17        119.33       -249.24       249.24 o
   7   0  17     103958.16     105487.07      4300.87 o
   8   0  17       7678.58       7181.98       798.14 o
   9   0  17      12293.63      13070.14      1154.53 o
  -9   1  17      15302.22      15884.98      1153.23 o
  -8   1  17      10511.02      10470.95       937.90 o
  -7   1  17       5226.42       5701.53       586.82 o
  -6   1  17      15784.21      15939.84       949.06 o
  -5   1  17      25241.57      25065.60      1314.16 o
  -4   1  17      46465.52      45929.03      1520.09 o
  -3   1  17       5018.33       5143.81       405.68 o
  -2   1  17      65702.63      61707.87      3023.76 o
  -1   1  17      55187.09      50242.70      1730.04 o
   0   1  17         27.91        558.47       432.83 o
   1   1  17      55020.04      52112.05      2744.41 o
   2   1  17      65913.64      56294.33      4416.50 o
   3   1  17       4776.34       3532.14       523.05 o
   4   1  17      45653.05      46241.54      1663.62 o
   5   1  17      25416.49      26970.03      1205.14 o
   6   1  17      16092.44      16614.41      1126.17 o
   7   1  17       5404.92       5677.44       552.57 o
   8   1  17      10837.84       9947.23       939.01 o
   9   1  17      15384.05      14355.16      1133.55 o
  -8   2  17      16767.86      16318.36      1156.94 o
  -7   2  17       6799.13       6467.08       583.34 o
  -6   2  17      56130.32      57422.75      1893.18 o
  -5   2  17       8131.00       7510.45       564.53 o
  -4   2  17      21327.78      21547.41      1080.17 o
  -3   2  17        813.30        849.57       247.88 o
  -2   2  17      15843.78      14914.11       807.42 o
  -1   2  17       1189.28       1039.16       293.36 o
   0   2  17      53474.54      47505.66      2883.64 o
   1   2  17       1272.18       1425.90       424.33 o
   2   2  17      15497.95      14619.40      1067.52 o
   3   2  17        653.92       1045.98       340.62 o
   4   2  17      21056.56      20425.54      1082.22 o
   5   2  17       8272.32       8583.49       712.05 o
   6   2  17      55963.36      56785.40      1851.13 o
   7   2  17       6705.19       7104.99       645.03 o
   8   2  17      16839.47      17079.66      1229.43 o
  -8   3  17       9762.64       9671.63       877.72 o
  -7   3  17       5935.06       6143.64       530.94 o
  -6   3  17       7592.81       7820.16       704.93 o
  -5   3  17      59310.14      59636.38      1620.91 o
  -4   3  17      22691.51      22676.39       974.03 o
  -3   3  17        496.50        591.43       199.07 o
  -2   3  17      44763.17      45353.41      1565.30 o
  -1   3  17        228.69        880.12       321.09 o
   0   3  17      43801.12      40745.53      1585.63 o
   1   3  17        154.51        513.72       299.83 o
   2   3  17      45057.18      37735.55      1706.48 o
   3   3  17        600.13       1011.23       391.32 o
   4   3  17      22878.71      21858.64      1147.09 o
   5   3  17      60030.34      57308.86      1913.06 o
   6   3  17       7348.31       8760.53       863.49 o
   7   3  17       6325.57       7856.39       707.33 o
   8   3  17       9083.53       9804.56       977.24 o
  -8   4  17        846.48       1183.13       330.27 o
  -7   4  17       8004.62       7817.88       630.88 o
  -6   4  17      22680.63      22580.78      1171.77 o
  -5   4  17      26318.43      26731.07      1269.29 o
  -4   4  17      47709.07      47573.62      1431.22 o
  -3   4  17        103.48        309.52       214.16 o
  -2   4  17       1157.06       1442.86       336.70 o
  -1   4  17       5355.93       5801.09       565.69 o
   0   4  17      64806.91      62952.81      1910.30 o
   1   4  17       4958.31       4502.85       528.78 o
   2   4  17       1132.69       1261.12       360.01 o
   3   4  17         44.42        458.62       223.06 o
   4   4  17      47129.99      46352.77      2024.65 o
   5   4  17      26696.22      27068.14      1752.48 o
   6   4  17      23010.01      24024.24      1414.91 o
   7   4  17       8165.69       9595.48       707.79 o
   8   4  17        747.40        900.49       384.63 o
  -8   5  17       2043.87       2242.09       349.28 o
  -7   5  17       3323.44       3105.35       406.39 o
  -6   5  17       6860.58       8061.58       710.36 o
  -5   5  17      27261.39      28204.34      1306.44 o
  -4   5  17       7939.50       9007.26       610.89 o
  -3   5  17       8828.14       8771.73       597.81 o
  -2   5  17      19564.95      19060.71       970.08 o
  -1   5  17        830.41        981.65       414.37 o
   0   5  17      26581.94      24327.27      1146.99 o
   1   5  17        924.41        988.25       304.89 o
   2   5  17      19577.64      20292.87      1225.60 o
   3   5  17       8350.92       8561.14       563.86 o
   4   5  17       7739.13       7863.81       665.79 o
   5   5  17      27496.30      29127.82      1514.33 o
   6   5  17       6942.98       7251.49       631.80 o
   7   5  17       3383.17       3192.41       633.33 o
   8   5  17       2109.55       2150.41       531.80 o
  -8   6  17       6678.32       6668.74       630.68 o
  -7   6  17       2731.61       3321.69       421.36 o
  -6   6  17      18120.76      17749.02       911.17 o
  -5   6  17       8652.89       9090.53       750.90 o
  -4   6  17      11894.70      13460.83      1717.27 o
  -3   6  17      29501.53      30654.22      1107.05 o
  -2   6  17      11337.62      12487.34       723.45 o
  -1   6  17       1778.30       1537.86       328.28 o
   0   6  17      37404.79      39249.68      1458.20 o
   1   6  17       1740.05       1188.20       305.65 o
   2   6  17      11864.59      12407.49       776.97 o
   3   6  17      28400.16      27532.62       990.42 o
   4   6  17      11805.12      12603.97       822.03 o
   5   6  17       8780.10       9330.52       769.69 o
   6   6  17      17731.33      19192.79      1030.71 o
   7   6  17       2655.46       2625.51       501.34 o
   8   6  17       6606.54       8088.91       732.86 o
  -7   7  17      12144.79      10065.86       690.19 o
  -6   7  17        187.60        410.08       281.60 o
  -5   7  17       2222.87       2536.07       429.37 o
  -4   7  17       9103.00       8960.40       797.80 o
  -3   7  17      48461.35      50123.03      1427.79 o
  -2   7  17      48862.42      49847.36      1436.70 o
  -1   7  17      29202.79      30647.40      1234.05 o
   0   7  17      69544.77      71808.13      2395.94 o
   1   7  17      28401.26      30298.92      1548.83 o
   2   7  17      50225.20      54695.23      1634.05 o
   3   7  17      49150.36      48585.96      2126.54 o
   4   7  17       9717.81       9717.10       658.80 o
   5   7  17       2185.94       2110.60       378.03 o
   6   7  17        194.52        405.89       273.60 o
   7   7  17      12043.32      12190.45       750.04 o
  -7   8  17       2921.98       2744.79       425.46 o
  -6   8  17        972.36        711.41       247.03 o
  -5   8  17       5533.43       6028.33       684.93 o
  -4   8  17      38421.39      39065.54      1642.95 o
  -3   8  17      69572.50      69814.62      1845.19 o
  -2   8  17      36875.02      35390.16      1167.01 o
  -1   8  17       6635.67       6656.90       800.93 o
   0   8  17       8895.38       9393.97       859.41 o
   1   8  17       6566.47       7011.39       617.72 o
   2   8  17      37788.66      40508.36      1286.95 o
   3   8  17      69677.10      73658.86      1841.12 o
   4   8  17      37477.38      36970.30      1569.35 o
   5   8  17       5094.51       4800.64       486.23 o
   6   8  17        892.20       1356.25       292.85 o
   7   8  17       3033.46       3612.23       451.79 o
  -6   9  17       6627.32       6621.69       651.51 o
  -5   9  17      15158.66      15021.02       887.18 o
  -4   9  17       6602.44       7239.57       877.99 o
  -3   9  17       3784.33       3809.76       671.28 o
  -2   9  17      31942.29      33763.18      1309.70 o
  -1   9  17      29588.74      29557.22      1548.46 o
   0   9  17      62799.39      66612.38      2318.59 o
   1   9  17      29020.93      31418.88      1174.73 o
   2   9  17      31844.75      35179.63      1187.68 o
   3   9  17       3866.58       4201.26       388.32 o
   4   9  17       6603.90       7969.95       530.22 o
   5   9  17      15403.13      15966.85       762.82 o
   6   9  17       6341.24       6177.47       534.15 o
  -5  10  17       8793.67       9009.05       813.36 o
  -4  10  17       8344.78       9037.89      2121.13 o
  -3  10  17       3068.27       2864.33       799.42 o
  -2  10  17      19717.44      18765.58       941.63 o
  -1  10  17      38903.09      38094.51      1406.25 o
   0  10  17      15423.61      16436.57       904.02 o
   1  10  17      39200.18      43596.69      1282.23 o
   2  10  17      20128.98      21930.93       929.31 o
   3  10  17       3060.17       3635.47       413.49 o
   4  10  17       8985.48       9837.16       662.28 o
   5  10  17       9015.06       9071.18       583.28 o
  -5  11  17       1655.01       1755.59       519.96 o
  -4  11  17      18199.99      20896.71      1634.97 o
  -3  11  17      53568.92      50168.17      3851.44 o
  -2  11  17      35357.59      29553.74      2892.13 o
  -1  11  17      34234.22      37276.06      2465.00 o
   0  11  17        959.17       1498.56       272.35 o
   1  11  17      33378.22      35083.09      1439.76 o
   2  11  17      36284.49      39289.34      1365.08 o
   3  11  17      53676.59      58685.07      1998.59 o
   4  11  17      18401.61      19681.98      1010.97 o
   5  11  17       1642.81       1349.31       312.43 o
  -3  12  17      15380.86      14098.25      2032.31 o
  -2  12  17       2861.75       4839.17      1215.12 o
  -1  12  17       7083.50       9145.62       849.23 o
   0  12  17         65.27        294.47       218.61 o
   1  12  17       6877.39       7988.02       607.47 o
   2  12  17       3299.22       3518.92       429.83 o
   3  12  17      15404.03      17775.41      1051.35 o
  -1  13  17       6252.63       5964.02       696.20 o
   0  13  17       1315.71        977.25       286.85 o
   1  13  17       6284.08       7014.10       642.24 o
   0   0  18       3892.37       4470.45       826.60 o
   1   0  18        187.03        545.27       281.45 o
   2   0  18        348.31        574.65       337.44 o
   3   0  18      13623.77      12472.40      1408.26 o
   4   0  18        762.72        887.13       316.00 o
   5   0  18      66487.02      65973.77      4287.25 o
   6   0  18      39360.77      40936.74      2050.25 o
   7   0  18        122.01        287.05       328.47 o
   8   0  18       2633.71       3635.19       604.59 o
  -8   1  18       8370.83       8204.04       848.45 o
  -7   1  18        413.57        582.81       423.78 o
  -6   1  18       6593.09       7450.79       922.07 o
  -5   1  18      58367.85      60012.21      1703.78 o
  -4   1  18      80997.70      81710.80      2019.43 o
  -3   1  18       7362.76       7232.77       540.98 o
  -2   1  18      15993.98      13917.09      1744.65 o
  -1   1  18      12995.11      13104.96       895.41 o
   0   1  18       2316.62       2122.69       447.32 o
   1   1  18      12521.02      12160.34      1006.62 o
   2   1  18      16601.52      14683.78      1109.45 o
   3   1  18       6937.02       7055.04       599.77 o
   4   1  18      79314.23      76667.91      2676.97 o
   5   1  18      57895.86      58553.06      2304.66 o
   6   1  18       6268.95       6528.18       642.06 o
   7   1  18        348.99       1023.05       415.94 o
   8   1  18       7959.97       8425.17       895.77 o
  -8   2  18       3734.70       4009.34       604.79 o
  -7   2  18      54774.93      53144.89      1848.04 o
  -6   2  18      21521.78      22971.22      1188.78 o
  -5   2  18       9863.69      10543.80       781.80 o
  -4   2  18       1980.36       1966.04       329.89 o
  -3   2  18      38195.64      36365.60      1737.95 o
  -2   2  18      10693.11      10924.48      1131.72 o
  -1   2  18      10439.79      10713.87       718.43 o
   0   2  18       6825.48       7267.38       802.42 o
   1   2  18      10334.22      11073.80       972.47 o
   2   2  18      10238.47      11143.19       960.52 o
   3   2  18      36801.20      32166.21      2057.43 o
   4   2  18       1952.89       2043.75       433.63 o
   5   2  18      10279.29       9476.51       758.73 o
   6   2  18      21775.35      20643.64      1717.98 o
   7   2  18      54920.66      55378.88      1863.29 o
   8   2  18       3790.89       4291.60       675.09 o
  -8   3  18      10469.07      10880.11       967.95 o
  -7   3  18       7663.29       8287.98       637.46 o
  -6   3  18       1257.86       1501.43       377.35 o
  -5   3  18       2889.23       4068.85       654.37 o
  -4   3  18      63598.07      63656.27      1743.19 o
  -3   3  18      17760.60      16867.69       816.89 o
  -2   3  18      14211.30      13099.23       786.69 o
  -1   3  18      43741.32      43980.98      2281.07 o
   0   3  18      69108.65      64606.61      1993.16 o
   1   3  18      44198.84      41351.82      1808.73 o
   2   3  18      14470.55      13978.82      1061.05 o
   3   3  18      18170.85      16099.67      1211.54 o
   4   3  18      63731.79      60144.62      2472.86 o
   5   3  18       2840.72       3162.62       492.45 o
   6   3  18       1302.03       1881.98       407.94 o
   7   3  18       7363.48       8488.77      1057.26 o
   8   3  18      10729.58      11608.29      1165.80 o
  -8   4  18       5535.49       6673.28       641.10 o
  -7   4  18       1584.25       1631.08       315.53 o
  -6   4  18      28472.56      28880.78      1540.54 o
  -5   4  18       4697.05       4622.31       645.18 o
  -4   4  18      11468.90      11641.30       709.34 o
  -3   4  18       5266.12       5395.06       463.62 o
  -2   4  18      15874.83      16109.01       932.08 o
  -1   4  18       3534.18       3665.56       482.76 o
   0   4  18      20312.39      18445.71      1029.96 o
   1   4  18       3665.34       4343.21       524.11 o
   2   4  18      15291.15      15087.05      1106.97 o
   3   4  18       5175.94       5879.89       580.73 o
   4   4  18      11326.22      10706.18      1251.30 o
   5   4  18       4811.24       5059.65       534.89 o
   6   4  18      29286.63      30175.47      2298.42 o
   7   4  18       1698.84       1239.20       336.30 o
   8   4  18       5454.47       6109.30       587.84 o
  -7   5  18      11625.12      11646.45       748.53 o
  -6   5  18      24625.09      24474.47      1244.65 o
  -5   5  18      38648.17      40002.78      1608.80 o
  -4   5  18      24651.73      24308.00      1012.70 o
  -3   5  18      14532.17      14218.60       783.60 o
  -2   5  18      17039.99      17622.69       963.91 o
  -1   5  18      47162.25      45903.53      1607.60 o
   0   5  18      11002.24      11081.24       915.91 o
   1   5  18      46889.82      44076.88      1630.66 o
   2   5  18      17160.90      17295.48       906.76 o
   3   5  18      14411.42      13864.72      1295.32 o
   4   5  18      24797.39      26560.20      2104.98 o
   5   5  18      37901.55      37711.09      1618.71 o
   6   5  18      24271.73      25919.99      1216.38 o
   7   5  18      11667.85      11727.75      1054.82 o
  -7   6  18      26289.12      26270.25      1137.40 o
  -6   6  18      24148.05      25892.83      2143.63 o
  -5   6  18       4701.08       5561.16       585.16 o
  -4   6  18      16295.43      17351.54      1146.91 o
  -3   6  18      16681.88      17659.23       858.12 o
  -2   6  18       9068.89      10272.90       678.89 o
  -1   6  18      11119.80      10698.62       765.35 o
   0   6  18       4024.56       4817.98       532.49 o
   1   6  18      11244.44      12486.49       850.26 o
   2   6  18       8751.31      10251.47       662.89 o
   3   6  18      16606.19      16777.95       862.29 o
   4   6  18      15423.46      16059.98       934.11 o
   5   6  18       4713.52       3630.82       567.09 o
   6   6  18      24536.15      27564.88      1377.93 o
   7   6  18      26373.20      29584.14      2041.74 o
  -7   7  18       4017.63       4272.84       479.38 o
  -6   7  18      10536.24       9248.23       676.84 o
  -5   7  18       9235.59       8015.33       722.30 o
  -4   7  18       5808.84       5330.24       634.70 o
  -3   7  18      59414.45      61930.90      1690.28 o
  -2   7  18       5910.86       6711.37       758.54 o
  -1   7  18      16971.96      18249.78      1080.02 o
   0   7  18         21.96        374.73       236.96 o
   1   7  18      16386.58      16344.09      1157.70 o
   2   7  18       6318.29       6971.73       621.37 o
   3   7  18      60922.24      63686.91      2067.69 o
   4   7  18       6000.13       6177.41       548.15 o
   5   7  18       9562.64       9518.33       730.53 o
   6   7  18       9885.87      10716.39       798.24 o
   7   7  18       3864.91       4101.38       593.23 o
  -6   8  18      25496.57      25808.90      1678.43 o
  -5   8  18       3487.05       5142.17       818.42 o
  -4   8  18      15694.04      16023.32      1068.80 o
  -3   8  18       1131.50       1693.49       409.81 o
  -2   8  18        635.96        343.41       240.00 o
  -1   8  18       2370.67       1949.82       542.01 o
   0   8  18      14841.54      14720.38      1080.17 o
   1   8  18       2363.29       2605.26       665.99 o
   2   8  18        730.17        900.33       295.54 o
   3   8  18       1212.44       1566.98       308.72 o
   4   8  18      16068.13      16695.06       874.65 o
   5   8  18       3520.77       3919.39       516.40 o
   6   8  18      25831.60      25939.94      1333.59 o
  -5   9  18        580.97       -454.78       454.78 o
  -4   9  18       3292.78       3326.16       647.39 o
  -3   9  18       2333.34       2693.09       578.67 o
  -2   9  18        925.06       1201.64       311.84 o
  -1   9  18       2342.22       2269.98       457.84 o
   0   9  18        567.78        247.40       291.12 o
   1   9  18       2720.78       3635.95       543.60 o
   2   9  18        807.27       1290.33       292.90 o
   3   9  18       2279.75       2257.06       354.16 o
   4   9  18       3149.86       3515.44       380.52 o
   5   9  18        582.42        551.71       225.64 o
  -5  10  18       5768.58       5571.20       639.40 o
  -4  10  18      21113.93      20998.97      1509.09 o
  -3  10  18       5795.82       5502.92       765.89 o
  -2  10  18      12650.62      13697.52       837.89 o
  -1  10  18       9930.01      10014.34       733.17 o
   0  10  18      32992.91      34739.73      2407.15 o
   1  10  18       9716.49      11192.26       646.11 o
   2  10  18      12546.93      13221.04       729.17 o
   3  10  18       5891.37       5993.27       516.83 o
   4  10  18      21207.51      23009.49      1023.23 o
   5  10  18       5897.52       6551.43       502.99 o
  -4  11  18       1751.08       1307.50       618.22 o
  -3  11  18       2929.43       1520.68       731.92 o
  -2  11  18      21713.48      22426.45      2543.94 o
  -1  11  18      10798.82      11439.75       944.44 o
   0  11  18       4921.77       5742.14       594.88 o
   1  11  18      11042.20      12746.28       752.62 o
   2  11  18      21225.61      23360.43      1057.99 o
   3  11  18       2897.35       3859.43       475.32 o
   4  11  18       1817.86       1688.99       336.26 o
  -2  12  18       8437.52      11262.97      1840.45 o
  -1  12  18        994.98       1550.33       372.07 o
   0  12  18       3314.05       3650.42       517.96 o
   1  12  18        890.30       1100.53       267.00 o
   2  12  18       8456.33       8801.48       784.93 o
   1   0  19       9673.16       9314.57       797.97 o
   2   0  19       1256.83        887.85       344.01 o
   3   0  19       7252.16       6621.27       545.54 o
   4   0  19      12776.77      13234.11       799.22 o
   5   0  19      15716.59      15085.29       933.24 o
   6   0  19       7591.41       6644.60      1120.38 o
   7   0  19       1817.26       1985.46       490.30 o
  -7   1  19      12003.94      14045.32      1128.96 o
  -6   1  19      21575.22      21568.61      1385.60 o
  -5   1  19       1949.52       1984.91       513.86 o
  -4   1  19      29292.10      28237.18      1123.01 o
  -3   1  19      34302.36      31745.35      1423.25 o
  -2   1  19       9608.23       9282.30       777.02 o
  -1   1  19      37110.26      33885.34      1728.24 o
   0   1  19       1039.07       2034.48       481.03 o
   1   1  19      36883.93      33788.58      1488.88 o
   2   1  19       9235.44      10115.84       943.25 o
   3   1  19      34197.45      32953.29      2563.55 o
   4   1  19      29358.59      28390.25      1336.91 o
   5   1  19       1855.62       2181.48       404.05 o
   6   1  19      22417.69      21219.00      1407.46 o
   7   1  19      11900.79      11624.70      1059.42 o
  -7   2  19      29170.14      30750.38      1414.27 o
  -6   2  19      14462.77      16066.76      1013.60 o
  -5   2  19      12939.56      13315.61       930.20 o
  -4   2  19       1764.13       1425.56       305.60 o
  -3   2  19      24291.12      23615.62       889.17 o
  -2   2  19      10785.33      10388.08      1109.87 o
  -1   2  19       6901.42       6576.08       670.45 o
   0   2  19      24906.89      25836.53      1579.61 o
   1   2  19       7114.56       6994.81       806.12 o
   2   2  19      11802.29      11096.61       971.98 o
   3   2  19      24806.16      23997.40      1632.19 o
   4   2  19       1905.01       1896.60       401.67 o
   5   2  19      12590.55      11444.42       926.17 o
   6   2  19      14395.19      15390.82      1601.05 o
   7   2  19      28738.42      29294.83      1681.69 o
  -7   3  19       5760.64       5707.51       547.27 o
  -6   3  19       2734.45       3202.13       501.74 o
  -5   3  19       6285.55       6593.60       672.42 o
  -4   3  19       8121.77       8597.21       638.03 o
  -3   3  19      24577.42      24210.21      1010.59 o
  -2   3  19       1895.92       2134.64       393.25 o
  -1   3  19      95927.91      95759.05      4957.31 o
   0   3  19      18700.75      18373.71      1266.01 o
   1   3  19      95403.14      86004.27      2795.56 o
   2   3  19       1914.83       1408.73       444.67 o
   3   3  19      24387.46      22034.68      1163.86 o
   4   3  19       8424.77       7901.87       726.13 o
   5   3  19       6372.44       5736.67       715.91 o
   6   3  19       2580.62       2282.81       448.02 o
   7   3  19       5706.13       6780.47       906.68 o
  -7   4  19       4633.71       5211.59       525.95 o
  -6   4  19      14696.43      17134.49      1068.82 o
  -5   4  19       8284.56      10113.78       825.20 o
  -4   4  19       6995.25       7637.17       624.08 o
  -3   4  19       6789.51       6412.01       532.91 o
  -2   4  19      21064.57      21633.40      1392.63 o
  -1   4  19      11133.47      11157.22      1066.69 o
   0   4  19      13108.42      13696.39      1083.20 o
   1   4  19      11577.69      11262.20       846.58 o
   2   4  19      21364.58      19917.51      1272.73 o
   3   4  19       6847.27       6400.47       692.32 o
   4   4  19       7001.40       7141.21       714.82 o
   5   4  19       8820.43       8822.98       798.88 o
   6   4  19      14318.55      14748.01      1024.00 o
   7   4  19       4487.98       4641.30       607.53 o
  -7   5  19      12306.43      11871.94       784.20 o
  -6   5  19      30345.98      29833.43      1417.66 o
  -5   5  19      29594.44      30092.62      1410.81 o
  -4   5  19       1103.27        814.69       293.64 o
  -3   5  19      37824.41      38460.93      1342.83 o
  -2   5  19       2883.46       2683.92       624.63 o
  -1   5  19       8035.20       9906.57       761.81 o
   0   5  19       8941.43       9913.54      1102.58 o
   1   5  19       7673.64       7819.42       720.23 o
   2   5  19       3033.07       3008.45       412.60 o
   3   5  19      37018.12      33855.69      1969.35 o
   4   5  19       1217.16       1491.06       548.38 o
   5   5  19      30341.27      28371.31      2161.06 o
   6   5  19      29817.44      31854.46      2474.85 o
   7   5  19      12597.29      14089.46       914.77 o
  -6   6  19        897.17        951.13       308.69 o
  -5   6  19      13885.43      13970.04      1451.31 o
  -4   6  19      14008.60      14800.50       976.13 o
  -3   6  19      36809.27      36947.95      1286.32 o
  -2   6  19       9183.21      10026.64       682.17 o
  -1   6  19       3033.81       3857.09       508.90 o
   0   6  19       3722.90       3958.11       499.49 o
   1   6  19       3049.55       3318.33       564.11 o
   2   6  19       9432.12      10683.71      1285.81 o
   3   6  19      35989.51      35931.41      1864.26 o
   4   6  19      13489.50      13604.95      1256.04 o
   5   6  19      14362.55      14570.09      1680.14 o
   6   6  19        922.47        822.20       311.37 o
  -6   7  19       4460.36       5456.01       709.04 o
  -5   7  19       2979.41       2662.12       444.66 o
  -4   7  19      13325.83      13821.13      1030.12 o
  -3   7  19       8340.44       8618.55       807.85 o
  -2   7  19      18490.04      20069.52      1012.12 o
  -1   7  19      60792.89      59011.79      2842.10 o
   0   7  19       1921.66       1703.81       451.94 o
   1   7  19      59924.77      60118.50      2724.59 o
   2   7  19      18653.71      19569.83      1674.17 o
   3   7  19       8308.95       9277.59       650.84 o
   4   7  19      13470.50      12584.41       850.49 o
   5   7  19       2862.56       2632.33       422.36 o
   6   7  19       4618.83       4847.83       883.12 o
  -5   8  19       1406.17       1325.62       341.43 o
  -4   8  19       4563.65       5045.99       799.10 o
  -3   8  19       6123.44       5916.76       987.73 o
  -2   8  19       5588.99       5830.50       587.14 o
  -1   8  19       3794.31       4906.79       658.57 o
   0   8  19      25452.37      26593.03      1490.41 o
   1   8  19       3621.17       3392.76       578.85 o
   2   8  19       6107.07       7602.15       719.71 o
   3   8  19       5776.51       5976.54       539.87 o
   4   8  19       4611.64       4357.01       471.49 o
   5   8  19       1649.56       2022.48       385.65 o
  -5   9  19       4730.80       4165.13       744.59 o
  -4   9  19      27860.56      26356.60      1760.23 o
  -3   9  19      10112.37       8834.41      1744.52 o
  -2   9  19      18693.09      19289.01      1041.41 o
  -1   9  19      35766.23      36717.96      1718.77 o
   0   9  19       9153.41       9298.08       878.72 o
   1   9  19      34991.90      37867.42      1533.31 o
   2   9  19      18841.75      20043.37      1350.22 o
   3   9  19      10141.42      11395.48       712.11 o
   4   9  19      27146.71      30001.29      1186.26 o
   5   9  19       4840.71       5603.05       515.81 o
  -4  10  19       8501.68       6866.34       888.89 o
  -3  10  19       6699.24       5458.70       930.88 o
  -2  10  19       3382.07       2983.44       521.03 o
  -1  10  19       3860.17       4604.27       528.18 o
   0  10  19      18080.68      19638.61      1259.81 o
   1  10  19       3955.74       4831.42       626.81 o
   2  10  19       3242.19       4032.45       431.14 o
   3  10  19       6356.00       6507.16       539.94 o
   4  10  19       8416.19       8708.73       634.42 o
  -2  11  19      32525.63      31748.35      2129.74 o
  -1  11  19       6745.01       6327.65       711.69 o
   0  11  19       5343.60       5034.52       553.28 o
   1  11  19       6877.66       7751.35       590.94 o
   2  11  19      32746.09      36919.40      1810.28 o
   0   0  20     131415.03     122029.79      4387.01 o
   1   0  20      24346.03      24153.56      1354.79 o
   2   0  20       8106.33       6693.07       696.95 o
   3   0  20       3343.84       3215.67       425.21 o
   4   0  20      78435.58      79494.73      3119.50 o
   5   0  20       2053.36       2275.05       505.32 o
   6   0  20       3091.99       3240.48       613.80 o
   7   0  20       2505.40       2045.07       525.83 o
  -7   1  20      14048.55      13365.38      1136.57 o
  -6   1  20       5642.19       6055.82       762.87 o
  -5   1  20       3999.42       3607.76       516.77 o
  -4   1  20       2208.19       1444.97       460.52 o
  -3   1  20       1408.02       1168.89       281.92 o
  -2   1  20        332.55        195.02       271.68 o
  -1   1  20      21529.78      20770.67      1242.07 o
   0   1  20      24043.52      21797.45      1225.35 o
   1   1  20      22057.23      20831.27      1250.28 o
   2   1  20        462.59        316.76       273.86 o
   3   1  20       1276.33       1540.33       473.42 o
   4   1  20       2341.15       1842.41       416.06 o
   5   1  20       3847.50       3451.79       504.01 o
   6   1  20       5279.46       4135.14       807.17 o
   7   1  20      13696.18      12905.26      1115.31 o
  -7   2  20       7221.67       8507.36       918.20 o
  -6   2  20       5928.10       5719.08       637.37 o
  -5   2  20       5419.04       4391.49       566.41 o
  -4   2  20       2827.85       2310.37       385.09 o
  -3   2  20        915.48       1715.11       369.38 o
  -2   2  20       4785.22       4211.09       558.98 o
  -1   2  20      48109.67      45978.53      1767.08 o
   0   2  20      13532.28      14139.96       991.20 o
   1   2  20      48443.54      43628.52      1968.24 o
   2   2  20       4894.02       4428.25       913.11 o
   3   2  20        856.22        700.89       286.43 o
   4   2  20       2786.06       3140.15       491.02 o
   5   2  20       5413.60       5516.66       636.42 o
   6   2  20       6231.85       7991.35       726.76 o
   7   2  20       7058.75       7797.43      1047.32 o
  -7   3  20      22899.96      24973.93      1298.77 o
  -6   3  20       3890.14       3362.39       492.42 o
  -5   3  20       8290.21       8335.49       760.00 o
  -4   3  20       2276.08       2638.92       388.69 o
  -3   3  20        983.60        545.18       328.81 o
  -2   3  20      41729.27      38815.13      1426.95 o
  -1   3  20      94760.92      89857.48      3885.30 o
   0   3  20       7889.31       8369.85      1351.41 o
   1   3  20      93784.82      88524.84      2865.90 o
   2   3  20      41626.18      39633.94      1863.61 o
   3   3  20       1087.00       1731.93       460.66 o
   4   3  20       2233.12       2478.90       749.76 o
   5   3  20       7954.78       9407.18      1001.04 o
   6   3  20       3826.71       3967.52       555.22 o
   7   3  20      23213.42      22607.93      1519.07 o
  -6   4  20       2501.60       2096.48       414.75 o
  -5   4  20       4383.06       4447.53       584.94 o
  -4   4  20      19971.68      20943.11       999.94 o
  -3   4  20       4821.07       4037.68       442.48 o
  -2   4  20      53755.65      51583.13      2546.87 o
  -1   4  20      27871.92      28629.62      1320.99 o
   0   4  20      21470.11      19965.16      1114.29 o
   1   4  20      28744.37      27044.38      1698.12 o
   2   4  20      54611.51      50962.46      2111.54 o
   3   4  20       4841.76       5439.94       929.79 o
   4   4  20      19903.18      19260.27      1171.17 o
   5   4  20       4920.01       4977.91       627.15 o
   6   4  20       2242.95       2269.20       458.00 o
  -6   5  20      35874.49      37230.97      1621.13 o
  -5   5  20       8443.59       8798.68       788.87 o
  -4   5  20       5198.81       5802.04       877.96 o
  -3   5  20      12363.58      12384.05       734.87 o
  -2   5  20      26273.63      25878.58      1226.49 o
  -1   5  20      25799.88      25872.35      1245.35 o
   0   5  20      31109.72      32533.90      1412.71 o
   1   5  20      25329.30      25998.65      1282.37 o
   2   5  20      26498.12      26233.61      1260.25 o
   3   5  20      12827.78      13917.61       996.94 o
   4   5  20       5160.47       4871.00       622.76 o
   5   5  20       8528.18       8777.94       979.08 o
   6   5  20      35284.21      34828.04      1705.67 o
  -6   6  20       3169.23       4508.38       581.93 o
  -5   6  20         12.38        -43.06       281.74 o
  -4   6  20       6288.52       6982.54       716.96 o
  -3   6  20       4754.98       5152.13       509.48 o
  -2   6  20      11997.57      12849.75       782.86 o
  -1   6  20       2841.13       3184.20       467.03 o
   0   6  20       1673.32       1966.04       384.59 o
   1   6  20       3022.11       3659.67       683.38 o
   2   6  20      12147.34      13008.59       909.54 o
   3   6  20       4794.68       5104.60       624.67 o
   4   6  20       6503.17       5138.58       636.97 o
   5   6  20         31.31        478.89       358.98 o
   6   6  20       3053.52       3794.47       504.43 o
  -5   7  20       2143.74       2488.46       443.71 o
  -4   7  20      17372.98      18671.30      1098.05 o
  -3   7  20      13714.88      13821.12       931.79 o
  -2   7  20      13023.25      14546.54      1242.06 o
  -1   7  20      20017.28      20637.36      1322.64 o
   0   7  20      17787.99      17721.62      1245.14 o
   1   7  20      20078.66      21587.52      1394.24 o
   2   7  20      13009.92      14031.00       873.83 o
   3   7  20      13470.14      13884.40      1043.09 o
   4   7  20      17056.06      17081.38      1132.38 o
   5   7  20       2207.34       2140.04       388.25 o
  -4   8  20       3971.06       3795.85       736.10 o
  -3   8  20      10378.25      10518.54      1190.53 o
  -2   8  20       6417.56       7126.78       661.97 o
  -1   8  20       8929.78       9701.55       912.81 o
   0   8  20       7377.47       8618.88       876.92 o
   1   8  20       8857.63       9145.82       764.42 o
   2   8  20       6453.21       7143.43       624.69 o
   3   8  20      10256.06      10976.37       795.72 o
   4   8  20       3976.75       3596.19       442.73 o
  -4   9  20      10423.76      13198.37      1279.91 o
  -3   9  20       1502.65       1588.36       501.28 o
  -2   9  20      16642.97      16115.86      1082.07 o
  -1   9  20       1200.06       1114.05       455.20 o
   0   9  20          8.53        213.41       304.49 o
   1   9  20       1297.51       1791.39       383.38 o
   2   9  20      16514.30      17111.34       953.96 o
   3   9  20       1491.85       1992.34       344.34 o
   4   9  20      10171.49      11650.40       745.45 o
  -2  10  20       6359.87       7772.11       825.42 o
  -1  10  20      11746.09      13402.55       887.00 o
   0  10  20      20659.74      22604.95      1889.08 o
   1  10  20      11836.87      12291.53       775.56 o
   2  10  20       6339.21       7079.44       611.97 o
   1   0  21        101.98        427.22       348.80 o
   2   0  21       5155.70       5509.84       660.52 o
   3   0  21      15271.14      15052.91       835.45 o
   4   0  21       1300.01       1415.98       391.32 o
   5   0  21       4599.52       5008.54       593.63 o
   6   0  21       1031.56        913.07       439.56 o
  -6   1  21      13694.48      14069.06      1201.70 o
  -5   1  21      12094.77      12876.38      1333.30 o
  -4   1  21      11187.13      10714.28       860.91 o
  -3   1  21       9554.61       8747.37       891.08 o
  -2   1  21      21720.53      19658.21      1564.13 o
  -1   1  21       6721.16       8230.38       774.85 o
   0   1  21       4126.01       3941.79       576.15 o
   1   1  21       6649.99       7045.40       730.97 o
   2   1  21      21364.02      19465.10      1175.13 o
   3   1  21       9190.23       9508.94       690.25 o
   4   1  21      11163.47      11290.03       889.52 o
   5   1  21      12350.12      12195.54      2050.47 o
   6   1  21      13725.14      14567.00      1213.94 o
  -6   2  21       1316.55       1077.34       544.99 o
  -5   2  21        968.34        817.51       463.87 o
  -4   2  21       2424.96       3067.11       479.80 o
  -3   2  21       8214.55       7163.68       650.89 o
  -2   2  21      21815.58      19850.25      1564.13 o
  -1   2  21      10556.76      10326.82      1288.76 o
   0   2  21        734.06        443.94       323.70 o
   1   2  21      10772.72      11553.35       938.75 o
   2   2  21      21719.00      20550.00      1366.55 o
   3   2  21       8284.65       7809.95       936.71 o
   4   2  21       2540.61       1734.29       499.50 o
   5   2  21       1073.03       1258.53       343.60 o
   6   2  21       1183.66       2608.94       582.07 o
  -6   3  21      15280.36      15630.20      1158.15 o
  -5   3  21       6297.05       7510.63       737.20 o
  -4   3  21       5352.00       5802.84       553.68 o
  -3   3  21      28915.97      27744.31      1130.73 o
  -2   3  21        623.46        793.61       287.32 o
  -1   3  21       1333.52       1119.43       373.57 o
   0   3  21        367.22       1093.81       407.08 o
   1   3  21       1233.01       2618.57       566.21 o
   2   3  21        706.87       1594.79       496.72 o
   3   3  21      29239.88      27087.54      1233.87 o
   4   3  21       5414.06       5453.85       656.43 o
   5   3  21       6211.96       5556.73       650.78 o
   6   3  21      14569.60      14886.29      1094.38 o
  -6   4  21       2225.74       2303.36       457.33 o
  -5   4  21        422.50        602.26       339.76 o
  -4   4  21      12469.45      12879.35       960.81 o
  -3   4  21      12665.59      11753.50       793.94 o
  -2   4  21       3263.42       3282.01       455.42 o
  -1   4  21        464.81        801.58       321.22 o
   0   4  21      32178.16      30815.77      1581.42 o
   1   4  21        426.69        509.53       317.14 o
   2   4  21       3299.92       4719.39       869.51 o
   3   4  21      12964.53      13548.07       874.76 o
   4   4  21      12253.74      11616.66       938.18 o
   5   4  21        522.18        356.89       374.02 o
   6   4  21       2176.20       1856.38       451.09 o
  -5   5  21       4454.73       4314.44       563.91 o
  -4   5  21      55460.78      59691.08      2118.56 o
  -3   5  21      13727.62      14245.18       852.20 o
  -2   5  21      26930.56      27042.53      1983.56 o
  -1   5  21      16752.10      17431.35      1448.23 o
   0   5  21       1820.56       1622.36       367.91 o
   1   5  21      16516.07      16337.95      1371.31 o
   2   5  21      26452.85      27458.56      1193.02 o
   3   5  21      13903.53      14740.89      1027.90 o
   4   5  21      55470.14      50864.23      2093.37 o
   5   5  21       4246.68       3385.70       545.20 o
  -5   6  21      22975.34      24929.33      1639.00 o
  -4   6  21       3413.32       4431.44       604.42 o
  -3   6  21       8200.41       8481.26       703.37 o
  -2   6  21       9827.71       9230.41       756.71 o
  -1   6  21      25520.89      25258.74      1233.44 o
   0   6  21         11.90        143.62       305.97 o
   1   6  21      25698.58      24862.50      1528.87 o
   2   6  21      10068.30      11058.82       783.93 o
   3   6  21       8226.67       8687.54       794.97 o
   4   6  21       3472.71       4908.24       643.14 o
   5   6  21      22750.61      22441.52      1550.55 o
  -4   7  21      59382.42      63335.10      5128.29 o
  -3   7  21       3284.81       4083.54       545.72 o
  -2   7  21        943.83       1431.06       389.58 o
  -1   7  21      10285.13       8558.87      1349.06 o
   0   7  21       1024.89       1229.37       437.76 o
   1   7  21      10052.54       9929.07       956.34 o
   2   7  21        955.09       1521.23       350.69 o
   3   7  21       3081.64       3323.66       514.64 o
   4   7  21      60092.96      60183.98      2185.59 o
  -3   8  21       4820.45       5603.99       937.99 o
  -2   8  21       3404.99       3392.28       500.99 o
  -1   8  21       3471.30       3094.91       548.34 o
   0   8  21      24622.73      25252.68      1508.78 o
   1   8  21       3687.41       4087.78       550.57 o
   2   8  21       3228.71       3552.49       469.41 o
   3   8  21       4643.21       4721.53       549.41 o
  -2   9  21       3808.46       5034.67       721.37 o
  -1   9  21         66.28        512.48       315.91 o
   0   9  21        165.82        609.63       294.91 o
   1   9  21         66.07        559.75       274.40 o
   2   9  21       3841.32       4636.80       534.08 o
   0   0  22        922.19        596.70      1012.60 o
   1   0  22        545.34        793.55       355.79 o
   2   0  22     118455.69     110321.50      2995.06 o
   3   0  22      15406.77      15615.02       968.67 o
   4   0  22      13557.50      14388.80      1017.06 o
   5   0  22       5034.57       7021.04       872.70 o
  -5   1  22       2345.32       3790.66       813.07 o
  -4   1  22      16393.36      15349.09      1042.56 o
  -3   1  22        300.16        781.80       377.72 o
  -2   1  22       9883.23       9818.16       855.40 o
  -1   1  22      17049.48      15978.89      1075.16 o
   0   1  22        904.46       1079.44       363.08 o
   1   1  22      16715.89      15020.36      1057.46 o
   2   1  22      10111.70       9032.57       830.27 o
   3   1  22        199.07        664.10       314.65 o
   4   1  22      17296.11      17111.61      1509.98 o
   5   1  22       2438.46       2198.20       479.74 o
  -5   2  22      17017.99      18859.49      1387.85 o
  -4   2  22      47968.57      45596.59      1786.36 o
  -3   2  22      39411.00      37246.29      2466.81 o
  -2   2  22       9635.94      10884.16       880.37 o
  -1   2  22       2414.82       2496.14       498.85 o
   0   2  22      11579.29      12400.30      1250.28 o
   1   2  22       2336.70       2679.31       592.83 o
   2   2  22       9537.77       9126.88       965.96 o
   3   2  22      39134.68      36263.28      1446.67 o
   4   2  22      48061.23      45571.18      2800.05 o
   5   2  22      17269.46      16616.53      1307.37 o
  -5   3  22        546.01        973.35       365.62 o
  -4   3  22         93.56        556.52       308.08 o
  -3   3  22       4055.55       3666.90       513.81 o
  -2   3  22      12687.00      12253.91       985.76 o
  -1   3  22      15300.70      15073.83      1172.33 o
   0   3  22      15083.40      14165.75      1009.56 o
   1   3  22      14695.86      15009.70      1150.63 o
   2   3  22      12429.21      11942.65      1051.05 o
   3   3  22       4250.59       4458.83       536.34 o
   4   3  22         78.84        847.15       399.56 o
   5   3  22        491.16        505.52       317.55 o
  -5   4  22        549.40        952.60       350.48 o
  -4   4  22        633.96       1004.47       350.60 o
  -3   4  22      10251.52      10775.53       722.00 o
  -2   4  22       7459.65       7864.87       622.96 o
  -1   4  22        964.16       1484.71       402.74 o
   0   4  22      20123.21      19278.34      1288.42 o
   1   4  22       1162.99       1877.47       502.13 o
   2   4  22       7779.82       9170.50       873.86 o
   3   4  22       9725.39       9115.59       714.60 o
   4   4  22        589.45       1154.45       447.19 o
   5   4  22        585.03        279.94       328.31 o
  -4   5  22      58364.78      60420.40      2166.11 o
  -3   5  22      12428.58      12453.95       768.66 o
  -2   5  22      24974.58      25360.74      1314.59 o
  -1   5  22      33655.40      34590.62      2061.57 o
   0   5  22         41.57        308.26       255.40 o
   1   5  22      33453.64      33339.43      1685.33 o
   2   5  22      25007.00      26918.31      1338.15 o
   3   5  22      12432.53      12965.91       963.03 o
   4   5  22      58665.60      58543.20      3748.97 o
  -3   6  22      12704.91      12988.64       889.04 o
  -2   6  22       3781.67       4236.57       626.89 o
  -1   6  22       3182.28       3343.35      1047.64 o
   0   6  22       4386.80       3951.16       642.77 o
   1   6  22       3409.84       2965.17       578.67 o
   2   6  22       4209.73       6318.65       672.13 o
   3   6  22      11743.30      13781.54      1138.48 o
  -3   7  22      12685.31      13042.19      1193.48 o
  -2   7  22        442.17        934.56       471.80 o
  -1   7  22      29869.85      29565.86      1645.96 o
   0   7  22        683.09        799.43       546.85 o
   1   7  22      30046.23      28940.83      1664.88 o
   2   7  22        449.86        713.11       292.76 o
   3   7  22      12263.08      14144.82      1012.43 o
  -1   8  22       9888.19      10974.98      1370.85 o
   0   8  22       2655.81       2732.26       552.14 o
   1   8  22       9943.74      11885.49      1265.66 o
   1   0  23        266.14        100.12       312.10 o
   2   0  23        448.39       1007.84       418.61 o
   3   0  23       9243.87       7948.83       806.96 o
   4   0  23       6072.03       6766.84       722.53 o
  -4   1  23       3933.46       5077.64       651.17 o
  -3   1  23        422.13        719.12       320.29 o
  -2   1  23      15233.58      14150.88      1385.67 o
  -1   1  23       1969.80       2041.41       979.50 o
   0   1  23         66.08        427.52       372.31 o
   1   1  23       1916.37       1709.79       446.40 o
   2   1  23      15231.26      16334.55      1119.42 o
   3   1  23        444.77        365.65       401.96 o
   4   1  23       3813.17       3486.28       749.76 o
  -4   2  23       3724.80       4153.55       719.32 o
  -3   2  23       6861.64       7935.49       742.39 o
  -2   2  23       5988.01       6322.09       691.81 o
  -1   2  23       5611.35       6066.78       705.34 o
   0   2  23       5620.37       6837.23       736.46 o
   1   2  23       5785.20       6592.50      1101.56 o
   2   2  23       5778.69       6064.83       692.96 o
   3   2  23       6481.33       6557.05       626.04 o
   4   2  23       3591.49       4075.41       762.06 o
  -4   3  23      11847.47      12413.14      1604.31 o
  -3   3  23      11933.48      11353.90      1037.33 o
  -2   3  23      23497.22      21437.56      1136.06 o
  -1   3  23      14375.58      14191.94      1016.36 o
   0   3  23        326.78        962.05       398.52 o
   1   3  23      14760.37      13391.41      1000.76 o
   2   3  23      22976.50      24006.28      1242.42 o
   3   3  23      12213.85      11720.85       966.10 o
   4   3  23      11508.59      10542.09       888.10 o
  -3   4  23       1407.78       1297.70       330.05 o
  -2   4  23       1170.68       1593.23       411.11 o
  -1   4  23      11727.11      11211.55       899.02 o
   0   4  23      17124.58      16085.89      1187.19 o
   1   4  23      11660.18       9281.21       926.41 o
   2   4  23       1049.42       1535.17       365.08 o
   3   4  23       1674.83       2338.40       457.89 o
  -3   5  23        381.26        111.55       298.43 o
  -2   5  23         15.58        323.77       256.46 o
  -1   5  23      11843.09      11891.87       894.04 o
   0   5  23        535.64       1487.75       533.68 o
   1   5  23      11846.21      12568.57      1324.02 o
   2   5  23         27.87        526.89       306.37 o
   3   5  23        347.35        845.36       349.23 o
  -2   6  23       1068.32        469.54       448.33 o
  -1   6  23       4517.07       4037.26       770.70 o
   0   6  23       4247.44       4366.28       674.02 o
   1   6  23       4621.19       5115.71       882.36 o
   2   6  23       1058.56       1821.13       401.93 o
   0   0  24      47165.07      43189.91      2616.11 o
   1   0  24      14720.43      14366.97      1059.78 o
   2   0  24       9312.22       7682.81       796.50 o
   3   0  24      21900.35      20983.21      1172.32 o
  -2   1  24       9992.23       9666.18       884.92 o
  -1   1  24       4798.59       5202.48       640.44 o
   0   1  24        109.30        219.53       319.52 o
   1   1  24       4920.69       5251.68       665.41 o
   2   1  24       9889.56       9694.73       880.81 o
  -2   2  24        533.10        941.84       349.29 o
  -1   2  24       3150.38       3374.90       557.19 o
   0   2  24         66.84       1226.14       396.83 o
   1   2  24       3126.17       3623.32       569.08 o
   2   2  24        577.21        635.84       323.63 o
  -2   3  24       7322.09       6453.54       761.18 o
  -1   3  24      12223.86      14098.71      1042.07 o
   0   3  24      13016.22      12870.96      1208.23 o
   1   3  24      12274.89      10968.90       978.72 o
   2   3  24       7319.05       8809.50       651.49 o
  -1   4  24       4882.17       4949.36       796.92 o
   0   4  24      11310.63      10019.46       914.89 o
   1   4  24       4795.87       6251.81       784.23 o
                                                
